# Supplementary material for: Multi-scale comparative transcriptome analysis reveals key genes and metabolic reprogramming processes associated with oil palm fruit abscission
Source: BMC Plant Biol. 2021 Feb 11;21:92. doi: 10.1186/s12870-021-02874-1 (PMC7879690; doi:10.1186/s12870-021-02874-1)
Supplement: Supplementary file 3 — Additional file 3: Supplementary Table 1. (1957 Ethylene AZ150 DEGs annotated and expression summary) [file 12870_2021_2874_MOESM3_ESM.xlsx]

## Sheet: 1957 annotated DEGs
Contig (DEG)	AZ_0_150_std	AZ_3_150_std	AZ_6_150_std	AZ_9_150_std	cluster	ITAG2_description	ITAG2_accession	TAIR9_description	TAIR9_accession	SP_description	SP_accession	Tr_description	Tr_accession	Contig (DEG)	NCBI reference sequence
CL1Contig9457	18	11	19	49	A1	(P)ppGpp synthetase I (GTP pyrophosphokinase) SpoT/RelA (AHRD V1 *--* Q2RHV7_MOOTA); contains Interpro domain(s) IPR007685 RelA/SpoT	Solyc03g123370.1.1	| Symbols: RSH3, AT-RSH3, ATRSH3 | RSH3 (RELA/SPOT HOMOLOG 3); GTP diphosphokinase | chr1:20211177-20213761 FORWARD	AT1G54130.1	Probable guanosine-3',5'-bis(diphosphate) 3'-pyrophosphohydrolase OS=Synechocystis sp. (strain PCC 6803) GN=spoT PE=3 SV=1	P74007	Chromosome chr9 scaffold_7, whole genome shotgun sequence OS=Vitis vinifera GN=GSVIVT00034076001 PE=4 SV=1	A7P6I0	CL1Contig9457	XM_010938603.2
CL1Contig8039	0	46	68	131	A1	1-aminocyclopropane-1-carboxylate oxidase (AHRD V1 ***- Q9FR98_MUSAC); contains Interpro domain(s) IPR005123 Oxoglutarate and iron-dependent oxygenase	Solyc06g060070.1.1	| Symbols: | 1-aminocyclopropane-1-carboxylate oxidase, putative / ACC oxidase, putative | chr1:29063215-29064447 REVERSE	AT1G77330.1	1-aminocyclopropane-1-carboxylate oxidase OS=Musa acuminata GN=MAO1B PE=3 SV=1	Q9FR99	1-aminocyclopropane-1-carboxylate oxidase OS=Musa acuminata GN=MAO1A PE=3 SV=1	Q9FR98	CL1Contig8039	XM_010907020.2
CL1Contig11451	4	18	24	44	A1	3-oxoacyl- (AHRD V1 ***- D5A3B9_SPIPL); contains Interpro domain(s) IPR004655 Beta-ketoacyl-acyl carrier protein synthase III (FabH)	Solyc03g097470.1.1	| Symbols: KAS III | KAS III (3-KETOACYL-ACYL CARRIER PROTEIN SYNTHASE III); 3-oxoacyl-[acyl-carrier-protein] synthase/ catalytic/ transferase, transferring acyl groups other than amino-acyl groups | chr1:23192502-23194737 FORWARD	AT1G62640.1	3-oxoacyl-[acyl-carrier-protein] synthase III, chloroplastic OS=Arabidopsis thaliana GN=At1g62640 PE=2 SV=2	P49243	3-ketoacyl carrier protein synthase III OS=Allium porrum PE=2 SV=1	O04439	CL1Contig11451	XM_010938804.1
CL1Contig2873	4	0	17	22	A1	4-hydroxyphenylpyruvate dioxygenase (AHRD V1 **** B7X935_HEVBR); contains Interpro domain(s) IPR005956 4-hydroxyphenylpyruvate dioxygenase	Solyc07g045050.1.1	| Symbols: PDS1, HPD | PDS1 (PHYTOENE DESATURATION 1); 4-hydroxyphenylpyruvate dioxygenase | chr1:2012015-2013543 REVERSE	AT1G06570.1	4-hydroxyphenylpyruvate dioxygenase OS=Hordeum vulgare PE=2 SV=1	O48604	Putative 4-hydroxyphenylpyruvate dioxygenase OS=Oryza sativa subsp. japonica GN=OSJNBa0085K21.52 PE=4 SV=1	Q6H4V1	CL1Contig2873	XM_019847413.1
CL1Contig7332	0	4	9	14	A1	Acyl-CoA oxidase (AHRD V1 **** D7MT79_ARALY); contains Interpro domain(s) IPR012258 Acyl-CoA oxidase	Solyc04g054890.1.1	| Symbols: ACX2, ATACX2 | ACX2 (ACYL-COA OXIDASE 2); acyl-CoA oxidase | chr5:26009821-26012482 REVERSE	AT5G65110.1	Acyl-coenzyme A oxidase, peroxisomal OS=Cucurbita maxima GN=Acx PE=1 SV=1	O64894	Chromosome undetermined scaffold_957, whole genome shotgun sequence OS=Vitis vinifera GN=GSVIVT00005192001 PE=4 SV=1	A7R5F8	CL1Contig7332	XM_010918600.2
CL1Contig5765	2	7	12	19	A1	Alcohol dehydrogenase-like protein (AHRD V1 **** Q8LDF7_ARATH); contains Interpro domain(s) IPR002085 Alcohol dehydrogenase superfamily, zinc-containing	Solyc05g056540.1.1	| Symbols: | oxidoreductase, zinc-binding dehydrogenase family protein | chr5:25466380-25468296 REVERSE	AT5G63620.2	S-(hydroxymethyl)glutathione dehydrogenase OS=Saccharomyces cerevisiae GN=SFA1 PE=1 SV=1	P32771	Chromosome chr7 scaffold_20, whole genome shotgun sequence OS=Vitis vinifera GN=GSVIVT00019224001 PE=4 SV=1	A7PKL2	CL1Contig5765	XM_010929527.2
CL1Contig6734	0	32	38	88	A1	Aldehyde dehydrogenase (AHRD V1 **** Q1AFF6_9ROSI); contains Interpro domain(s) IPR015590 Aldehyde dehydrogenase	Solyc03g114150.1.1	| Symbols: ALDH2B4, ALDH2, ALDH2A | ALDH2B4 (ALDEHYDE DEHYDROGENASE 2B4); 3-chloroallyl aldehyde dehydrogenase/ ATP binding / aldehyde dehydrogenase (NAD) | chr3:17717082-17719843 REVERSE	AT3G48000.1	Aldehyde dehydrogenase, mitochondrial OS=Mus musculus GN=Aldh2 PE=1 SV=1	P47738	Os06g0270900 protein OS=Oryza sativa subsp. japonica GN=Aldh2b PE=2 SV=1	Q9FRX7	CL1Contig6734	XM_010930299.1
CL1Contig23185	70	121	146	244	A1	Aldehyde dehydrogenase 7b (AHRD V1 **** D9IFB7_WHEAT); contains Interpro domain(s) IPR015590 Aldehyde dehydrogenase	Solyc03g122310.1.1	| Symbols: ALDH7B4 | ALDH7B4 (Aldehyde Dehydrogenase 7B4); 3-chloroallyl aldehyde dehydrogenase/ oxidoreductase | chr1:20195435-20198853 REVERSE	AT1G54100.1	Aldehyde dehydrogenase family 7 member A1 OS=Malus domestica PE=1 SV=3	Q9ZPB7	Putative uncharacterized protein OS=Oryza sativa subsp. indica GN=OsI_31526 PE=3 SV=1	A2Z1P2	CL1Contig23185	XM_010913031.2
CL1Contig25250	12	11	31	47	A1	Aldose 1-epimerase family protein (AHRD V1 **** D7MN90_ARALY); contains Interpro domain(s) IPR008183 Aldose 1-epimerase	Solyc07g017900.1.1	| Symbols: | aldose 1-epimerase family protein | chr5:23218392-23220664 FORWARD	AT5G57330.1	Putative apospory-associated protein C OS=Cenchrus ciliaris PE=2 SV=1	Q40784	Predicted protein (Fragment) OS=Populus trichocarpa GN=POPTRDRAFT_178246 PE=4 SV=1	B9GLR9	CL1Contig25250	XM_010928772.2
CL1Contig4587	37	82	101	164	A1	Alpha alpha-trehalose-phosphate synthase (UDP-forming) (AHRD V1 **** A3CXN9_METMJ); contains Interpro domain(s) IPR001830 Glycosyl transferase, family 20	Solyc08g076650.1.1	| Symbols: ATTPS10, TPS10 | ATTPS10 (trehalose phosphate synthase); transferase, transferring glycosyl groups / trehalose-phosphatase | chr1:22177246-22180073 REVERSE	AT1G60140.1	Probable alpha,alpha-trehalose-phosphate synthase [UDP-forming] 10 OS=Arabidopsis thaliana GN=TPS10 PE=2 SV=1	O80738	Predicted protein OS=Populus trichocarpa GN=POPTRDRAFT_757196 PE=4 SV=1	B9GZA1	CL1Contig4587	XM_010915776.2
CL1Contig10633	2	14	26	44	A1	Aluminum-induced protein-like protein (AHRD V1 ***- Q8S2R9_THEHA)	Solyc12g013700.1.1	| Symbols: | unknown protein | chr4:13727665-13728683 REVERSE	AT4G27450.1	Stem-specific protein TSJT1 OS=Nicotiana tabacum GN=TSJT1 PE=2 SV=1	P24805	Asparagine synthase-related protein OS=Elaeis guineensis var. tenera GN=M39A PE=2 SV=1	Q05FE8	CL1Contig10633	XM_010937340.2
CL1224Contig1	0	0	7	16	A1	AN1-type zinc finger protein 2B (AHRD V1 ***- B4FVR8_MAIZE); contains Interpro domain(s) IPR000058 Zinc finger, AN1-type	Solyc02g087210.1.1	| Symbols: PMZ | PMZ; zinc ion binding | chr3:10520585-10521223 FORWARD	AT3G28210.1	Zinc finger AN1 domain-containing stress-associated protein 12 OS=Arabidopsis thaliana GN=SAP12 PE=2 SV=2	Q67YE6	Transcription factor C2H2 OS=Lotus japonicus GN=ZF-G96 PE=2 SV=1	B3IX35	CL1224Contig1	XM_010915169.2
CL1Contig14002	0	7	9	13	A1	Arginine/serine-rich splicing factor (AHRD V1 ***- B0WP07_CULQU); contains Interpro domain(s) IPR012677 Nucleotide-binding, alpha-beta plait	Solyc03g082380.1.1	| Symbols: SRp34a | SRp34a (Ser/Arg-rich protein 34a); RNA binding / nucleic acid binding / nucleotide binding | chr3:18332668-18334617 FORWARD	AT3G49430.2	Pre-mRNA-splicing factor SF2 OS=Arabidopsis thaliana GN=SF2 PE=1 SV=1	O22315	Chromosome chr16 scaffold_86, whole genome shotgun sequence OS=Vitis vinifera GN=GSVIVT00037180001 PE=4 SV=1	A7QEW2	CL1Contig14002	XM_010907160.1
CL1Contig5816	6	11	17	27	A1	ATP-dependent Clp protease ATP-binding subunit clpX (AHRD V1 ***- B6SSC5_MAIZE); contains Interpro domain(s) IPR004487 ClpX, ATPase regulatory subunit	Solyc06g063410.1.1	| Symbols: | ATP binding / ATPase/ nucleoside-triphosphatase/ nucleotide binding / protein binding | chr5:20255243-20259035 FORWARD	AT5G49840.1	ATP-dependent Clp protease ATP-binding subunit clpX OS=Silicibacter sp. (strain TM1040) GN=clpX PE=3 SV=1	Q1GGF7	Os02g0564400 protein OS=Oryza sativa subsp. japonica GN=Os02g0564400 PE=4 SV=1	Q0E0B4	CL1Contig5816	XM_019852904.1
CL380Contig2	0	0	5	13	A1	Autophagy-related 7 (AHRD V1 ***- B8XVQ4_MAIZE); contains Interpro domain(s) IPR006285 E1-like protein-activating enzyme Gsa7p/Apg7p	Solyc11g068930.1.1	| Symbols: APG7, ATAPG7, ATG7, ATATG7 | APG7 (AUTOPHAGY 7); APG8 activating enzyme | chr5:18615304-18618436 FORWARD	AT5G45900.1	Autophagy-related protein 7 OS=Arabidopsis thaliana GN=ATG7 PE=1 SV=1	Q94CD5	Predicted protein OS=Physcomitrella patens subsp. patens GN=PHYPADRAFT_128960 PE=4 SV=1	A9SFC1	CL380Contig2	XM_010926579.2
CL1Contig8124	8	32	73	140	A1	Beta-D-glucosidase (AHRD V1 **** O82074_TROMA); contains Interpro domain(s) IPR001764 Glycoside hydrolase, family 3, N-terminal	Solyc06g073760.1.1	| Symbols: | glycosyl hydrolase family 3 protein | chr3:23197739-23200559 REVERSE	AT3G62710.1	Lysosomal beta glucosidase OS=Dictyostelium discoideum GN=gluA PE=1 SV=2	Q23892	Hydrolase, hydrolyzing O-glycosyl compounds, putative OS=Ricinus communis GN=RCOM_1162380 PE=4 SV=1	B9SD66	CL1Contig8124	XM_019849324.1
CL1Contig4558	8	32	47	77	A1	Branched-chain-amino-acid aminotransferase (AHRD V1 ***- Q9SNY8_SOLTU); contains Interpro domain(s) IPR005786 Branched-chain amino acid aminotransferase II	Solyc02g091970.1.1	| Symbols: ATBCAT-3, BCAT3 | BCAT3 (BRANCHED-CHAIN AMINOTRANSFERASE 3); branched-chain-amino-acid transaminase/ catalytic | chr3:18422768-18425473 FORWARD	AT3G49680.2	Branched-chain-amino-acid aminotransferase 3, chloroplastic OS=Arabidopsis thaliana GN=BCAT3 PE=1 SV=1	Q9M401	Branched-chain-amino-acid aminotransferase OS=Zea mays PE=2 SV=1	B6STR2	CL1Contig4558	XM_010941032.2
CL1Contig6274	2	0	12	30	A1	Cell division protein kinase 7 (AHRD V1 ***- CDK7_HUMAN); contains Interpro domain(s) IPR002290 Serine/threonine protein kinase	Solyc08g005470.1.1	| Symbols: | protein kinase, putative | chr4:10454770-10457032 REVERSE	AT4G19110.3	Cyclin-dependent kinase F-4 OS=Oryza sativa subsp. japonica GN=CDKF-4 PE=2 SV=1	Q6Z8C8	Chromosome chr2 scaffold_140, whole genome shotgun sequence OS=Vitis vinifera GN=GSVIVT00003204001 PE=4 SV=1	A7QQ47	CL1Contig6274	XM_010919776.2
CL1Contig9772	8	11	14	35	A1	Cell division protein kinase 7 (AHRD V1 ***- CDK7_HUMAN); contains Interpro domain(s) IPR002290 Serine/threonine protein kinase	Solyc08g005470.1.1	| Symbols: | protein kinase, putative | chr4:10454770-10457468 REVERSE	AT4G19110.1	Cyclin-dependent kinase F-4 OS=Oryza sativa subsp. japonica GN=CDKF-4 PE=2 SV=1	Q6Z8C8	Chromosome chr2 scaffold_140, whole genome shotgun sequence OS=Vitis vinifera GN=GSVIVT00003204001 PE=4 SV=1	A7QQ47	CL1Contig9772	XM_010919776.2
CL1Contig4209	25	128	245	528	A1	Chitinase (Fragment) (AHRD V1 *--- Q38777_ALLSA); contains Interpro domain(s) IPR000726 Glycoside hydrolase, family 19, catalytic IPR001153 Barwin	Solyc01g097270.1.1	| Symbols: PR4, HEL, PR-4 | PR4 (PATHOGENESIS-RELATED 4); chitin binding | chr3:1285691-1286531 REVERSE	AT3G04720.1	Pathogenesis-related protein PR-4 (Fragment) OS=Prunus persica PE=2 SV=1	P83343	Pathogenesis-related protein OS=Lycoris radiata PE=2 SV=1	B6EB12	CL1Contig4209	XM_010919296.2
CL1Contig5999	4	18	19	31	A1	Cinnamoyl CoA reductase-like protein (AHRD V1 ***- B9HNY0_POPTR); contains Interpro domain(s) IPR016040 NAD(P)-binding domain	Solyc01g008550.1.1	| Symbols: | cinnamyl-alcohol dehydrogenase, putative (CAD) | chr5:6556493-6558123 FORWARD	AT5G19440.1	Bifunctional dihydroflavonol 4-reductase/flavanone 4-reductase OS=Malus domestica GN=DFR PE=1 SV=1	Q9XES5	Cinnamyl alcohol dehydrogenase OS=Elaeis guineensis var. tenera PE=2 SV=1	B3TLU8	CL1Contig5999	XM_010907491.2
CL1Contig5176	2	14	14	24	A1	Coatomer protein epsilon subunit family protein (AHRD V1 ***- D7KFM4_ARALY); contains Interpro domain(s) IPR006822 Coatomer, epsilon subunit	Solyc02g030250.1.1	| Symbols: | coatomer protein epsilon subunit family protein / COPE family protein | chr1:10858546-10860173 REVERSE	AT1G30630.1	Coatomer subunit epsilon-1 OS=Oryza sativa subsp. japonica GN=COPE1 PE=2 SV=1	Q9MAX6	Protein transporter OS=Elaeis guineensis var. tenera PE=2 SV=1	B3TLU5	CL1Contig5176	XM_010928704.1
CL1Contig19186	12	18	24	39	A1	COP9 signalosome complex subunit 5b (AHRD V1 ***- B4FUK9_MAIZE); contains Interpro domain(s) IPR000555 Mov34/MPN/PAD-1	Solyc06g073150.1.1	| Symbols: CSN5A, JAB1, AJH1 | CSN5A (COP9 SIGNALOSOME 5A) | chr1:8109882-8111895 REVERSE	AT1G22920.1	COP9 signalosome complex subunit 5b OS=Arabidopsis thaliana GN=CSN5B PE=1 SV=2	Q8LAZ7	JUN-activation-domain-binding protein homolog OS=Oryza sativa GN=Jab1 PE=2 SV=1	Q7GC30	CL1Contig19186	XM_010930972.2
CL1Contig2642	39	32	54	129	A1	Copine-like protein (AHRD V1 ***- Q153E2_ORYSJ); contains Interpro domain(s) IPR010734 Copine	Solyc03g111870.1.1	| Symbols: RGLG2 | RGLG2 (RING domain Ligase2); ubiquitin-protein ligase | chr5:4648355-4650563 REVERSE	AT5G14420.3	E3 ubiquitin-protein ligase RGLG2 OS=Arabidopsis thaliana GN=RGLG2 PE=1 SV=1	Q9LY87	Putative uncharacterized protein OS=Oryza sativa subsp. indica GN=OsI_23663 PE=4 SV=1	B8B4J5	CL1Contig2642	XM_010944235.1
CL1Contig10022	0	7	12	28	A1	Copper chaperone (AHRD V1 **** Q84KJ2_SOLLC); contains Interpro domain(s) IPR006121 Heavy metal transport/detoxification protein	Solyc05g055310.1.1	| Symbols: ATX1, ATATX1 | ATX1 (ARABIDOPSIS HOMOLOG OF ANTI-OXIDANT 1); metal ion binding | chr1:24686445-24687327 REVERSE	AT1G66240.1	Copper transport protein ATOX1 OS=Canis familiaris GN=ATOX1 PE=3 SV=1	Q9TT99	Putative uncharacterized protein OS=Oryza sativa subsp. indica GN=OsI_28214 PE=4 SV=1	A2YSB2	CL1Contig10022	XM_010913953.2
CL1Contig863	18	50	83	124	A1	Cysteine proteinase inhibitor (AHRD V1 **** Q2VY67_9ERIC); contains Interpro domain(s) IPR000010 Proteinase inhibitor I25, cystatin	Solyc01g009020.1.1	| Symbols: ATCYSB | cysteine protease inhibitor, putative / cystatin, putative | chr3:3960523-3961777 REVERSE	AT3G12490.1	Cysteine proteinase inhibitor OS=Vigna unguiculata PE=3 SV=1	Q06445	Putative uncharacterized protein OS=Vitis vinifera GN=VITISV_031522 PE=4 SV=1	A5ANX3	CL1Contig863	XM_019846616.1
CL1Contig6902	2	11	14	31	A1	Cytochrome P450 (AHRD V1 ***- B9HDU8_POPTR); contains Interpro domain(s) IPR002401 Cytochrome P450, E-class, group I	Solyc10g078280.1.1	| Symbols: CYP94D1 | CYP94D1; electron carrier/ heme binding / iron ion binding / monooxygenase/ oxygen binding | chr1:12637054-12638550 FORWARD	AT1G34540.1	Cytochrome P450 94A1 OS=Vicia sativa GN=CYP94A1 PE=2 SV=2	O81117	Putative cytochrome P450-dependent fatty acid hydroxylase OS=Oryza sativa subsp. japonica GN=P0034E02.33 PE=3 SV=1	Q8LRA4	CL1Contig6902	XM_019854425.1
CL1Contig1574	0	0	9	14	A1	E3 ubiquitin-protein ligase MARCH6 (AHRD V1 *--- C1HD92_PARBA); contains Interpro domain(s) IPR011016 Zinc finger, RING-CH-type	Solyc01g079530.1.1	| Symbols: PIT1 | PIT1 (pitchoun 1); protein binding / zinc ion binding | chr4:913555-916414 REVERSE	AT4G02075.1	Probable rRNA-processing protein EBP2 homolog OS=Arabidopsis thaliana GN=At3g22660 PE=2 SV=1	Q9LUJ5	Putative uncharacterized protein OS=Oryza sativa subsp. indica GN=OsI_01559 PE=4 SV=1	B8A6Q6	CL1Contig1574	XM_010923206.2
CL1Contig15779	0	21	19	53	A1	Ethylene responsive transcription factor 2a (AHRD V1 *-*- C0J9I7_9ROSA); contains Interpro domain(s) IPR001471 Pathogenesis-related transcriptional factor and ERF, DNA-binding	Solyc03g118190.1.1	| Symbols: | AP2 domain-containing transcription factor family protein | chr5:24852639-24853744 REVERSE	AT5G61890.1	Ethylene-responsive transcription factor ERF114 OS=Arabidopsis thaliana GN=ERF114 PE=2 SV=1	Q9FH54	AP2/ERF domain-containing transcription factor OS=Populus trichocarpa GN=ERF71 PE=4 SV=1	B9GZ21	CL1Contig15779	XM_010931388.2
CL1Contig9511	0	0	7	14	A1	Ethylene-responsive transcription factor ERF114 CBS domain containing protein-like (AHRD V1 ***- Q5JJJ9_ORYSJ); contains Interpro domain(s) IPR000644 Cystathionine beta-synthase, core	Solyc04g056630.1.1	| Symbols: | AP2 domain-containing transcription factor family protein | chr5:24852639-24853744 REVERSE	AT5G61890.1	Ethylene-responsive transcription factor ERF114 OS=Arabidopsis thaliana GN=ERF114 PE=2 SV=1	Q9FH54	Putative uncharacterized protein OS=Oryza sativa subsp. japonica GN=OsJ_14639 PE=4 SV=1	B9FEY8	CL1Contig9511	XM_010931388.2
CL1Contig9071	16	21	40	57	A1	Exocyst complex component protein (AHRD V1 ***- A8NX01_COPC7); contains Interpro domain(s) IPR009976 Exocyst complex component Sec10	Solyc03g095410.1.1	| Symbols: SEC10 | SEC10 (EXOCYST COMPLEX COMPONENT SEC10) | chr5:4003002-4008445 REVERSE	AT5G12370.3	Exocyst complex component 5 OS=Arabidopsis thaliana GN=SEC10 PE=2 SV=2	Q8RVQ5	Putative uncharacterized protein OS=Oryza sativa subsp. japonica GN=OsJ_35681 PE=4 SV=1	A3CG69	CL1Contig9071	XM_010931785.2
CL1Contig21874	14	35	52	96	A1	F-box/LRR-repeat protein 2 (AHRD V1 *-*- B4G0B1_MAIZE); contains Interpro domain(s) IPR001810 Cyclin-like F-box	Solyc04g078490.1.1	| Symbols: VFB3 | VFB3 (VIER F-BOX PROTEINE 3); ubiquitin-protein ligase | chr4:4197847-4199511 REVERSE	AT4G07400.1	F-box protein SKIP2 OS=Arabidopsis thaliana GN=SKIP2 PE=1 SV=1	Q9FE83	Chromosome chr7 scaffold_20, whole genome shotgun sequence OS=Vitis vinifera GN=GSVIVT00019559001 PE=4 SV=1	A7PLG6	CL1Contig21874	XM_010944891.2
CL1Contig11450	0	4	5	13	A1	GDSL esterase/lipase At5g45910 (AHRD V1 ***- GDL83_ARATH); contains Interpro domain(s) IPR001087 Lipase, GDSL	Solyc03g006240.1.1	| Symbols: | GDSL-motif lipase/hydrolase family protein | chr5:18620420-18622264 REVERSE	AT5G45910.1	GDSL esterase/lipase At5g45910 OS=Arabidopsis thaliana GN=At5g45910 PE=2 SV=1	Q9FJ45	Putative uncharacterized protein OS=Zea mays PE=2 SV=1	B4FUR4	CL1Contig11450	XM_010917305.2
CL1Contig8798	0	4	7	16	A1	Genomic DNA chromosome 5 TAC clone K14A3 (AHRD V1 *--- Q9FGQ9_ARATH); contains Interpro domain(s) IPR007650 Protein of unknown function DUF581	Solyc01g066570.1.1	| Symbols: | senescence-associated protein-related | chr5:19908800-19909332 REVERSE	AT5G49120.1			Chromosome chr5 scaffold_64, whole genome shotgun sequence OS=Vitis vinifera GN=GSVIVT00033025001 PE=4 SV=1	A7Q8E6	CL1Contig8798	XM_010933377.2
CL1Contig18560	0	7	7	13	A1	Glucan-endo-1 3-beta-glucosidase (AHRD V1 **** Q9XFW9_CICAR); contains Interpro domain(s) IPR000490 Glycoside hydrolase, family 17	Solyc03g025650.1.1	| Symbols: BGL2, PR2, BG2, PR-2 | BGL2 (BETA-1,3-GLUCANASE 2); cellulase/ glucan 1,3-beta-glucosidase/ hydrolase, hydrolyzing O-glycosyl compounds | chr3:21188709-21189822 REVERSE	AT3G57260.1	Glucan endo-1,3-beta-glucosidase OS=Vitis vinifera GN=GSVIVT00022223001 PE=1 SV=1	A7PQW3	Beta-1,3-glucanase OS=Elaeis guineensis var. tenera PE=2 SV=1	B3TLW9	CL1Contig18560	XM_010908947.2
CL1Contig4968	12	7	17	39	A1	Glucose-6-phosphate isomerase (AHRD V1 ***- Q1PCD2_SOLLC); contains Interpro domain(s) IPR018189 Phosphoglucose isomerase, conserved site IPR001672 Phosphoglucose isomerase (PGI)	Solyc12g014380.1.1	| Symbols: | glucose-6-phosphate isomerase, cytosolic (PGIC) | chr5:17136080-17140622 FORWARD	AT5G42740.1	Glucose-6-phosphate isomerase, cytosolic 2 OS=Clarkia xantiana GN=PGIC2 PE=3 SV=1	P54242	Glucose-6-phosphate isomerase OS=Dioscorea tokoro GN=Pgi PE=2 SV=1	O23906	CL1Contig4968	XM_010944501.2
CL1Contig7813	8	0	19	33	A1	Glutathione reductase (AHRD V1 ***- B9IED0_POPTR); contains Interpro domain(s) IPR006324 Glutathione reductase, plant	Solyc09g065900.1.1	| Symbols: GR, EMB2360, ATGR2 | GR (GLUTATHIONE REDUCTASE); ATP binding / glutathione-disulfide reductase | chr3:20230356-20233100 REVERSE	AT3G54660.1	Glutathione reductase, chloroplastic OS=Glycine max GN=GR PE=2 SV=1	P48640	Glutathione reductase OS=Zinnia elegans GN=ZeGR2 PE=2 SV=1	Q6F4I4	CL1Contig7813	XM_010934562.1
CL1Contig6173	23	32	52	110	A1	Glutathione S-transferase (AHRD V1 **** A5YWI8_SOLCO); contains Interpro domain(s) IPR004046 Glutathione S-transferase, C-terminal	Solyc06g009020.1.1	| Symbols: ATGSTF13 | ATGSTF13; glutathione transferase | chr3:23217425-23218246 REVERSE	AT3G62760.1	Glutathione S-transferase 3 OS=Zea mays GN=GST3 PE=1 SV=4	P04907	Putative uncharacterized protein OS=Oryza sativa subsp. japonica GN=P0423A12.29 PE=2 SV=1	Q8LR62	CL1Contig6173	XM_010923501.2
CL1Contig11153	2	0	24	68	A1	Glycosyltransferase family protein-like protein (Fragment) (AHRD V1 *--- B3G4Q4_ADIVA)	Solyc11g069560.1.1	| Symbols: | glycosyltransferase family protein 2 | chr5:24402329-24404729 REVERSE	AT5G60700.1			Putative uncharacterized protein OS=Oryza sativa subsp. japonica GN=OJ1111_C07.15 PE=4 SV=1	Q6K8F2	CL1Contig11153	XM_010908209.2
CL1Contig6430	16	7	33	66	A1	H-ATPase (AHRD V1 **** Q8L6I3_ORYSJ); contains Interpro domain(s) IPR006534 ATPase, P-type, plasma-membrane proton-efflux	Solyc08g078200.1.1	| Symbols: AHA7 | AHA7 (Arabidopsis H(+)-ATPase 7); hydrogen-exporting ATPase, phosphorylative mechanism | chr3:22298763-22303509 FORWARD	AT3G60330.1	ATPase 7, plasma membrane-type OS=Arabidopsis thaliana GN=AHA7 PE=2 SV=1	Q9LY32	Autoinhibited H+ ATPase OS=Populus trichocarpa GN=POPTRDRAFT_826518 PE=3 SV=1	B9MUL1	CL1Contig6430	XM_019854536.1
CL1Contig4187	41	103	137	318	A1	Homocysteine s-methyltransferase (AHRD V1 **** B9HUS6_POPTR); contains Interpro domain(s) IPR003726 Homocysteine S-methyltransferase	Solyc09g082460.1.1	| Symbols: HMT-2, ATHMT-2, HMT2 | HMT2 (HOMOCYSTEINE METHYLTRANSFERASE 2); homocysteine S-methyltransferase | chr3:23370575-23371974 REVERSE	AT3G63250.2	Homocysteine S-methyltransferase 2 OS=Zea mays GN=HMT-2 PE=2 SV=1	Q9FUM9	5-methyltetrahydrofolate:homocysteine methyltransferase, putative OS=Ricinus communis GN=RCOM_0646290 PE=4 SV=1	B9SFH3	CL1Contig4187	XM_010939903.2
CL1Contig10489	8	0	26	33	A1	Hydrolase alpha/beta fold family protein (AHRD V1 ***- D7KX74_ARALY)	Solyc05g052750.1.1	| Symbols: | unknown protein | chr2:16743107-16744455 FORWARD	AT2G40095.1			Os03g0123800 protein OS=Oryza sativa subsp. japonica GN=OJ1126B12.18 PE=2 SV=1	Q8H8G3	CL1Contig10489	XM_010920788.2
CL1Contig5135	0	4	31	53	A1	Inositol-3-phosphate synthase (AHRD V1 ***- C4PW06_ARATH); contains Interpro domain(s) IPR002587 Myo-inositol-1-phosphate synthase	Solyc04g054740.1.1	| Symbols: ATMIPS3, MIPS3 | MIPS3 (MYO-INOSITOL-1-PHOSTPATE SYNTHASE 3); binding / catalytic/ inositol-3-phosphate synthase | chr5:3187538-3190161 REVERSE	AT5G10170.1	Inositol-3-phosphate synthase OS=Zea mays PE=2 SV=2	Q9FPK7	Myo-inositol 1-phosphate synthase OS=Passiflora edulis f. flavicarpa GN=mips PE=2 SV=1	Q1HG62	CL1Contig5135	XM_010907606.2
CL1Contig7676	19	32	38	60	A1	Jasmonate ZIM-domain protein 1 (AHRD V1 **-- A7XXZ0_SOLLC); contains Interpro domain(s) IPR010399 Tify	Solyc12g009220.1.1	| Symbols: JAZ2, TIFY10B | TIFY10B | chr1:28148919-28150258 REVERSE	AT1G74950.1	Protein TIFY 10B OS=Arabidopsis thaliana GN=TIFY10B PE=1 SV=1	Q9S7M2	Os03g0402800 protein OS=Oryza sativa subsp. japonica GN=OSJNBb0041J20.5 PE=2 SV=1	Q84R94	CL1Contig7676	XM_010939006.1
CL1Contig24289	12	11	14	38	A1	Kinase family protein (AHRD V1 ***- D7M6L5_ARALY); contains Interpro domain(s) IPR002290 Serine/threonine protein kinase	Solyc01g101000.1.1	| Symbols: ATSK42 | ATSK42 (ARABIDOPSIS SHAGGY-LIKE KINASE 42); ATP binding / protein kinase/ protein serine/threonine kinase | chr1:21431358-21434877 REVERSE	AT1G57870.1	Shaggy-related protein kinase epsilon OS=Arabidopsis thaliana GN=ASK5 PE=2 SV=1	Q8VZD5	Chromosome chr14 scaffold_27, whole genome shotgun sequence OS=Vitis vinifera GN=GSVIVT00022544001 PE=4 SV=1	A7PRK9	CL1Contig24289	XM_010943195.2
CL1Contig20713	6	14	19	33	A1	Kinase-START 1 (Fragment) (AHRD V1 *--- B9UY89_LOPEL); contains Interpro domain(s) IPR009769 Protein of unknown function DUF1336	Solyc11g069530.1.1	| Symbols: | pleckstrin homology (PH) domain-containing protein / lipid-binding START domain-containing protein | chr3:20286378-20289880 FORWARD	AT3G54800.1			Chromosome chr13 scaffold_17, whole genome shotgun sequence OS=Vitis vinifera GN=GSVIVT00018181001 PE=4 SV=1	A7PI37	CL1Contig20713	XM_010908204.2
CL1Contig10326	2	89	146	316	A1	Laccase (AHRD V1 ***- B1PXG7_SOLLC); contains Interpro domain(s) IPR017761 Laccase	Solyc07g049460.1.1	| Symbols: LAC5 | LAC5 (laccase 5); laccase | chr2:16858192-16860593 REVERSE	AT2G40370.1	Laccase-8 OS=Oryza sativa subsp. japonica GN=LAC8 PE=2 SV=2	Q0JHP8	Laccase, putative OS=Ricinus communis GN=RCOM_0086740 PE=4 SV=1	B9SPG9	CL1Contig10326	XM_010932856.2
CL1Contig9525	4	7	14	24	A1	LIM domain protein (AHRD V1 **-- Q8VWW1_GOSHI); contains Interpro domain(s) IPR001781 Zinc finger, LIM-type	Solyc05g052780.1.1	| Symbols: | LIM domain-containing protein | chr3:20703799-20705115 FORWARD	AT3G55770.3	Pollen-specific protein SF3 OS=Helianthus annuus GN=SF3 PE=2 SV=1	P29675	Predicted protein OS=Populus trichocarpa GN=POPTRDRAFT_832575 PE=2 SV=1	A9PDK3	CL1Contig9525	XM_010930639.2
CL1Contig4521	0	4	9	17	A1	Lipid transfer protein (AHRD V1 ***- A5JUZ7_SESIN); contains Interpro domain(s) IPR013770 Plant lipid transfer protein and hydrophobic protein, helical	Solyc06g069070.1.1	| Symbols: | protease inhibitor/seed storage/lipid transfer protein (LTP) family protein | chr1:24936985-24937293 FORWARD	AT1G66850.1	Probable non-specific lipid-transfer protein AKCS9 OS=Vigna unguiculata PE=2 SV=1	Q43681	Nonspecific lipid-transfer protein OS=Zea mays PE=4 SV=1	B6TKN6	CL1Contig4521	XM_010928205.2
CL1Contig7050	4	124	130	256	A1	Lipid transfer protein (AHRD V1 ***- A5JUZ7_SESIN); contains Interpro domain(s) IPR013770 Plant lipid transfer protein and hydrophobic protein, helical	Solyc06g069070.1.1	| Symbols: | protease inhibitor/seed storage/lipid transfer protein (LTP) family protein | chr3:6267102-6267392 FORWARD	AT3G18280.1	Probable non-specific lipid-transfer protein AKCS9 OS=Vigna unguiculata PE=2 SV=1	Q43681	Auxin-induced lipid transfer protein (Fragment) OS=Hyacinthus orientalis GN=LTP1 PE=2 SV=1	Q676Y7	CL1Contig7050	XM_010928205.2
CL1Contig8074	21	25	47	71	A1	Lipoxygenase (AHRD V1 **** Q41430_SOLTU); contains Interpro domain(s) IPR001246 Lipoxygenase, plant	Solyc09g075860.1.1	| Symbols: | lipoxygenase family protein | chr1:25319926-25324117 FORWARD	AT1G67560.1	Lipoxygenase 1 OS=Arabidopsis thaliana GN=LOX1 PE=1 SV=1	Q06327	Lipoxygenase OS=Populus trichocarpa GN=POPTRDRAFT_821983 PE=3 SV=1	B9HV68	CL1Contig8074	XM_010906913.2
CL1Contig10506	18	7	35	58	A1	LRR receptor-like serine/threonine-protein kinase FEI 1 (AHRD V1 **** FEI1_ARATH); contains Interpro domain(s) IPR002290 Serine/threonine protein kinase	Solyc06g071810.1.1	| Symbols: | leucine-rich repeat transmembrane protein kinase, putative | chr2:13554920-13556845 FORWARD	AT2G31880.1	Serine/threonine-protein kinase BRI1-like 1 OS=Arabidopsis thaliana GN=BRL1 PE=1 SV=1	Q9ZWC8	Leucine-rich repeat receptor-like protein kinase OS=Arabidopsis thaliana GN=LRR-RLK PE=2 SV=1	Q9SKB2	CL1Contig10506	XM_010906231.2
CL1Contig11241	14	53	57	96	A1	Monooxygenase FAD-binding protein (AHRD V1 **-- Q1B616_MYCSS); contains Interpro domain(s) IPR003042 Aromatic-ring hydroxylase-like	Solyc06g060880.1.1	| Symbols: CTF2A | CTF2A; monooxygenase/ oxidoreductase | chr2:14989011-14990320 FORWARD	AT2G35660.2	Zeaxanthin epoxidase, chloroplastic OS=Nicotiana plumbaginifolia GN=ABA2 PE=1 SV=1	Q40412	Chromosome undetermined scaffold_306, whole genome shotgun sequence OS=Vitis vinifera GN=GSVIVT00011419001 PE=4 SV=1	A7R0F2	CL1Contig11241	XM_019850106.1
CL1Contig21159	0	0	12	27	A1	Multidrug resistance protein mdtK (AHRD V1 *--- MDTK_ERWAM); contains Interpro domain(s) IPR002528 Multi antimicrobial extrusion protein MatE	Solyc12g005850.1.1	| Symbols: | MATE efflux family protein | chr4:11625742-11630964 REVERSE	AT4G21910.1	Protein TRANSPARENT TESTA 12 OS=Arabidopsis thaliana GN=TT12 PE=2 SV=1	Q9LYT3	Putative uncharacterized protein OS=Oryza sativa subsp. indica GN=OsI_12313 PE=4 SV=1	B8AKW0	CL1Contig21159	XM_010931802.1
CL1Contig25579	4	14	33	50	A1	MYB transcription factor (AHRD V1 **** Q39550_CRAPL); contains Interpro domain(s) IPR015495 Myb transcription factor	Solyc01g057910.1.1	| Symbols: AtMYB78 | AtMYB78 (myb domain protein 78); DNA binding / transcription factor | chr5:20137491-20139384 REVERSE	AT5G49620.1	Transcription factor MYB21 OS=Arabidopsis thaliana GN=MYB21 PE=1 SV=1	Q9LK95	Predicted protein OS=Populus trichocarpa GN=MYB212 PE=4 SV=1	B9HIK1	CL1Contig25579	XM_010916352.2
CL1Contig1099	2	7	14	30	A1	NAC domain protein IPR003441 (AHRD V1 ***- B9HZY3_POPTR); contains Interpro domain(s) IPR003441 No apical meristem (NAM) protein	Solyc07g063410.1.1	| Symbols: ATNAC3, ANAC055 | ANAC055 (ARABIDOPSIS NAC DOMAIN CONTAINING PROTEIN 55); transcription factor | chr3:5234731-5235882 FORWARD	AT3G15500.1	NAC domain-containing protein 55 OS=Arabidopsis thaliana GN=NAC055 PE=2 SV=1	Q9LDY8	Putative uncharacterized protein OS=Populus trichocarpa PE=2 SV=1	A9PFM0	CL1Contig1099	XM_010925765.2
CL1Contig4289	18	32	73	102	A1	NAC domain transcription factor (AHRD V1 **** Q5DM36_WHEAT); contains Interpro domain(s) IPR003441 No apical meristem (NAM) protein	Solyc04g005610.1.1	| Symbols: NAP, ANAC029, ATNAP | NAP (NAC-like, activated by AP3/PI); transcription factor | chr1:26122233-26123222 FORWARD	AT1G69490.1	NAC domain-containing protein 29 OS=Arabidopsis thaliana GN=NAC029 PE=2 SV=1	O49255	NAC domain-containing protein, putative OS=Ricinus communis GN=RCOM_0837530 PE=4 SV=1	B9S8Z7	CL1Contig4289	XM_010941525.2
CL1Contig20679	16	25	35	58	A1	Neutral invertase (AHRD V1 ***- Q8L6W3_BETVU); contains Interpro domain(s) IPR006937 Plant neutral invertase	Solyc11g007270.1.1	| Symbols: CINV1 | CINV1 (cytosolic invertase 1); beta-fructofuranosidase | chr1:13122460-13124808 REVERSE	AT1G35580.2			Neutral/alkaline invertase OS=Lolium perenne GN=inv PE=4 SV=1	A2RPC0	CL1Contig20679	XM_010941986.1
CL1Contig7422	0	0	12	13	A1	Nucleotide-sugar transporter UDP N-acetylglucosamine-like signal peptide 9 or more transmembrane domains (Fragment) (AHRD V1 *-** Q5CU24_CRYPV); contains Interpro domain(s) IPR007271 Nucleotide-sugar transporter	Solyc09g098520.1.1	| Symbols: | nucleotide-sugar transmembrane transporter/ sugar:hydrogen symporter | chr2:17971280-17975300 REVERSE	AT2G43240.1	Probable UDP-sugar transporter protein SLC35A4 OS=Pongo abelii GN=SLC35A4 PE=2 SV=1	Q5RA79	Os02g0604300 protein OS=Oryza sativa subsp. japonica GN=OJ1058_F07.2 PE=4 SV=1	Q6K8S7	CL1Contig7422	XM_010931873.1
CL1Contig1362	0	7	14	22	A1	Ornithine cyclodeaminase protein (AHRD V1 ***- A3I2L0_9BACT); contains Interpro domain(s) IPR003462 Ornithine cyclodeaminase/mu-crystallin	Solyc06g036330.1.1	| Symbols: | ornithine cyclodeaminase/mu-crystallin family protein | chr5:21399524-21400501 FORWARD	AT5G52810.1	Uncharacterized protein P11E10.01 OS=Schizosaccharomyces pombe GN=SPAP11E10.01 PE=2 SV=1	Q9HDZ0	Chromosome undetermined scaffold_91, whole genome shotgun sequence OS=Vitis vinifera GN=GSVIVT00037754001 PE=4 SV=1	A7QG95	CL1Contig1362	XM_010935677.2
CL1Contig12353	8	18	42	61	A1	Os01g0786800 protein (Fragment) (AHRD V1 *-*- Q0JIP0_ORYSJ); contains Interpro domain(s) IPR002781 Protein of unknown function DUF81	Solyc09g008780.1.1	| Symbols: | unknown protein | chr2:15352767-15355050 REVERSE	AT2G36630.1			Putative uncharacterized protein OS=Oryza sativa subsp. indica GN=OsI_13369 PE=4 SV=1	A2XLL6	CL1Contig12353	XM_010937916.2
CL1Contig9948	12	21	54	77	A1	Os01g0786800 protein (Fragment) (AHRD V1 ***- Q0JIP0_ORYSJ); contains Interpro domain(s) IPR002781 Protein of unknown function DUF81	Solyc08g068290.1.1	| Symbols: | unknown protein | chr2:10977174-10979677 FORWARD	AT2G25737.1			Predicted protein (Fragment) OS=Populus trichocarpa GN=POPTRDRAFT_260784 PE=4 SV=1	B9IKM9	CL1Contig9948	XM_010917521.2
CL1Contig8622	4	32	35	55	A1	pectin lyase-like Polygalacturonase-like protein Glycoside hydrolase family 28 (AHRD V1 **-- A5FF89_FLAJ1); contains Interpro domain(s) IPR012334 Pectin lyase fold	Solyc03g051770.1.1	| Symbols: | glycoside hydrolase family 28 protein / polygalacturonase (pectinase) family protein | chr3:21405387-21407088 REVERSE	AT3G57790.1	Probable polygalacturonase OS=Vitis vinifera GN=GSVIVT00026920001 PE=1 SV=1	A7PZL3	Polygalacturonase OS=Zea mays PE=2 SV=1	B6T994	CL1Contig8622	XM_010930175.2
CL1Contig10995	0	145	172	282	A1	Pectinesterase (AHRD V1 ***- A9NW72_PICSI); contains Interpro domain(s) IPR006501 Pectinesterase inhibitor	Solyc10g076730.1.1	| Symbols: | enzyme inhibitor/ pectinesterase/ pectinesterase inhibitor | chr1:5137045-5137704 FORWARD	AT1G14890.1	21 kDa protein OS=Daucus carota PE=2 SV=1	P17407	21 kDa protein, putative OS=Ricinus communis GN=RCOM_0628770 PE=4 SV=1	B9SP61	CL1Contig10995	XM_010917893.2
CL1Contig23789	2	7	17	39	A1	Peroxisomal membrane protein (AHRD V1 **-- Q1HQV8_AEDAE); contains Interpro domain(s) IPR007248 Mpv17/PMP22	Solyc06g053550.1.1	| Symbols: | FUNCTIONS IN: molecular_function unknown; INVOLVED IN: biological_process unknown; LOCATED IN: integral to membrane; CONTAINS InterPro DOMAIN/s: Mpv17/PMP22 (InterPro:IPR007248); BEST Arabidopsis thaliana protein match is: PMP22 (TAIR:AT4G04470.1); Has 818 Blast hits to 818 proteins in 122 species: Archae - 0; Bacteria - 0; Metazoa - 406; Fungi - 215; Plants - 157; Viruses - 0; Other…	AT4G14305.2	Peroxisomal membrane protein PMP22 OS=Arabidopsis thaliana GN=PMP22 PE=1 SV=1	Q9ZS51	Putative uncharacterized protein OS=Oryza sativa subsp. indica GN=OsI_30333 PE=4 SV=1	B8BBC5	CL1Contig23789	XM_019855181.1
CL1Contig7244	16	39	64	90	A1	Programmed cell death 4a (AHRD V1 *--- D3TLD2_GLOMM); contains Interpro domain(s) IPR003891 Initiation factor eIF-4 gamma, MA3	Solyc03g111630.1.1	| Symbols: | MA3 domain-containing protein | chr1:8046511-8048769 FORWARD	AT1G22730.1	Programmed cell death protein 4 OS=Gallus gallus GN=PDCD4 PE=2 SV=1	Q98TX3	Os08g0120500 protein OS=Oryza sativa subsp. japonica GN=B1203H11.9 PE=4 SV=1	Q6YPF2	CL1Contig7244	XM_010933981.2
CL1Contig10537	0	0	12	16	A1	Protein TIF31 homolog (AHRD V1 *--- TIF31_COCIM); contains Interpro domain(s) IPR011990 Tetratricopeptide-like helical	Solyc07g006030.1.1	| Symbols: | binding | chr4:13948993-13957840 REVERSE	AT4G28080.1	Protein KIAA0664 homolog OS=Danio rerio GN=zgc:152873 PE=2 SV=1	A0JMD0	Putative uncharacterized protein OS=Oryza sativa subsp. japonica GN=OsJ_06127 PE=4 SV=1	A3A568	CL1Contig10537	XM_010915733.2
CL1450Contig1	0	0	5	13	A1	Receptor-like kinase (AHRD V1 ***- A7VM62_9VIRI); contains Interpro domain(s) IPR002290 Serine/threonine protein kinase	Solyc06g075030.1.1	| Symbols: | protein kinase family protein | chr3:21139099-21140469 FORWARD	AT3G57120.1	Receptor-like protein kinase 5 OS=Arabidopsis thaliana GN=RLK5 PE=1 SV=1	P47735	Chromosome chr13 scaffold_17, whole genome shotgun sequence OS=Vitis vinifera GN=GSVIVT00018165001 PE=4 SV=1	A7PI22	CL1450Contig1	XM_010920393.2
CL1Contig7943	0	0	9	22	A1	Root cap protein 1 (Fragment) (AHRD V1 ***- Q1HVB0_MESVI); contains Interpro domain(s) IPR009646 Root cap	Solyc02g078930.1.1	| Symbols: | late embryogenesis abundant protein-related / LEA protein-related | chr5:22075334-22076567 FORWARD	AT5G54370.1			Chromosome undetermined scaffold_3192, whole genome shotgun sequence (Fragment) OS=Vitis vinifera GN=GSVIVT00012672001 PE=4 SV=1	A7R918	CL1Contig7943	XM_019850570.1
CL1Contig11570	0	0	17	36	A1	Root cap protein 1 (Fragment) (AHRD V1 ***- Q1HVB0_MESVI); contains Interpro domain(s) IPR009646 Root cap	Solyc02g078930.1.1	| Symbols: | late embryogenesis abundant protein-related / LEA protein-related | chr5:22075334-22076567 FORWARD	AT5G54370.1			Chromosome undetermined scaffold_3192, whole genome shotgun sequence (Fragment) OS=Vitis vinifera GN=GSVIVT00012672001 PE=4 SV=1	A7R918	CL1Contig11570	XM_019850570.1
CL1Contig421	0	7	9	17	A1	Serine/threonine-protein phosphatase (AHRD V1 **** C6TK28_SOYBN); contains Interpro domain(s) IPR006186 Serine/threonine-specific protein phosphatase and bis(5-nucleosyl)-tetraphosphatase	Solyc06g072140.1.1	| Symbols: ATFYPP3, EMB2736, STPP | ATFYPP3 (FLOWER-SPECIFIC, PHYTOCHROME-ASSOCIATED PROTEIN PHOSPHATASE 3); protein binding / protein serine/threonine kinase/ protein serine/threonine phosphatase | chr3:6962008-6964761 FORWARD	AT3G19980.1	Phytochrome-associated serine/threonine protein phosphatase 3 OS=Arabidopsis thaliana GN=FYPP3 PE=1 SV=1	Q9LHE7	Serine/threonine protein phosphatase OS=Oryza sativa subsp. japonica GN=P0034C09.18 PE=2 SV=1	Q8RZZ3	CL1Contig421	XM_010942082.1
CL1Contig20910	0	7	17	28	A1	Sphingosine-1-phosphate lyase (AHRD V1 **-* Q549V9_ARATH); contains Interpro domain(s) IPR002129 Pyridoxal phosphate-dependent decarboxylase	Solyc05g015860.1.1	| Symbols: DPL1, ATDPL1 | DPL1; carboxy-lyase/ catalytic/ pyridoxal phosphate binding | chr1:9748812-9752618 FORWARD	AT1G27980.1	Sphingosine-1-phosphate lyase OS=Arabidopsis thaliana GN=At1g27980 PE=2 SV=1	Q9C509	Sphingosine-1-phosphate lyase OS=Zea mays PE=2 SV=1	B6SZI2	CL1Contig20910	XM_010914725.2
CL1Contig3234	0	0	12	14	A1	Sucrose synthase (AHRD V1 **** O82691_SOLLC); contains Interpro domain(s) IPR012820 Sucrose synthase, plants and cyanobacteria IPR000368 Sucrose synthase	Solyc07g042550.1.1	| Symbols: SUS3, ATSUS3 | SUS3 (sucrose synthase 3); UDP-glycosyltransferase/ sucrose synthase/ transferase, transferring glycosyl groups | chr4:995166-998719 FORWARD	AT4G02280.1	Sucrose synthase 3 OS=Oryza sativa subsp. japonica GN=SUS3 PE=1 SV=2	Q43009	Putative uncharacterized protein OS=Oryza sativa subsp. indica GN=OsI_26874 PE=4 SV=1	A2YNQ2	CL1Contig3234	XM_010934052.2
CL1Contig25561	0	7	9	13	A1	Thaumatin-like protein (AHRD V1 **-- Q5DJS5_TOBAC); contains Interpro domain(s) IPR001938 Thaumatin, pathogenesis-related	Solyc12g056390.1.1	| Symbols: ATOSM34 | ATOSM34 (osmotin 34) | chr4:7025127-7026113 REVERSE	AT4G11650.1	Protein P21 OS=Glycine max PE=1 SV=1	P25096	Chromosome chr2 scaffold_112, whole genome shotgun sequence OS=Vitis vinifera GN=GSVIVT00001109001 PE=4 SV=1	A5AHJ5	CL1Contig25561	XM_010907821.2
CL1Contig549	4	57	132	278	A1	Thaumatin-like protein (AHRD V1 **-- Q5DJS5_TOBAC); contains Interpro domain(s) IPR001938 Thaumatin, pathogenesis-related	Solyc12g056390.1.1	| Symbols: ATOSM34 | ATOSM34 (osmotin 34) | chr4:7025127-7026113 REVERSE	AT4G11650.1	Pathogenesis-related protein R minor form OS=Nicotiana tabacum PE=2 SV=1	P07052	Osmotin-like (Fragment) OS=Theobroma cacao GN=osm1 PE=4 SV=2	Q5UB69	CL1Contig549	XM_010907832.2
CL1Contig11172	2	18	45	64	A1	Thaumatin-like protein (AHRD V1 ***- Q9ZQY9_ARATH); contains Interpro domain(s) IPR001938 Thaumatin, pathogenesis-related	Solyc03g033490.1.1	| Symbols: | pathogenesis-related thaumatin family protein | chr1:28458889-28460447 FORWARD	AT1G75800.1	Thaumatin-like protein 1 OS=Castanea sativa GN=TL1 PE=2 SV=1	Q9SMH2	Predicted protein OS=Populus trichocarpa GN=POPTRDRAFT_583379 PE=4 SV=1	B9N6T0	CL1Contig11172	XM_010934885.2
CL1Contig7296	0	4	7	13	A1	Transmembrane protein 205 (AHRD V1 ***- B9EN72_SALSA)	Solyc01g079590.1.1	| Symbols: | FUNCTIONS IN: molecular_function unknown; INVOLVED IN: biological_process unknown; LOCATED IN: endomembrane system; EXPRESSED IN: 23 plant structures; EXPRESSED DURING: 13 growth stages; BEST Arabidopsis thaliana protein match is: late embryogenesis abundant domain-containing protein / LEA domain-containing protein (TAIR:AT1G72100.1); Has 237 Blast hits to 236 proteins in 85 species:…	AT3G62580.1	Transmembrane protein 205 OS=Xenopus laevis GN=tmem205 PE=2 SV=1	Q6GPW4	Putative uncharacterized protein OS=Oryza sativa subsp. indica GN=OsI_38703 PE=4 SV=1	B8BMG8	CL1Contig7296	XM_010916245.2
CL1Contig7107	0	7	7	13	A1	Transmembrane protein 49 (AHRD V1 ***- B6TDW5_MAIZE)	Solyc09g075850.1.1	| Symbols: | unknown protein | chr4:8545551-8547566 FORWARD	AT4G14950.2	Transmembrane protein 49 OS=Danio rerio GN=tmem49 PE=2 SV=1	Q6NYY9	Predicted protein OS=Populus trichocarpa GN=POPTRDRAFT_1090329 PE=4 SV=1	B9HV69	CL1Contig7107	XM_019851081.1
CL1Contig9640	70	46	212	283	A1	Type 2 metallothionein (AHRD V1 ***- B3VKV4_SOLNI); contains Interpro domain(s) IPR000347 Plant metallothionein, family 15	Solyc09g010800.1.1	| Symbols: MT2A, ATMT-K, ATMT-1 | MT2A (METALLOTHIONEIN 2A); copper ion binding | chr3:2889737-2890188 REVERSE	AT3G09390.1	Metallothionein-like protein type 2 OS=Musa acuminata PE=3 SV=2	O22319	Type 2 metallothionein-like protein OS=Typha latifolia PE=4 SV=1	Q944W1	CL1Contig9640	XM_010922289.2
CL1Contig10508	6	11	21	28	A1	UDP-glucuronate 4-epimerase 4 (AHRD V1 **** GAE4_ARATH); contains Interpro domain(s) IPR016040 NAD(P)-binding domain	Solyc09g082990.1.1	| Symbols: GME | GME (GDP-D-MANNOSE 3',5'-EPIMERASE); GDP-mannose 3,5-epimerase/ NAD or NADH binding / catalytic | chr5:10862472-10864024 REVERSE	AT5G28840.1	GDP-mannose 3,5-epimerase 1 OS=Oryza sativa subsp. indica GN=OsI_032456 PE=2 SV=1	A2Z7B3	Predicted protein OS=Populus trichocarpa GN=POPTRDRAFT_823669 PE=4 SV=1	B9I5F2	CL1Contig10508	XM_010934547.2
CL1Contig18835	0	4	9	17	A1	Uncharacterized aarF domain-containing protein kinase 1 (AHRD V1 *--- ADCK1_XENTR); contains Interpro domain(s) IPR004147 ABC-1	Solyc04g083010.1.1	| Symbols: | ABC1 family protein | chr1:29950105-29952516 REVERSE	AT1G79600.1	Uncharacterized aarF domain-containing protein kinase At1g79600, chloroplastic OS=Arabidopsis thaliana GN=At1g79600 PE=1 SV=1	Q9MA15	Putative uncharacterized protein OS=Oryza sativa subsp. japonica GN=OsJ_18066 PE=4 SV=1	B9FNW3	CL1Contig18835	XM_010922838.2
CL1Contig7242	0	11	12	19	A1	UPF0183 domain protein (AHRD V1 **-- B8M4A7_TALSN); contains Interpro domain(s) IPR005373 Uncharacterised protein family UPF0183	Solyc02g084500.1.1	| Symbols: | unknown protein | chr3:18994219-18997180 FORWARD	AT3G51130.1	UPF0183 protein At3g51130 OS=Arabidopsis thaliana GN=At3g51130 PE=2 SV=2	Q9SD33	Putative uncharacterized protein OS=Oryza sativa subsp. indica GN=OsI_24448 PE=4 SV=1	B8B2H6	CL1Contig7242	XM_010911224.2
CL1Contig12732	2	11	59	87	A1					23 kDa jasmonate-induced protein OS=Hordeum vulgare PE=2 SV=1	P32024	Putative uncharacterized protein p23k-2 OS=Hordeum vulgare GN=p23k-2 PE=2 SV=1	Q0KKC5	CL1Contig12732	XM_010922110.2
CL1Contig13589	0	0	12	22	A1							Putative uncharacterized protein OS=Oryza sativa subsp. indica GN=OsI_21650 PE=4 SV=1	A2Y9A9	CL1Contig13589	XM_010934603.2
CL1Contig8794	29	11	28	72	A1	Potassium transporter (AHRD V1 **** A9SMZ3_PHYPA); contains Interpro domain(s) IPR003855 K+ potassium transporter	Solyc02g031840.1.1	| Symbols: | potassium transporter family protein | chr1:22188330-22191395 REVERSE	AT1G60160.1	Potassium transporter 9 OS=Arabidopsis thaliana GN=POT9 PE=2 SV=2	O49423	Putative uncharacterized protein OS=Oryza sativa subsp. indica GN=OsI_32406 PE=4 SV=1	A2Z436	CL1Contig8794	XR_834340.2
CL1Contig6826	25	35	47	87	A1	Superoxide dismutase (AHRD V1 **** A5BR41_VITVI); contains Interpro domain(s) IPR001189 Manganese/iron superoxide dismutase	Solyc06g049080.1.1	| Symbols: MSD1, MEE33, ATMSD1 | MSD1 (MANGANESE SUPEROXIDE DISMUTASE 1); metal ion binding / superoxide dismutase | chr3:3418015-3419581 FORWARD	AT3G10920.1	Superoxide dismutase [Mn], mitochondrial OS=Nicotiana plumbaginifolia GN=SODA PE=1 SV=1	P11796	Superoxide dismutase OS=Nelumbo nucifera GN=MnSOD PE=2 SV=2	Q3LV68	CL1Contig6826	NM_001319910.1
CL1Contig2171	6	4	14	39	A2	24-sterol C-methyltransferase (AHRD V1 **** Q2QDF7_GOSHI); contains Interpro domain(s) IPR013705 Sterol methyltransferase C-terminal	Solyc01g087560.1.1	| Symbols: SMT1, CPH | SMT1 (STEROL METHYLTRANSFERASE 1); sterol 24-C-methyltransferase | chr5:4424048-4426866 REVERSE	AT5G13710.1	Cycloartenol-C-24-methyltransferase OS=Arabidopsis thaliana GN=SMT1 PE=2 SV=1	Q9LM02	Os07g0206700 protein OS=Oryza sativa subsp. japonica GN=Os07g0206700 PE=4 SV=1	Q0D7V5	CL1Contig2171	XM_010925107.2
CL1Contig23219	4	4	7	22	A2	5-oxoprolinase (ATP-hydrolyzing) (AHRD V1 **** Q1JWC8_DESAC); contains Interpro domain(s) IPR003692 Hydantoinase B/oxoprolinase	Solyc09g010560.1.1	| Symbols: OXP1 | OXP1 (OXOPROLINASE 1); 5-oxoprolinase (ATP-hydrolyzing)/ hydrolase | chr5:15056635-15060525 REVERSE	AT5G37830.1	5-oxoprolinase OS=Dictyostelium discoideum GN=oplah PE=3 SV=2	Q54NW6	Putative uncharacterized protein OS=Oryza sativa subsp. indica GN=OsI_05339 PE=4 SV=1	A2WZG0	CL1Contig23219	XM_010938477.2
CL1Contig19377	14	11	17	72	A2	Acidic chitinase (AHRD V1 **-- Q71HN4_FICAW); contains Interpro domain(s) IPR001223 Glycoside hydrolase, family 18, catalytic domain	Solyc01g095260.1.1	| Symbols: | acidic endochitinase (CHIB1) | chr5:8143805-8145153 REVERSE	AT5G24090.1	Hevamine-A OS=Hevea brasiliensis PE=1 SV=2	P23472	Chitinase A OS=Ananas comosus GN=plchiA PE=2 SV=1	B3A042	CL1Contig19377	XM_010926494.2
CL1Contig10587	8	4	5	35	A2	Acyltransferase family protein (AHRD V1 ***- Q22SV8_TETTH); contains Interpro domain(s) IPR002123 Phospholipid/glycerol acyltransferase	Solyc04g080020.1.1	| Symbols: | phospholipid/glycerol acyltransferase family protein | chr1:30412653-30414935 REVERSE	AT1G80950.1	1-acylglycerophosphocholine O-acyltransferase 1 OS=Drosophila melanogaster GN=CG32699 PE=2 SV=1	Q0KHU5	Predicted protein OS=Populus trichocarpa GN=POPTRDRAFT_591825 PE=4 SV=1	B9MVD8	CL1Contig10587	XM_010907382.1
CL1Contig10808	0	4	12	33	A2	Alpha-2 3-sialyltransferase (AHRD V1 ***- Q702S2_TAKRU); contains Interpro domain(s) IPR012163 Sialyltransferase	Solyc06g074370.1.1	| Symbols: | glycosyl transferase family 29 protein / sialyltransferase family protein | chr1:2608408-2609604 FORWARD	AT1G08280.1	CMP-N-acetylneuraminate-beta-galactosamide-alpha-2,3-sialyltransferase OS=Gallus gallus GN=ST3GAL1 PE=2 SV=1	Q11200	Putative uncharacterized protein OS=Vitis vinifera GN=VITISV_027339 PE=4 SV=1	A5AUF9	CL1Contig10808	XM_010945402.2
CL1Contig7998	10	21	9	64	A2	Alpha-amylase (AHRD V1 **** Q8LP27_IPONI); contains Interpro domain(s) IPR013775 Alpha-amylase, plant	Solyc03g095710.1.1	| Symbols: ATAMY1, AMY1 | AMY1 (ALPHA-AMYLASE-LIKE); alpha-amylase | chr4:12852109-12853825 REVERSE	AT4G25000.1	Alpha-amylase type B isozyme OS=Hordeum vulgare GN=AMY1.6 PE=2 SV=2	P04750	Os08g0473900 protein OS=Oryza sativa subsp. japonica GN=Os08g0473900 PE=2 SV=1	Q0J527	CL1Contig7998	XM_010944749.2
CL1Contig16469	6	11	9	47	A2	Alternative oxidase (AHRD V1 **** Q84V47_SOLLC); contains Interpro domain(s) IPR002680 Alternative oxidase	Solyc08g075540.1.1	| Symbols: AOX1A, ATAOX1A | AOX1A (ALTERNATIVE OXIDASE 1A); alternative oxidase | chr3:7906890-7908416 FORWARD	AT3G22370.1	Alternative oxidase 1a, mitochondrial OS=Arabidopsis thaliana GN=AOX1A PE=1 SV=2	Q39219	Alternative oxidase OS=Arabidopsis thaliana GN=hsr3 PE=2 SV=1	Q9ZRT8	CL1Contig16469	XM_010919751.2
CL1Contig8489	0	0	2	13	A2	Ankyrin repeat-rich protein (AHRD V1 **-- C7EC57_NICBE); contains Interpro domain(s) IPR002110 Ankyrin	Solyc03g026060.1.1							CL1Contig8489	XM_010942575.2
CL1Contig19373	6	7	17	44	A2	AT3g24160/MUJ8_16 (AHRD V1 ***- Q9ZSJ7_ARATH)	Solyc09g091820.1.1	| Symbols: PMP | PMP (PUTATIVE TYPE 1 MEMBRANE PROTEIN) | chr3:8726241-8729023 FORWARD	AT3G24160.1			Chromosome chr5 scaffold_58, whole genome shotgun sequence OS=Vitis vinifera GN=GSVIVT00031709001 PE=4 SV=1	A7Q765	CL1Contig19373	XM_010937670.2
CL1Contig2306	0	7	45	149	A2	Beta xylosidase (AHRD V1 ***- Q6RXY3_FRAAN); contains Interpro domain(s) IPR001764 Glycoside hydrolase, family 3, N-terminal	Solyc01g079570.1.1	| Symbols: | glycosyl hydrolase family 3 protein | chr1:29349796-29352868 REVERSE	AT1G78060.1	Probable beta-D-xylosidase 7 OS=Arabidopsis thaliana GN=BXL7 PE=2 SV=2	Q9SGZ5	Arabinofuranosidase OS=Citrus unshiu GN=ARF PE=2 SV=1	B2DD06	CL1Contig2306	XM_010916246.1
CL1Contig11305	2	32	19	425	A2	Beta-1 3-glucanase (AHRD V1 ***- Q68V46_OLEEU); contains Interpro domain(s) IPR000490 Glycoside hydrolase, family 17	Solyc10g079860.1.1	| Symbols: | catalytic/ cation binding / hydrolase, hydrolyzing O-glycosyl compounds | chr4:9200180-9201441 REVERSE	AT4G16260.1	Glucan endo-1,3-beta-glucosidase OS=Vitis vinifera GN=GSVIVT00022223001 PE=1 SV=1	A7PQW3	Beta-1,3-glucanase OS=Elaeis guineensis var. tenera PE=2 SV=1	B3TLW8	CL1Contig11305	XM_010908949.1
CL1Contig2919	14	67	83	266	A2	Beta-1 3-glucanase (AHRD V1 ***- Q68V46_OLEEU); contains Interpro domain(s) IPR000490 Glycoside hydrolase, family 17	Solyc10g079860.1.1	| Symbols: | catalytic/ cation binding / hydrolase, hydrolyzing O-glycosyl compounds | chr4:9200180-9201441 REVERSE	AT4G16260.1	Lichenase OS=Nicotiana plumbaginifolia GN=GN1 PE=2 SV=3	P07979	Beta-1,3-glucanase OS=Elaeis guineensis var. tenera PE=2 SV=1	B3TLW9	CL1Contig2919	XM_010923588.1
CL1Contig7306	238	787	929	3347	A2	Beta-1 3-glucanase (AHRD V1 ***- Q68V46_OLEEU); contains Interpro domain(s) IPR000490 Glycoside hydrolase, family 17	Solyc10g079860.1.1	| Symbols: | catalytic/ cation binding / hydrolase, hydrolyzing O-glycosyl compounds | chr4:9200180-9201441 REVERSE	AT4G16260.1	Lichenase OS=Nicotiana plumbaginifolia GN=GN1 PE=2 SV=3	P07979	Beta-1,3-glucanase OS=Elaeis guineensis var. tenera PE=2 SV=1	B3TLW9	CL1Contig7306	XM_010923589.1
CL1Contig11062	10	11	12	46	A2	Beta-1 3-glucanase (AHRD V1 ***- Q9SYX6_TOBAC); contains Interpro domain(s) IPR000490 Glycoside hydrolase, family 17	Solyc01g008610.1.1	| Symbols: | catalytic/ cation binding / hydrolase, hydrolyzing O-glycosyl compounds | chr4:9200180-9201441 REVERSE	AT4G16260.1	Lichenase OS=Nicotiana plumbaginifolia GN=GN1 PE=2 SV=3	P07979	Beta-1,3-glucanase OS=Elaeis guineensis var. tenera PE=2 SV=1	B3TLW8	CL1Contig11062	XM_010923593.2
CL1Contig2278	0	0	9	49	A2	Beta-xylosidase 1 (AHRD V1 ***- D7MNR6_ARALY); contains Interpro domain(s) IPR001764 Glycoside hydrolase, family 3, N-terminal	Solyc11g044910.1.1	| Symbols: BXL1, ATBXL1 | BXL1 (BETA-XYLOSIDASE 1); hydrolase, hydrolyzing O-glycosyl compounds | chr5:20012179-20016659 REVERSE	AT5G49360.1	Beta-D-xylosidase 1 OS=Arabidopsis thaliana GN=BXL1 PE=1 SV=1	Q9FGY1	Periplasmic beta-glucosidase, putative OS=Ricinus communis GN=RCOM_0999830 PE=4 SV=1	B9RZM5	CL1Contig2278	XM_010916246.1
CL1Contig7453	0	21	19	87	A2	Blight-associated protein P12 (Fragment) (AHRD V1 ***- B6RN16_9ROSI); contains Interpro domain(s) IPR005132 Rare lipoprotein A	Solyc07g006390.1.1	| Symbols: EXLB2 | EXLB2 (EXPANSIN-LIKE B2 PRECURSOR) | chr4:14860486-14860994 FORWARD	AT4G30380.1	EG45-like domain containing protein OS=Citrus jambhiri GN=CjBAp12 PE=1 SV=1	Q9ZP41	Predicted protein OS=Populus trichocarpa GN=POPTRDRAFT_669494 PE=4 SV=1	B9IM55	CL1Contig7453	XM_010928269.2
CL1Contig8178	2	131	210	615	A2	Blight-associated protein P12 (Fragment) (AHRD V1 ***- B6RN16_9ROSI); contains Interpro domain(s) IPR005132 Rare lipoprotein A	Solyc07g006390.1.1	| Symbols: EXLB2 | EXLB2 (EXPANSIN-LIKE B2 PRECURSOR) | chr4:14860486-14860994 FORWARD	AT4G30380.1	EG45-like domain containing protein OS=Citrus jambhiri GN=CjBAp12 PE=1 SV=1	Q9ZP41	Predicted protein OS=Populus trichocarpa GN=POPTRDRAFT_669494 PE=4 SV=1	B9IM55	CL1Contig8178	XM_010928269.2
CL1Contig9771	2	25	31	107	A2	Carbonic anhydrase family protein (AHRD V1 ***- D7KHY6_ARALY); contains Interpro domain(s) IPR018340 Carbonic anhydrase, CAH1-like	Solyc11g069640.1.1	| Symbols: ATACA7, ACA7 | ACA7 (ALPHA CARBONIC ANHYDRASE 7); carbonate dehydratase/ zinc ion binding | chr1:2517022-2518546 REVERSE	AT1G08080.1	Bifunctional monodehydroascorbate reductase and carbonic anhydrase nectarin-3 OS=Nicotiana langsdorffii x Nicotiana sanderae GN=NEC3 PE=1 SV=1	Q84UV8	Carbonic anhydrase, putative OS=Ricinus communis GN=RCOM_0544250 PE=4 SV=1	B9STU9	CL1Contig9771	XM_019846132.1
CL1Contig3195	8	11	5	46	A2	Chitinase (Fragment) (AHRD V1 *--- Q38777_ALLSA); contains Interpro domain(s) IPR000726 Glycoside hydrolase, family 19, catalytic IPR001153 Barwin	Solyc01g097270.1.1	| Symbols: PR4, HEL, PR-4 | PR4 (PATHOGENESIS-RELATED 4); chitin binding | chr3:1285691-1286531 REVERSE	AT3G04720.1	Pathogenesis-related protein PR-4 (Fragment) OS=Prunus persica PE=2 SV=1	P83343	Putative pathogenesis-related protein class 4 (Fragment) OS=Prunus dulcis PE=2 SV=1	A7Y7G4	CL1Contig3195	XM_010919296.2
CL1Contig20313	16	28	28	105	A2	Copper-exporting P-type ATPase A (AHRD V1 **** COPA_STAES); contains Interpro domain(s) IPR006403 ATPase, P type, cation/copper-transporter	Solyc08g061610.1.1	| Symbols: PAA1, HMA6 | PAA1 (P-TYPE ATP-ASE 1); ATPase, coupled to transmembrane movement of ions, phosphorylative mechanism / copper ion transmembrane transporter | chr4:16118993-16125849 FORWARD	AT4G33520.2	Putative copper-transporting ATPase PAA1 OS=Arabidopsis thaliana GN=PAA1 PE=2 SV=1	Q9SZC9	ATPase, E1-E2 type family OS=Arabidopsis thaliana GN=At5g21930 PE=3 SV=1	Q9C594	CL1Contig20313	XM_010938624.2
CL1Contig9908	6	7	9	30	A2	Cysteine proteinase inhibitor (AHRD V1 **** Q2VY67_9ERIC); contains Interpro domain(s) IPR000010 Proteinase inhibitor I25, cystatin	Solyc01g009020.1.1	| Symbols: ATCYSB | cysteine protease inhibitor, putative / cystatin, putative | chr3:3960523-3961777 REVERSE	AT3G12490.1	Cysteine proteinase inhibitor OS=Vigna unguiculata PE=3 SV=1	Q06445	Putative uncharacterized protein OS=Vitis vinifera GN=VITISV_031522 PE=4 SV=1	A5ANX3	CL1Contig9908	XM_010933246.2
CL1Contig10109	45	546	734	2469	A2	Endochitinase (Chitinase) (AHRD V1 **** Q43184_SOLTU); contains Interpro domain(s) IPR016283 Glycoside hydrolase, family 19 IPR018371 Chitin-binding, type 1, conserved site IPR000726 Glycoside hydrolase, family 19, catalytic IPR001002 Chitin-binding, type 1	Solyc10g055810.1.1	| Symbols: ATHCHIB, PR3, PR-3, CHI-B, B-CHI | ATHCHIB (ARABIDOPSIS THALIANA BASIC CHITINASE); chitinase | chr3:3962501-3963945 REVERSE	AT3G12500.1	Chitinase 1 OS=Oryza sativa subsp. japonica GN=Cht1 PE=2 SV=1	Q42993	Endochitinase OS=Persea americana GN=chi1 PE=2 SV=2	P93680	CL1Contig10109	XM_010943102.2
CL1Contig11221	4	4	7	24	A2	Exocyst complex component 4 (AHRD V1 *-*- B0W348_CULQU); contains Interpro domain(s) IPR007191 Sec8 exocyst complex component specific domain	Solyc11g008340.1.1	| Symbols: SEC8, ATSEC8 | SEC8 (SUBUNIT OF EXOCYST COMPLEX 8) | chr3:3219922-3228356 REVERSE	AT3G10380.1	Probable exocyst complex component 4 OS=Arabidopsis thaliana GN=At3g10380 PE=2 SV=1	Q93YU5	Putative uncharacterized protein (Fragment) OS=Oryza sativa subsp. japonica PE=2 SV=1	Q84VA5	CL1Contig11221	XM_010944175.1
CL1Contig10780	4	4	5	22	A2	Genomic DNA chromosome 5 P1 clone MEE6 (AHRD V1 *-*- Q9FLL8_ARATH)	Solyc03g097710.1.1	| Symbols: | unknown protein | chr5:16452598-16454989 FORWARD	AT5G41110.1			cDNA clone:J013066A21, full insert sequence OS=Oryza sativa subsp. japonica GN=OSJNBa0033D24.31-3 PE=2 SV=1	Q6Z1G4	CL1Contig10780	XM_010910715.2
CL1Contig18717	6	4	7	38	A2	Genomic DNA chromosome 5 P1 clone MJC20 (AHRD V1 *--- Q9FHX9_ARATH); contains Interpro domain(s) IPR013089 Kelch related	Solyc02g094130.1.1	| Symbols: | FUNCTIONS IN: molecular_function unknown; INVOLVED IN: biological_process unknown; LOCATED IN: cellular_component unknown; EXPRESSED IN: 24 plant structures; EXPRESSED DURING: 15 growth stages; CONTAINS InterPro DOMAIN/s: Development and cell death domain (InterPro:IPR013989), Kelch related (InterPro:IPR013089); BEST Arabidopsis thaliana protein match is: unknown protein (TAIR:AT5G42…	AT3G27090.1	B2 protein OS=Daucus carota PE=2 SV=1	P37707	Predicted protein OS=Populus trichocarpa GN=POPTRDRAFT_709134 PE=4 SV=1	B9GL33	CL1Contig18717	XM_010913856.2
CL1Contig2721	0	0	2	42	A2	Glyceraldehyde-3-phosphate dehydrogenase (AHRD V1 **** Q9XG67_TOBAC); contains Interpro domain(s) IPR000173 Glyceraldehyde 3-phosphate dehydrogenase	Solyc06g071920.1.1	| Symbols: GAPC-2, GAPC2 | GAPC2 (GLYCERALDEHYDE-3-PHOSPHATE DEHYDROGENASE C2); NAD or NADH binding / binding / catalytic/ glyceraldehyde-3-phosphate dehydrogenase (phosphorylating)/ glyceraldehyde-3-phosphate dehydrogenase | chr1:4608465-4610494 REVERSE	AT1G13440.1	Glyceraldehyde-3-phosphate dehydrogenase, cytosolic 3 OS=Zea mays GN=GAPC3 PE=2 SV=1	Q43247	Glyceraldehyde-3-phosphate dehydrogenase (Fragment) OS=Oryza sativa subsp. indica PE=2 SV=1	A6MZB2	CL1Contig2721	XM_010931756.2
CL1Contig8209	2	7	5	31	A2	Glyceraldehyde-3-phosphate dehydrogenase (AHRD V1 **** Q9XG67_TOBAC); contains Interpro domain(s) IPR000173 Glyceraldehyde 3-phosphate dehydrogenase	Solyc03g111010.1.1	| Symbols: GAPC-2, GAPC2 | GAPC2 (GLYCERALDEHYDE-3-PHOSPHATE DEHYDROGENASE C2); NAD or NADH binding / binding / catalytic/ glyceraldehyde-3-phosphate dehydrogenase (phosphorylating)/ glyceraldehyde-3-phosphate dehydrogenase | chr1:4608465-4610494 REVERSE	AT1G13440.1	Glyceraldehyde-3-phosphate dehydrogenase, cytosolic 3 OS=Zea mays GN=GAPC3 PE=2 SV=1	Q43247	Glyceraldehyde-3-phosphate dehydrogenase (Fragment) OS=Musa acuminata PE=2 SV=1	Q5PY03	CL1Contig8209	XM_010931756.2
CL1Contig21446	4	0	7	24	A2	Glycerol-3-phosphate dehydrogenase (AHRD V1 **** O22216_ARATH); contains Interpro domain(s) IPR006168 NAD-dependent glycerol-3-phosphate dehydrogenase	Solyc04g016330.1.1	| Symbols: GPDHC1 | GPDHC1; NAD or NADH binding / glycerol-3-phosphate dehydrogenase (NAD+) | chr2:17326801-17328654 FORWARD	AT2G41540.1	Glycerol-3-phosphate dehydrogenase [NAD(P)+] OS=Corynebacterium diphtheriae GN=gpsA PE=3 SV=1	P61738	Os05g0495700 protein (Fragment) OS=Oryza sativa subsp. japonica GN=Os05g0495700 PE=3 SV=1	Q0DH26	CL1Contig21446	XM_010933268.2
CL1Contig6712	0	0	2	24	A2	Glycosyl transferase group 1 (AHRD V1 **** A9B8A9_HERA2); contains Interpro domain(s) IPR001296 Glycosyl transferase, group 1	Solyc08g074970.1.1	| Symbols: | glycosyl transferase family 1 protein | chr4:10610422-10611972 REVERSE	AT4G19460.1	Lipopolysaccharide 1,2-N-acetylglucosaminetransferase OS=Salmonella typhimurium GN=waaK PE=3 SV=1	P26470	Putative uncharacterized protein OS=Oryza sativa subsp. japonica GN=OsJ_02849 PE=4 SV=1	A2ZW31	CL1Contig6712	XM_010914981.2
CL1Contig8155	0	7	9	33	A2	H-ATPase (AHRD V1 ***- Q8L6I3_ORYSJ); contains Interpro domain(s) IPR006534 ATPase, P-type, plasma-membrane proton-efflux	Solyc07g005040.1.1	| Symbols: AHA10 | AHA10 (Autoinhibited H(+)-ATPase isoform 10); ATPase/ ATPase, coupled to transmembrane movement of ions, phosphorylative mechanism / cation-transporting ATPase | chr1:5904058-5908898 FORWARD	AT1G17260.1	ATPase 10, plasma membrane-type OS=Arabidopsis thaliana GN=AHA10 PE=2 SV=2	Q43128	Putative uncharacterized protein OS=Vitis vinifera GN=VITISV_027896 PE=3 SV=1	A5ALY9	CL1Contig8155	XM_010938927.2
CL1Contig9286	16	57	73	217	A2	H-ATPase (AHRD V1 **** Q8L6I3_ORYSJ); contains Interpro domain(s) IPR006534 ATPase, P-type, plasma-membrane proton-efflux	Solyc07g017780.1.1	| Symbols: AHA2, PMA2 | AHA2; ATPase/ hydrogen-exporting ATPase, phosphorylative mechanism | chr4:14770820-14775920 REVERSE	AT4G30190.1	ATPase 4, plasma membrane-type OS=Arabidopsis thaliana GN=AHA4 PE=1 SV=2	Q9SU58	Putative uncharacterized protein OS=Picea sitchensis PE=2 SV=1	B8LQS1	CL1Contig9286	XM_019854536.1
CL1Contig11862	6	7	0	30	A2	Histone deacetylase (AHRD V1 ***- B9MZ37_POPTR); contains Interpro domain(s) IPR003084 Histone deacetylase	Solyc09g091440.1.1	| Symbols: HDA6, AXE1, ATHDA6, RTS1, RPD3B, SIL1 | HDA6 (HISTONE DEACETYLASE 6); histone deacetylase | chr5:25315834-25318227 REVERSE	AT5G63110.1	Histone deacetylase 1 OS=Mus musculus GN=Hdac1 PE=1 SV=1	O09106	Histone deacetylase HDAC3 OS=Triticum aestivum PE=2 SV=1	Q0Z9W2	CL1Contig11862	XM_010926751.2
CL1Contig10376	4	7	2	22	A2	Homeobox protein (AHRD V1 *--- D6BV21_ORYSJ); contains Interpro domain(s) IPR018500 DDT subgroup	Solyc07g053610.1.1	| Symbols: | homeobox transcription factor, putative | chr5:17783172-17789872 FORWARD	AT5G44180.1			Chromosome chr12 scaffold_18, whole genome shotgun sequence OS=Vitis vinifera GN=GSVIVT00018645001 PE=3 SV=1	A7PJ94	CL1Contig10376	XM_010921087.2
CL1Contig24608	0	7	17	63	A2	Hydroxy-methylglutaryl-coenzyme A reductase (AHRD V1 **** O48624_TOBAC); contains Interpro domain(s) IPR004554 Hydroxymethylglutaryl-CoA reductase, class I, catalytic	Solyc02g082260.1.1	| Symbols: HMG2, HMGR2 | HMG2 (3-HYDROXY-3-METHYLGLUTARYL-COA REDUCTASE 2); hydroxymethylglutaryl-CoA reductase | chr2:7550007-7551981 FORWARD	AT2G17370.1	3-hydroxy-3-methylglutaryl-coenzyme A reductase 1 OS=Arabidopsis thaliana GN=HMG1 PE=1 SV=1	P14891	Putative uncharacterized protein OS=Zea mays PE=2 SV=1	B4FAN9	CL1Contig24608	XM_010912686.2
CL1Contig9757	0	4	2	14	A2	Kinase pfkB family protein (AHRD V1 **-* Q0FQL0_9RHOB); contains Interpro domain(s) IPR011611 Carbohydrate/purine kinase	Solyc03g097210.1.1	| Symbols: | pfkB-type carbohydrate kinase family protein | chr4:13782753-13785005 REVERSE	AT4G27600.1	Uncharacterized sugar kinase slr0537 OS=Synechocystis sp. (strain PCC 6803) GN=slr0537 PE=3 SV=1	Q55480	Putative uncharacterized protein OS=Vitis vinifera GN=VITISV_012090 PE=4 SV=1	A5ACK5	CL1Contig9757	XM_010921633.2
CL1Contig2150	4	4	5	28	A2	L-lactate dehydrogenase (AHRD V1 ***- C0S8Q7_PARBP); contains Interpro domain(s) IPR012133 Alpha-hydroxy acid dehydrogenase, FMN-dependent	Solyc07g056540.1.1	| Symbols: | (S)-2-hydroxy-acid oxidase, peroxisomal, putative / glycolate oxidase, putative / short chain alpha-hydroxy acid oxidase, putative | chr3:4821804-4823899 FORWARD	AT3G14420.1	Peroxisomal (S)-2-hydroxy-acid oxidase OS=Spinacia oleracea PE=1 SV=1	P05414	(S)-2-hydroxy-acid oxidase, putative OS=Ricinus communis GN=RCOM_0631490 PE=4 SV=1	B9S0Y9	CL1Contig2150	XM_010909002.2
CL1Contig2437	8	4	9	38	A2	Malic enzyme (AHRD V1 ***- B9RKI6_RICCO); contains Interpro domain(s) IPR012302 Malic enzyme, NAD-binding	Solyc08g066360.1.1	| Symbols: ATNADP-ME4 | ATNADP-ME4 (NADP-malic enzyme 4); malate dehydrogenase (oxaloacetate-decarboxylating) (NADP+)/ malic enzyme/ oxidoreductase, acting on NADH or NADPH, NAD or NADP as acceptor | chr1:30007655-30011179 REVERSE	AT1G79750.1	Histone H1 OS=Zea mays PE=2 SV=2	P23444	Malic enzyme OS=Aloe arborescens PE=2 SV=1	Q9ZWJ4	CL1Contig2437	XM_010907737.2
CL1Contig2178	0	0	2	14	A2	Menaquinone biosynthesis methyltransferase ubiE (AHRD V1 *-*- UBIE_LISMH); contains Interpro domain(s) IPR013216 Methyltransferase type 11	Solyc12g040790.1.1	| Symbols: NMT1, XPL1, PEAMT | XPL1 (XIPOTL 1); methyltransferase/ phosphoethanolamine N-methyltransferase | chr3:6154578-6157331 FORWARD	AT3G18000.1	Phosphoethanolamine N-methyltransferase 1 OS=Arabidopsis thaliana GN=NMT1 PE=2 SV=1	Q9FR44	Putative uncharacterized protein OS=Oryza sativa subsp. japonica GN=OsJ_19441 PE=2 SV=1	B7FA34	CL1Contig2178	XM_010922859.1
CL1Contig10388	8	11	12	49	A2	Monooxygenase FAD-binding protein (AHRD V1 **-- Q1B616_MYCSS); contains Interpro domain(s) IPR003042 Aromatic-ring hydroxylase-like	Solyc06g060880.1.1	| Symbols: CTF2A | CTF2A; monooxygenase/ oxidoreductase | chr2:14989011-14990320 FORWARD	AT2G35660.2			Putative uncharacterized protein OS=Zea mays PE=2 SV=1	B4FQN8	CL1Contig10388	XM_019850106.1
CL1Contig3235	0	4	0	16	A2	MYB transcription factor (AHRD V1 **** B9H191_POPTR); contains Interpro domain(s) IPR015495 Myb transcription factor	Solyc01g111500.1.1	| Symbols: ATMYB4, MYB4 | MYB4; DNA binding / transcription factor | chr4:18053866-18054876 FORWARD	AT4G38620.1	Myb-related protein Hv1 OS=Hordeum vulgare GN=MYB1 PE=2 SV=1	P20026	R2R3 Myb4a C2 repressor motif protein OS=Vitis vinifera GN=MYB4a PE=2 SV=1	A1E8L7	CL1Contig3235	XM_010921825.2
CL1Contig10844	134	43	144	521	A2	Myrosinase binding protein (AHRD V1 **-- P93065_BRANA); contains Interpro domain(s) IPR001229 Mannose-binding lectin	Solyc04g080420.1.1	| Symbols: | jacalin lectin family protein | chr1:6816934-6819244 REVERSE	AT1G19715.2	Mannose/glucose-specific lectin (Fragment) OS=Parkia platycephala PE=1 SV=1	P83304	Lectin OS=Cycas revoluta GN=crll PE=2 SV=1	Q1ESY7	CL1Contig10844	XM_010934659.2
CL1368Contig1	0	0	0	17	A2	NAC-domain protein (AHRD V1 ***- Q9SXQ0_TOBAC); contains Interpro domain(s) IPR003441 No apical meristem (NAM) protein	Solyc11g068620.1.1	| Symbols: anac061 | anac061 (Arabidopsis NAC domain containing protein 61); transcription factor | chr3:16022836-16024487 REVERSE	AT3G44350.2	NAC domain-containing protein 90 OS=Arabidopsis thaliana GN=NAC090 PE=2 SV=1	Q9FMR3	NAC-domain containing protein 90, putative, expressed OS=Oryza sativa subsp. japonica GN=Os11g0154500 PE=2 SV=1	Q53QG7	CL1368Contig1	XM_010932808.2
CL1Contig22759	0	4	7	22	A2	Nuclear transcription factor Y subunit A-1 (AHRD V1 *-** B6TAR1_MAIZE); contains Interpro domain(s) IPR001289 CCAAT-binding transcription factor, subunit B	Solyc01g008490.1.1	| Symbols: NF-YA9 | NF-YA9 (NUCLEAR FACTOR Y, SUBUNIT A9); specific transcriptional repressor/ transcription factor | chr3:7326495-7328369 FORWARD	AT3G20910.1	Nuclear transcription factor Y subunit A-9 OS=Arabidopsis thaliana GN=NFYA9 PE=2 SV=1	Q945M9	Nuclear transcription factor Y subunit A-1 OS=Zea mays PE=2 SV=1	B6TAR1	CL1Contig22759	XM_010910737.2
CL1Contig8402	0	4	2	13	A2	Os07g0419800 protein (Fragment) (AHRD V1 *--- Q0D6Y1_ORYSJ); contains Interpro domain(s) IPR012866 Protein of unknown function DUF1644	Solyc09g061750.1.1	| Symbols: | FUNCTIONS IN: molecular_function unknown; INVOLVED IN: biological_process unknown; LOCATED IN: cellular_component unknown; EXPRESSED IN: 24 plant structures; EXPRESSED DURING: 15 growth stages; CONTAINS InterPro DOMAIN/s: Protein of unknown function DUF1644 (InterPro:IPR012866); BEST Arabidopsis thaliana protein match is: zinc ion binding (TAIR:AT3G25910.1); Has 135 Blast hits to 134…	AT3G24740.1			OSIGBa0131J24.4 protein OS=Oryza sativa GN=OSIGBa0131J24.4 PE=4 SV=1	Q01MT9	CL1Contig8402	XM_019850091.1
CL1Contig10913	2	0	2	206	A2	Pathogenesis-related protein 1a (AHRD V1 **-- Q00MX6_MALDO); contains Interpro domain(s) IPR018244 Allergen V5/Tpx-1 related, conserved site	Solyc01g106620.1.1	| Symbols: | pathogenesis-related protein, putative | chr4:16182813-16183304 FORWARD	AT4G33720.1	Pathogenesis-related protein PRB1-3 OS=Hordeum vulgare PE=2 SV=1	P35793	Pathogenesis-related protein OS=Elaeis guineensis var. tenera PE=2 SV=1	B3TLW3	CL1Contig10913	XM_010943665.2
CL1Contig1462	0	4	5	19	A2	Phosphatase (AHRD V1 ***- D2V497_NAEGR); contains Interpro domain(s) IPR016965 Pyridoxal phosphate phosphatase, PHOSPHO2	Solyc06g062560.1.1	| Symbols: | phosphatase | chr1:27464780-27466180 REVERSE	AT1G73010.1	Probable phosphatase phospho1 OS=Danio rerio GN=phospho1 PE=2 SV=1	Q6DBV4	Chromosome chr9 scaffold_7, whole genome shotgun sequence OS=Vitis vinifera GN=GSVIVT00034199001 PE=4 SV=1	A7P6T9	CL1Contig1462	XM_010920217.2
CL1Contig7889	6	0	14	38	A2	Phytoene synthase 2 (AHRD V1 **** A9Q2P8_SOLLC); contains Interpro domain(s) IPR019845 Squalene/phytoene synthase, conserved site IPR002060 Squalene/phytoene synthase	Solyc02g081330.1.1	| Symbols: PSY | phytoene synthase (PSY) / geranylgeranyl-diphosphate geranylgeranyl transferase | chr5:5659839-5662087 REVERSE	AT5G17230.1	Phytoene synthase, chloroplastic OS=Narcissus pseudonarcissus GN=PSY PE=2 SV=1	P53797	Phytoene synthase OS=Narcissus tazetta GN=psy PE=2 SV=1	Q001E4	CL1Contig7889	XM_010941957.2
CL149Contig1	0	0	0	27	A2	Pirin-like protein (AHRD V1 ***- B6TZU6_MAIZE); contains Interpro domain(s) IPR012093 Pirin	Solyc09g098160.1.1	| Symbols: | pirin, putative | chr2:17927339-17928871 FORWARD	AT2G43120.1	Pirin-like protein OS=Solanum lycopersicum PE=2 SV=1	Q9SEE4	Pirin-like protein OS=Zea mays PE=2 SV=1	B6TZU6	CL149Contig1	XM_010928353.2
CL1Contig10800	4	78	132	624	A2	Polygalacturonase (AHRD V1 ***- Q1A230_PRUDO); contains Interpro domain(s) IPR012334 Pectin lyase fold	Solyc12g019120.1.1	| Symbols: | polygalacturonase, putative / pectinase, putative | chr3:22109343-22111566 REVERSE	AT3G59850.1	Polygalacturonase OS=Prunus persica PE=2 SV=1	P48979	Polygalacturonase, putative OS=Ricinus communis GN=RCOM_1267820 PE=3 SV=1	B9SSX1	CL1Contig10800	XM_010910254.2
CL1Contig9409	0	14	0	64	A2	Polygalacturonase A (AHRD V1 **** Q9M6S2_ACTCH); contains Interpro domain(s) IPR000408 Regulator of chromosome condensation, RCC1 IPR000743 Glycoside hydrolase, family 28	Solyc04g015530.1.1	| Symbols: PGAZAT, ADPG2 | PGAZAT (POLYGALACTURONASE ABSCISSION ZONE A. THALIANA); polygalacturonase | chr2:17461918-17464059 REVERSE	AT2G41850.1	Polygalacturonase OS=Actinidia deliciosa PE=2 SV=1	P35336	Polygalacturonase A OS=Actinidia chinensis GN=PGA PE=2 SV=1	Q9M6S2	CL1Contig9409	XM_019851224.1
CL1Contig6920	0	99	57	412	A2	Polygalacturonase A (AHRD V1 **** Q9M6S2_ACTCH); contains Interpro domain(s) IPR000743 Glycoside hydrolase, family 28	Solyc10g080210.1.1	| Symbols: PGAZAT, ADPG2 | PGAZAT (POLYGALACTURONASE ABSCISSION ZONE A. THALIANA); polygalacturonase | chr2:17461918-17464059 REVERSE	AT2G41850.1	Polygalacturonase OS=Actinidia deliciosa PE=2 SV=1	P35336	Polygalacturonase A OS=Actinidia chinensis GN=PGA PE=2 SV=1	Q9M6S2	CL1Contig6920	XM_019851221.1
CL1Contig13178	2	4	7	25	A2	Protein kinase (AHRD V1 ***- A8HT40_CHLRE); contains Interpro domain(s) IPR011989 Armadillo-like helical	Solyc06g048890.1.1	| Symbols: | HEAT repeat-containing protein | chr2:16990083-16996072 REVERSE	AT2G40730.1	N-terminal kinase-like protein OS=Bos taurus GN=SCYL1 PE=2 SV=1	A6QLH6	Predicted protein OS=Populus trichocarpa GN=POPTRDRAFT_809614 PE=4 SV=1	B9IQ66	CL1Contig13178	XM_010939724.2
CL1Contig22326	0	0	2	13	A2	Purple acid phosphatase (AHRD V1 **-* B0WRM8_CULQU); contains Interpro domain(s) IPR008963 Purple acid phosphatase-like, N-terminal	Solyc05g012260.1.1	| Symbols: ATPAP27, PAP27 | PAP27 (PURPLE ACID PHOSPHATASE 27); acid phosphatase/ protein serine/threonine phosphatase | chr5:20523575-20526231 REVERSE	AT5G50400.1	Probable inactive purple acid phosphatase 27 OS=Arabidopsis thaliana GN=PAP27 PE=2 SV=1	Q5MAU8	Os12g0576700 protein OS=Oryza sativa subsp. japonica GN=Os12g0576700 PE=4 SV=1	Q2QN73	CL1Contig22326	XM_010938174.2
CL1Contig25625	2	0	5	22	A2	RNA-binding protein 68390-68829 (AHRD V1 *--* Q9C805_ARATH); contains Interpro domain(s) IPR000504 RNA recognition motif, RNP-1	Solyc02g082270.1.1	| Symbols: | RNA recognition motif (RRM)-containing protein | chr1:28686932-28688506 REVERSE	AT1G76460.1	RNA-binding protein 24 OS=Xenopus tropicalis GN=rbm24 PE=2 SV=1	Q6P8A7	Predicted protein OS=Populus trichocarpa GN=POPTRDRAFT_652263 PE=4 SV=1	B9H5W4	CL1Contig25625	XM_010930487.2
CL1Contig8100	2	0	7	20	A2	Sterol 4-alpha-methyl-oxidase 2 (AHRD V1 **** D7KH21_ARALY); contains Interpro domain(s) IPR006694 Fatty acid hydroxylase	Solyc08g079570.1.1	| Symbols: SMO1-1, ATSMO1, ATSMO1-1 | SMO1-1 (STEROL-4ALPHA-METHYL OXIDASE 1-1); 4,4-dimethyl-9beta,19-cyclopropylsterol-4alpha-methyl oxidase/ C-4 methylsterol oxidase/ catalytic | chr4:7254197-7256004 FORWARD	AT4G12110.1	Putative C-4 methylsterol oxidase DDB_G0269788 OS=Dictyostelium discoideum GN=DDB_G0269788 PE=3 SV=1	Q55D54	Os10g0545200 protein OS=Oryza sativa subsp. japonica GN=OSJNBa0001O14.3 PE=2 SV=1	Q9AV39	CL1Contig8100	XM_010920319.2
CL1Contig1963	2	35	38	368	A2	Thaumatin-like protein (AHRD V1 **-- Q5DJS5_TOBAC); contains Interpro domain(s) IPR001938 Thaumatin, pathogenesis-related	Solyc12g056390.1.1	| Symbols: ATOSM34 | ATOSM34 (osmotin 34) | chr4:7025127-7026113 REVERSE	AT4G11650.1	Thaumatin-like protein OS=Actinidia deliciosa GN=tlp PE=1 SV=2	P81370	Chromosome chr2 scaffold_112, whole genome shotgun sequence OS=Vitis vinifera GN=GSVIVT00001109001 PE=4 SV=1	A5AHJ5	CL1Contig1963	XM_010908090.1
CL1Contig15264	16	60	66	283	A2	Thaumatin-like protein (AHRD V1 **-- Q5DJS5_TOBAC); contains Interpro domain(s) IPR001938 Thaumatin, pathogenesis-related	Solyc12g056390.1.1	| Symbols: ATOSM34 | ATOSM34 (osmotin 34) | chr4:7025127-7026113 REVERSE	AT4G11650.1	Protein P21 OS=Glycine max PE=1 SV=1	P25096	Osmotin-like protein OS=Vitis vinifera GN=OSM1 PE=2 SV=1	P93621	CL1Contig15264	XM_010912965.1
CL1Contig23639	0	0	2	19	A2	Thaumatin-like protein (AHRD V1 ***- Q9ZQY9_ARATH); contains Interpro domain(s) IPR001938 Thaumatin, pathogenesis-related	Solyc03g033490.1.1	| Symbols: | pathogenesis-related thaumatin family protein | chr1:6945725-6947017 FORWARD	AT1G20030.2	Thaumatin-like protein 1 OS=Castanea sativa GN=TL1 PE=2 SV=1	Q9SMH2	Predicted protein (Fragment) OS=Populus trichocarpa GN=POPTRDRAFT_672756 PE=4 SV=1	B9N6T1	CL1Contig23639	XM_010934886.2
CL1Contig8813	6	39	33	834	A2	Thaumatin-like protein (AHRD V1 ***- Q9ZQY9_ARATH); contains Interpro domain(s) IPR001938 Thaumatin, pathogenesis-related	Solyc03g033490.1.1	| Symbols: | pathogenesis-related thaumatin family protein | chr1:28458889-28460447 FORWARD	AT1G75800.1	Thaumatin-like protein 1a OS=Malus domestica GN=TL1 PE=1 SV=1	Q9FSG7	Predicted protein OS=Populus trichocarpa GN=POPTRDRAFT_672749 PE=4 SV=1	B9N6S6	CL1Contig8813	XM_010934887.2
CL1Contig16777	0	0	2	16	A2	Time for coffee (AHRD V1 *--- D7L1P0_ARALY)	Solyc09g075830.1.1							CL1Contig16777	XM_010925099.2
CL1Contig8760	0	4	7	19	A2	Time for coffee (AHRD V1 *--- D7L1P0_ARALY)	Solyc09g075830.1.1	| Symbols: TIC | TIC (TIME FOR COFFEE) | chr3:7913181-7918879 FORWARD	AT3G22380.1			Predicted protein OS=Populus trichocarpa GN=POPTRDRAFT_564823 PE=4 SV=1	B9HJW4	CL1Contig8760	XM_010936780.2
CL1Contig6337	4	4	9	25	A2	Transcription initiation factor IIA subunit 1 (AHRD V1 *-** TF2AA_DICDI); contains Interpro domain(s) IPR004855 Transcription factor IIA, alpha/beta subunit	Solyc06g076390.1.1	| Symbols: | transcription factor IIA large subunit, putative / TFIIA large subunit, putative | chr1:2291723-2294350 FORWARD	AT1G07470.1	Transcription initiation factor IIA subunit 1 OS=Dictyostelium discoideum GN=gtf2a1 PE=3 SV=1	Q54G80	Putative uncharacterized protein OS=Oryza sativa subsp. indica GN=OsI_19309 PE=4 SV=1	A2Y2S6	CL1Contig6337	XM_010922217.2
CL1Contig7065	0	4	0	24	A2	UPA23 (AHRD V1 ***- C8YZB5_CAPAN); contains Interpro domain(s) IPR012862 Protein of unknown function DUF1635	Solyc06g005300.1.1	| Symbols: | unknown protein | chr2:12307140-12308477 REVERSE	AT2G28690.1			Putative uncharacterized protein OS=Vitis vinifera GN=VITISV_003142 PE=4 SV=1	A5ARE7	CL1Contig7065	XM_010924099.1
CL1Contig6792	0	4	2	13	A2	Vacuolar protein sorting 35 (AHRD V1 ***- B6U2K5_MAIZE); contains Interpro domain(s) IPR005378 Vacuolar protein sorting-associated protein 35	Solyc03g033400.1.1	| Symbols: VPS35A | VPS35A (VPS35 HOMOLOG A) | chr2:7733685-7739344 FORWARD	AT2G17790.1	Vacuolar sorting protein 35 OS=Dictyostelium discoideum GN=vps35 PE=3 SV=1	Q54C24	Putative uncharacterized protein OS=Oryza sativa subsp. indica GN=OsI_13933 PE=4 SV=1	A2XN04	CL1Contig6792	XM_010935472.2
CL1Contig18684	0	4	2	19	A2									CL1Contig18684	XM_010917077.2
CL3417Contig1	0	0	0	13	A2									CL2597Contig1	XM_010938416.2
CL1340Contig1	0	0	2	13	A2	Polypyrimidine tract-binding protein 1-like (AHRD V1 **** Q5ZBG2_ORYSJ); contains Interpro domain(s) IPR012677 Nucleotide-binding, alpha-beta plait	Solyc03g007320.1.1					Polypyrimidine tract binding protein, putative OS=Ricinus communis GN=RCOM_1580390 PE=4 SV=1	B9RIL3	CL1340Contig1	XR_002164183.1
CL1Contig9383	8	82	179	566	A2	Asparagine synthase (Glutamine-hydrolyzing) (AHRD V1 **** A9EDI4_9FLAO); contains Interpro domain(s) IPR006426 Asparagine synthase, glutamine-hydrolyzing	Solyc06g007180.1.1	| Symbols: ASN1, DIN6, AT-ASN1 | ASN1 (GLUTAMINE-DEPENDENT ASPARAGINE SYNTHASE 1); asparagine synthase (glutamine-hydrolyzing) | chr3:17438445-17441043 REVERSE	AT3G47340.2	Asparagine synthetase [glutamine-hydrolyzing] 2 OS=Lotus japonicus GN=AS2 PE=2 SV=2	P49093	Glutamine-dependent asparagine synthetase 1 OS=Hordeum vulgare var. distichum PE=2 SV=1	Q93XP9	CL1Contig9383	XR_831924.2
CL1Contig7699	0	4	0	28	A2	Alpha alpha-trehalose-phosphate synthase (UDP-forming) (AHRD V1 **** A3CXN9_METMJ); contains Interpro domain(s) IPR001830 Glycosyl transferase, family 20	Solyc08g076650.1.1	| Symbols: | protein kinase family protein | chr2:10985118-10988652 REVERSE	AT2G25760.1	Alpha,alpha-trehalose-phosphate synthase [UDP-forming] 6 OS=Arabidopsis thaliana GN=TPS6 PE=1 SV=2	Q94AH8	Predicted protein OS=Populus trichocarpa GN=POPTRDRAFT_736966 PE=4 SV=1	B9IKG6	CL1Contig7699	XR_832058.2
CL726Contig1	0	4	2	14	A2	Inhibitor of apoptosis-like protein (AHRD V1 *--- B6T3H2_MAIZE); contains Interpro domain(s) IPR017066 S-ribonuclease binding protein, SBP1, pollen	Solyc08g007120.1.1	| Symbols: | protein binding / zinc ion binding | chr1:29759345-29760586 FORWARD	AT1G79110.2			Putative uncharacterized protein OS=Vitis vinifera GN=VITISV_031969 PE=4 SV=1	A5BUM4		no hit
CL1Contig7450	0	0	0	13	A2										no hit
CL672Contig3	0	0	0	17	A2							Putative uncharacterized protein OS=Vitis vinifera GN=VITISV_029152 PE=4 SV=1	A5C7K9		no hit
CL2597Contig1	0	4	0	17	A2										no hit
CL1Contig8152	23	32	26	69	A3	6-phosphofructokinase 2 (AHRD V1 ***- B6TE72_MAIZE); contains Interpro domain(s) IPR012004 Pyrophosphate-dependent phosphofructokinase TP0108	Solyc04g015200.1.1	| Symbols: PFK2 | PFK2 (PHOSPHOFRUCTOKINASE 2); 6-phosphofructokinase | chr5:19356569-19357989 REVERSE	AT5G47810.1	6-phosphofructokinase 2 OS=Arabidopsis thaliana GN=PFK2 PE=1 SV=1	Q9FIK0	Os09g0479800 protein OS=Oryza sativa subsp. japonica GN=P0463D04.4 PE=2 SV=1	Q69QS5	CL1Contig8152	XM_010944614.2
CL1Contig8265	419	135	224	777	A3	Alcohol dehydrogenase 2 (AHRD V1 **** Q9FZ01_VITVI); contains Interpro domain(s) IPR002085 Alcohol dehydrogenase superfamily, zinc-containing	Solyc04g064710.1.1	| Symbols: ADH1, ADH, ATADH, ATADH1 | ADH1 (ALCOHOL DEHYDROGENASE 1); alcohol dehydrogenase | chr1:28975509-28977216 FORWARD	AT1G77120.1	Alcohol dehydrogenase 2 OS=Solanum tuberosum GN=ADH2 PE=2 SV=1	P14674	Alcohol dehydrogenase 1 OS=Oryza officinalis GN=ADH1 PE=3 SV=1	B6F2D2	CL1Contig8265	XM_010912255.2
CL1Contig628	14	18	17	46	A3	ATP-dependent protease La (AHRD V1 **** A7HC55_ANADF); contains Interpro domain(s) IPR004815 Peptidase S16, ATP-dependent protease La	Solyc08g077440.1.1	| Symbols: LON2 | LON2 (LON PROTEASE 2); ATP binding / ATP-dependent peptidase/ nucleoside-triphosphatase/ nucleotide binding / serine-type endopeptidase/ serine-type peptidase | chr5:19093356-19098678 REVERSE	AT5G47040.1	Lon protease homolog 1, mitochondrial OS=Arabidopsis thaliana GN=LON PE=2 SV=1	O64948	Lon protease homolog OS=Vitis vinifera GN=VITISV_034238 PE=3 SV=1	A5BU86	CL1Contig628	XM_010936729.2
CL1Contig17462	74	25	47	116	A3	BEL1-like homeodomain protein 2 (AHRD V1 *--- BLH2_ARATH); contains Interpro domain(s) IPR006563 POX	Solyc08g081400.1.1	| Symbols: BEL1 | BEL1 (BELL 1); DNA binding / protein binding / transcription factor | chr5:16580424-16583770 FORWARD	AT5G41410.1	Homeobox protein BEL1 homolog OS=Arabidopsis thaliana GN=BEL1 PE=1 SV=2	Q38897	Predicted protein OS=Populus trichocarpa GN=POPTRDRAFT_839681 PE=3 SV=1	B9GKE5	CL1Contig17462	XM_010942864.2
CL1Contig11610	57	53	57	146	A3	Beta-1 3-glucanase (AHRD V1 ***- Q68V46_OLEEU); contains Interpro domain(s) IPR000490 Glycoside hydrolase, family 17	Solyc10g079860.1.1	| Symbols: BG1 | BG1 (BETA-1,3-GLUCANASE 1); catalytic/ cation binding / hydrolase, hydrolyzing O-glycosyl compounds | chr3:21191336-21193118 REVERSE	AT3G57270.1	Lichenase OS=Nicotiana plumbaginifolia GN=GN1 PE=2 SV=3	P07979	Beta-1,3-glucanase OS=Elaeis guineensis var. tenera PE=2 SV=1	B3TLW8	CL1Contig11610	XM_010923592.2
CL1Contig7072	27	21	19	60	A3	Cell division protein kinase 7 (AHRD V1 ***- CDK7_HUMAN); contains Interpro domain(s) IPR002290 Serine/threonine protein kinase	Solyc08g005470.1.1	| Symbols: | protein kinase, putative | chr4:10454770-10457468 REVERSE	AT4G19110.1	Cyclin-dependent kinase F-4 OS=Oryza sativa subsp. japonica GN=CDKF-4 PE=2 SV=1	Q6Z8C8	Chromosome chr2 scaffold_140, whole genome shotgun sequence OS=Vitis vinifera GN=GSVIVT00003204001 PE=4 SV=1	A7QQ47	CL1Contig7072	XM_010919776.2
CL1Contig6599	27	25	38	68	A3	Cyclin-dependent kinase F-4 (AHRD V1 **** CDKF4_ORYSJ); contains Interpro domain(s) IPR002290 Serine/threonine protein kinase	Solyc08g075890.1.1	| Symbols: | protein kinase, putative | chr4:10454770-10457032 REVERSE	AT4G19110.3	Cyclin-dependent kinase F-4 OS=Oryza sativa subsp. japonica GN=CDKF-4 PE=2 SV=1	Q6Z8C8	Chromosome chr2 scaffold_140, whole genome shotgun sequence OS=Vitis vinifera GN=GSVIVT00003204001 PE=4 SV=1	A7QQ47	CL1Contig6599	XM_010942513.2
CL1Contig9218	14	14	12	42	A3	Cytochrome b5 (AHRD V1 **** A5Z1Y7_MALDO); contains Interpro domain(s) IPR001199 Cytochrome b5	Solyc03g082600.1.1	| Symbols: ATB5-A, B5 #2, ATCB5-E, CB5-E | CB5-E (CYTOCHROME B5 ISOFORM E); heme binding | chr5:21759628-21760353 FORWARD	AT5G53560.1	Cytochrome b5 isoform 1 OS=Arabidopsis thaliana GN=At5g53560 PE=2 SV=2	Q42342	Cytochrome b5 OS=Elaeis guineensis var. tenera PE=2 SV=1	B3TLQ4	CL1Contig9218	XM_010935485.1
CL1Contig13226	72	74	38	140	A3	Histidine amino acid transporter (AHRD V1 **** Q85V22_ORYSI); contains Interpro domain(s) IPR013057 Amino acid transporter, transmembrane	Solyc02g093860.1.1	| Symbols: | lysine and histidine specific transporter, putative | chr1:22599665-22602140 REVERSE	AT1G61270.1	Lysine histidine transporter-like 4 OS=Arabidopsis thaliana GN=At3g01760 PE=3 SV=2	Q9SS86	Putative uncharacterized protein OS=Zea mays PE=2 SV=1	B4FYF5	CL1Contig13226	XM_010934411.2
CL1Contig3082	125	60	137	208	A3	Hypothetical YFW family protein 5 (AHRD V1 *--- Q5AP84_CANAL); contains Interpro domain(s) IPR009836 Protein of unknown function DUF1399	Solyc02g063450.1.1	| Symbols: | FUNCTIONS IN: molecular_function unknown; INVOLVED IN: biological_process unknown; LOCATED IN: plasma membrane; EXPRESSED IN: 24 plant structures; EXPRESSED DURING: 13 growth stages; CONTAINS InterPro DOMAIN/s: Protein of unknown function DUF1399 (InterPro:IPR009836); BEST Arabidopsis thaliana protein match is: glycine-rich protein (TAIR:AT4G37900.1); Has 257 Blast hits to 239 protei…	AT2G22660.1	Acyl-CoA-binding protein OS=Ricinus communis PE=3 SV=1	O04066	Putative uncharacterized protein OS=Oryza sativa subsp. indica GN=OsI_36870 PE=4 SV=1	A2ZGG0	CL1Contig3082	XM_010938619.2
CL1Contig7169	68	43	113	187	A3	Long-chain-fatty-acid-CoA ligase (AHRD V1 **** B2WS80_ARAHA); contains Interpro domain(s) IPR000873 AMP-dependent synthetase and ligase	Solyc08g082280.1.1	| Symbols: | long-chain-fatty-acid--CoA ligase / long-chain acyl-CoA synthetase | chr4:12403720-12408263 REVERSE	AT4G23850.1	Fatty acyl-CoA synthetase A OS=Dictyostelium discoideum GN=fcsA PE=1 SV=1	Q55DR6	Chromosome chr2 scaffold_176, whole genome shotgun sequence OS=Vitis vinifera GN=GSVIVT00006758001 PE=4 SV=1	A7QUA6	CL1Contig7169	XM_010915301.2
CL1Contig10266	19	18	19	50	A3	Pyruvate decarboxylase (AHRD V1 **** Q1I1D9_CITSI); contains Interpro domain(s) IPR012110 Pyruvate decarboxylase/indolepyruvate decarboxylase	Solyc02g077240.1.1	| Symbols: | pyruvate decarboxylase, putative | chr5:129484-131625 REVERSE	AT5G01320.1	Pyruvate decarboxylase isozyme 1 OS=Zea mays GN=PDC1 PE=2 SV=1	P28516	Pyruvate decarboxylase (Fragment) OS=Solanum tuberosum GN=StPDC PE=2 SV=1	Q8H9C6	CL1Contig10266	XM_010914261.2
CL1Contig20635	19	25	21	53	A3	Smg-7 homolog nonsense mediated mRNA decay factor (C. elegans) (Fragment) (AHRD V1 *--- B1ALB4_HUMAN); contains Interpro domain(s) IPR019458 Telomerase activating protein Est1	Solyc10g080740.1.1	| Symbols: SMG7 | SMG7 | chr5:6540603-6544262 FORWARD	AT5G19400.1	Telomerase-binding protein EST1A OS=Homo sapiens GN=SMG6 PE=1 SV=2	Q86US8	Smg-7, putative OS=Ricinus communis GN=RCOM_1478200 PE=4 SV=1	B9SJ73	CL1Contig20635	XM_010930020.2
CL1Contig21069	16	7	24	44	A3	Transcription factor (Fragment) (AHRD V1 *--* D6MK04_9ASPA); contains Interpro domain(s) IPR017877 MYB-like	Solyc04g071360.1.1	| Symbols: AT-GTL1, AT-GTL2 | AT-GTL1 (GT2-LIKE 1); DNA binding / transcription factor | chr1:12051859-12054320 REVERSE	AT1G33240.1			Chromosome chr2 scaffold_105, whole genome shotgun sequence OS=Vitis vinifera GN=GSVIVT00000450001 PE=4 SV=1	A7QIZ6	CL1Contig21069	XM_019850122.1
CL1Contig11400	0	11	2	19	A4	1-aminocyclopropane-1-carboxylate oxidase (AHRD V1 ***- Q94F66_SOLTU); contains Interpro domain(s) IPR005123 Oxoglutarate and iron-dependent oxygenase	Solyc07g049530.1.1	| Symbols: EFE, ACO4, EAT1 | EFE (ETHYLENE-FORMING ENZYME); 1-aminocyclopropane-1-carboxylate oxidase | chr1:1431419-1432695 REVERSE	AT1G05010.1	1-aminocyclopropane-1-carboxylate oxidase 3 OS=Petunia hybrida GN=ACO3 PE=3 SV=1	Q08507	1-aminocyclopropane-1-carboxylate oxidase OS=Musa acuminata PE=2 SV=1	Q43547	CL1Contig11400	XM_010915092.2
CL1Contig8422	0	25	0	24	A4	1-aminocyclopropane-1-carboxylate oxidase (AHRD V1 ***- Q9FR98_MUSAC); contains Interpro domain(s) IPR005123 Oxoglutarate and iron-dependent oxygenase	Solyc06g060070.1.1	| Symbols: | 1-aminocyclopropane-1-carboxylate oxidase, putative / ACC oxidase, putative | chr1:29063215-29064447 REVERSE	AT1G77330.1	1-aminocyclopropane-1-carboxylate oxidase OS=Musa acuminata GN=MAO1B PE=3 SV=1	Q9FR99	1-aminocyclopropane-1-carboxylate oxidase OS=Musa acuminata GN=MAO1A PE=3 SV=1	Q9FR98	CL1Contig8422	XM_010910523.2
CL1Contig6785	0	67	12	124	A4	1-aminocyclopropane-1-carboxylate oxidase (AHRD V1 ***- Q9FR98_MUSAC); contains Interpro domain(s) IPR005123 Oxoglutarate and iron-dependent oxygenase	Solyc06g060070.1.1	| Symbols: | 1-aminocyclopropane-1-carboxylate oxidase, putative / ACC oxidase, putative | chr1:29063215-29064447 REVERSE	AT1G77330.1	1-aminocyclopropane-1-carboxylate oxidase OS=Musa acuminata GN=MAO1B PE=3 SV=1	Q9FR99	1-aminocyclopropane-1-carboxylate oxidase OS=Musa acuminata GN=MAO1A PE=3 SV=1	Q9FR98	CL1Contig6785	XM_010910523.2
CL1Contig9075	8	32	14	61	A4	1-deoxy-D-xylulose 5-phosphate synthase 2 (AHRD V1 **** C7U111_SOLLC); contains Interpro domain(s) IPR005477 Deoxyxylulose-5-phosphate synthase	Solyc11g010850.1.1	| Symbols: CLA1, DEF, CLA, DXS, DXPS2 | CLA1 (CLOROPLASTOS ALTERADOS 1); 1-deoxy-D-xylulose-5-phosphate synthase | chr4:8884218-8887254 FORWARD	AT4G15560.1	Probable 1-deoxy-D-xylulose-5-phosphate synthase, chloroplastic OS=Oryza sativa subsp. japonica GN=CLA1 PE=2 SV=2	O22567	1-deoxy-D-xylulose 5-phosphate synthase (Fragment) OS=Zea mays PE=4 SV=1	Q5BLU5	CL1Contig9075	XM_010913031.2
CL1Contig6673	0	14	5	14	A4	Acid phosphatase/vanadium-dependent haloperoxidase related (AHRD V1 ***- B6TSR4_MAIZE); contains Interpro domain(s) IPR003832 Acid phosphatase/vanadium-dependent haloperoxidase related	Solyc04g024340.1.1	| Symbols: | FUNCTIONS IN: molecular_function unknown; INVOLVED IN: biological_process unknown; LOCATED IN: endomembrane system; EXPRESSED IN: 9 plant structures; EXPRESSED DURING: 4 anthesis, C globular stage, petal differentiation and expansion stage, D bilateral stage; CONTAINS InterPro DOMAIN/s: Acid phosphatase/vanadium-dependent haloperoxidase related (InterPro:IPR003832); BEST Arabidopsis …	AT1G67600.1			Acid phosphatase/vanadium-dependent haloperoxidase related OS=Zea mays PE=2 SV=1	B6SYG4	CL1Contig6673	XM_010931777.2
CL1Contig7836	47	128	80	349	A4	Acidic chitinase (AHRD V1 **-- Q71HN4_FICAW); contains Interpro domain(s) IPR001223 Glycoside hydrolase, family 18, catalytic domain	Solyc01g095260.1.1	| Symbols: | acidic endochitinase (CHIB1) | chr5:8143805-8145153 REVERSE	AT5G24090.1	Acidic endochitinase OS=Vitis vinifera GN=CHIT3 PE=2 SV=1	P51614	Chitinase A OS=Ananas comosus GN=plchiA PE=2 SV=1	B3A042	CL1Contig7836	XM_010926494.2
CL1Contig11966	10	25	9	44	A4	ATP-dependent Clp protease ATP-binding subunit clpX (AHRD V1 **** B6SSC5_MAIZE); contains Interpro domain(s) IPR004487 ClpX, ATPase regulatory subunit	Solyc03g083250.1.1	| Symbols: CLPX | CLPX; ATP binding / ATPase/ nucleoside-triphosphatase/ nucleotide binding / protein binding | chr5:21644060-21647503 FORWARD	AT5G53350.1	ATP-dependent Clp protease ATP-binding subunit clpX OS=Acidithiobacillus ferrooxidans (strain ATCC 23270 / DSM 14882 / NCIB 8455) GN=clpX PE=3 SV=1	B7J791	ATP-dependent Clp protease regulatory subunit CLPX OS=Arabidopsis thaliana GN=At5g53350 PE=2 SV=1	Q9FK07	CL1Contig11966	XM_010917653.2
CL1Contig6277	4	39	14	94	A4	Auxin-responsive GH3 product (AHRD V1 ***- Q05680_SOYBN); contains Interpro domain(s) IPR004993 GH3 auxin-responsive promoter	Solyc01g107390.1.1	| Symbols: GH3.5, WES1 | WES1; indole-3-acetic acid amido synthetase | chr4:13653704-13655892 FORWARD	AT4G27260.1	Indole-3-acetic acid-amido synthetase GH3.4 OS=Arabidopsis thaliana GN=GH3.4 PE=1 SV=1	Q9LQ68	Indole-3-acetic acid-amido synthetase GH3.8 OS=Zea mays PE=2 SV=1	B6U4E2	CL1Contig6277	XM_010938255.2
CL1Contig10652	19	39	26	94	A4	Bromodomain adjacent to zinc finger domain protein 1A (AHRD V1 *-*- BAZ1A_HUMAN); contains Interpro domain(s) IPR011011 Zinc finger, FYVE/PHD-type	Solyc03g097260.1.1	| Symbols: | PHD finger family protein | chr5:5467534-5472956 REVERSE	AT5G16680.1	Bromodomain adjacent to zinc finger domain protein 2B OS=Homo sapiens GN=BAZ2B PE=1 SV=3	Q9UIF8	Putative uncharacterized protein OS=Vitis vinifera GN=VITISV_001809 PE=4 SV=1	A5C8K1	CL1Contig10652	XM_010935183.2
CL1Contig25274	2	14	5	20	A4	BZIP transcription factor (AHRD V1 **-* Q1HW69_CAPAN); contains Interpro domain(s) IPR011616 bZIP transcription factor, bZIP-1	Solyc01g079480.1.1	| Symbols: ATBZIP53 | ATBZIP53 (BASIC REGION/LEUCINE ZIPPER MOTIF 53); DNA binding / protein heterodimerization/ sequence-specific DNA binding / transcription factor | chr3:23091844-23092284 REVERSE	AT3G62420.1	Homocysteine S-methyltransferase 2 OS=Arabidopsis thaliana GN=HMT-2 PE=1 SV=1	Q9M1W4	Ocs element-binding factor, putative OS=Ricinus communis GN=RCOM_1347180 PE=3 SV=1	B9RNE6	CL1Contig25274	XM_010923196.1
CL1Contig8390	4	18	7	28	A4	Casein kinase (AHRD V1 ***- A2I5G0_BETVU); contains Interpro domain(s) IPR002290 Serine/threonine protein kinase	Solyc05g016410.1.1	| Symbols: CK1, CKL1 | CK1 (CASEIN KINASE 1); ATP binding / kinase/ protein kinase/ protein serine/threonine kinase | chr4:13227885-13230508 REVERSE	AT4G26100.1	Casein kinase I isoform delta-like OS=Arabidopsis thaliana GN=At4g26100 PE=2 SV=2	P42158	Putative uncharacterized protein OS=Oryza sativa subsp. japonica GN=OsJ_03201 PE=4 SV=1	A2ZX29	CL1Contig8390	XM_019851896.1
CL1Contig8232	0	18	5	19	A4	cDNA clone J090072E23 full insert sequence (Fragment) (AHRD V1 *-*- B7F9R4_ORYSJ)	Solyc07g042800.1.1	| Symbols: | proton extrusion protein-related | chr4:15111811-15113881 REVERSE	AT4G31040.1	Proton extrusion protein pcxA OS=Acaryochloris marina (strain MBIC 11017) GN=pcxA PE=3 SV=1	B0CG09	Chromosome chr11 scaffold_14, whole genome shotgun sequence OS=Vitis vinifera GN=GSVIVT00017029001 PE=4 SV=1	A7PFE3	CL1Contig8232	XM_010930437.2
CL1Contig15056	6	14	7	27	A4	Chaperone protein dnaJ (AHRD V1 *-*- C8ZVX3_ENTGA); contains Interpro domain(s) IPR003095 Heat shock protein DnaJ	Solyc09g009180.1.1	| Symbols: ATERDJ2A | ATERDJ2A; heat shock protein binding / unfolded protein binding | chr1:30070023-30073237 FORWARD	AT1G79940.1	Translocation protein SEC63 homolog OS=Mus musculus GN=Sec63 PE=1 SV=3	Q8VHE0	Predicted protein OS=Populus trichocarpa GN=POPTRDRAFT_759212 PE=2 SV=1	A9P7Y5	CL1Contig15056	XM_010911065.2
CL1Contig2639	0	11	7	28	A4	Cinnamoyl CoA reductase-like 1 (AHRD V1 **** D2IX48_9POAL); contains Interpro domain(s) IPR016040 NAD(P)-binding domain	Solyc04g082780.1.1	| Symbols: | cinnamoyl-CoA reductase family | chr2:14224622-14226365 FORWARD	AT2G33590.1	Bifunctional dihydroflavonol 4-reductase/flavanone 4-reductase OS=Malus domestica GN=DFR PE=1 SV=1	Q9XES5	Cinnamoyl-CoA reductase, putative OS=Ricinus communis GN=RCOM_1602080 PE=4 SV=1	B9R8T7	CL1Contig2639	XM_019848407.1
CL1Contig25949	4	14	5	27	A4	CUE domain containing protein (AHRD V1 **-- B6TCB4_MAIZE); contains Interpro domain(s) IPR009060 UBA-like	Solyc03g116780.1.1	| Symbols: | LOCATED IN: chloroplast; EXPRESSED IN: 24 plant structures; EXPRESSED DURING: 15 growth stages; CONTAINS InterPro DOMAIN/s: Ubiquitin system component Cue (InterPro:IPR003892); BEST Arabidopsis thaliana protein match is: unknown protein (TAIR:AT1G80040.1); Has 303 Blast hits to 289 proteins in 67 species: Archae - 0; Bacteria - 2; Metazoa - 74; Fungi - 21; Plants - 93; Viruses - 0; O…	AT5G32440.1			Os06g0642900 protein OS=Oryza sativa subsp. japonica GN=P0416A11.21 PE=2 SV=1	Q67WV6	CL1Contig25949	XM_010915027.2
CL1Contig3907	10	25	21	52	A4	Cyclin-D-binding Myb-like transcription factor 1 (AHRD V1 *-*- DMTF1_HUMAN); contains Interpro domain(s) IPR017877 MYB-like	Solyc08g066190.1.1	| Symbols: | myb family transcription factor | chr5:16425883-16427649 REVERSE	AT5G41020.1	Myb domain-containing protein YDR026C OS=Saccharomyces cerevisiae GN=YDR026C PE=1 SV=1	Q12457	Chromosome chr6 scaffold_3, whole genome shotgun sequence OS=Vitis vinifera GN=GSVIVT00024582001 PE=4 SV=1	A7NZN4	CL1Contig3907	XM_010915959.1
CL1Contig18448	4	53	21	82	A4	Cystathionine gamma-lyase (AHRD V1 ***- D2LF58_RHOVA); contains Interpro domain(s) IPR000277 Cys/Met metabolism, pyridoxal phosphate-dependent enzyme	Solyc08g083110.1.1	| Symbols: ATMGL | ATMGL (ARABIDOPSIS THALIANA METHIONINE GAMMA-LYASE); catalytic/ methionine gamma-lyase | chr1:24028977-24030537 FORWARD	AT1G64660.1	Heat shock cognate 70 kDa protein 2 OS=Arabidopsis thaliana GN=HSC70-2 PE=2 SV=2	P22954	Cystathionine gamma-synthase, putative OS=Ricinus communis GN=RCOM_1313240 PE=3 SV=1	B9RYU1	CL1Contig18448	XM_010921045.2
CL1Contig7526	14	50	42	151	A4	Cytochrome P450 (AHRD V1 ***- C5NM77_TOBAC); contains Interpro domain(s) IPR002401 Cytochrome P450, E-class, group I	Solyc06g076160.1.1	| Symbols: CYP71B35 | CYP71B35; electron carrier/ heme binding / iron ion binding / monooxygenase/ oxygen binding | chr3:9641089-9642779 REVERSE	AT3G26310.1	Cytochrome P450 71A1 OS=Persea americana GN=CYP71A1 PE=1 SV=1	P24465	Cytochrome P450 OS=Muscari armeniacum GN=MaP450 PE=2 SV=1	Q75T49	CL1Contig7526	XM_010910778.2
CL1Contig5737	18	57	52	176	A4	Cytochrome P450 (AHRD V1 ***- O04163_NEPRA); contains Interpro domain(s) IPR002401 Cytochrome P450, E-class, group I	Solyc03g111880.1.1	| Symbols: CYP71A26 | CYP71A26; electron carrier/ heme binding / iron ion binding / monooxygenase/ oxygen binding | chr3:17876571-17878173 FORWARD	AT3G48270.1	Cytochrome P450 71A1 OS=Persea americana GN=CYP71A1 PE=1 SV=1	P24465	Cytochrome P450 OS=Muscari armeniacum GN=MaP450 PE=2 SV=1	Q75T49	CL1Contig5737	XM_010910778.2
CL1Contig25019	41	106	68	316	A4	Cytochrome P450 (AHRD V1 ***- O04163_NEPRA); contains Interpro domain(s) IPR002401 Cytochrome P450, E-class, group I	Solyc03g111880.1.1	| Symbols: CYP71A26 | CYP71A26; electron carrier/ heme binding / iron ion binding / monooxygenase/ oxygen binding | chr3:17876571-17878173 FORWARD	AT3G48270.1	Cytochrome P450 71C4 OS=Zea mays GN=CYP71C4 PE=2 SV=1	Q43257	Cytochrome P450 OS=Asparagus officinalis GN=Asp-3 PE=2 SV=1	Q76M94	CL1Contig25019	XM_010913031.2
CL1Contig5117	4	25	2	27	A4	Cytochrome P450 CYP98A29 (AHRD V1 **-- B6SLF3_MAIZE); contains Interpro domain(s) IPR002401 Cytochrome P450, E-class, group I	Solyc04g079580.1.1	| Symbols: GA3, CYP701A3, ATKO1 | GA3 (GA REQUIRING 3); ent-kaurene oxidase/ oxygen binding | chr5:9036073-9038278 FORWARD	AT5G25900.1	Ent-kaurene oxidase OS=Arabidopsis thaliana GN=KO1 PE=1 SV=2	Q93ZB2	Putative uncharacterized protein OS=Oryza sativa subsp. japonica GN=OsJ_21749 PE=3 SV=1	B9FTU3	CL1Contig5117	XM_010916938.2
CL1Contig10452	2	11	0	19	A4	D111/G-patch domain-containing protein (AHRD V1 **-- D7M5C5_ARALY); contains Interpro domain(s) IPR000467 D111/G-patch	Solyc01g101250.1.1	| Symbols: | D111/G-patch domain-containing protein | chr5:9375456-9376991 FORWARD	AT5G26610.1	G patch domain-containing protein 8 OS=Homo sapiens GN=GPATCH8 PE=1 SV=2	Q9UKJ3	Chromosome chr14 scaffold_27, whole genome shotgun sequence OS=Vitis vinifera GN=GSVIVT00022512001 PE=4 SV=1	A7PRH9	CL1Contig10452	XM_010920236.2
CL1Contig11417	0	32	2	66	A4	Expansin protein (AHRD V1 ***- Q14F61_WHEAT); contains Interpro domain(s) IPR007112 Expansin 45, endoglucanase-like	Solyc01g090810.1.1	| Symbols: ATEXPB2, EXPB2, ATHEXP BETA 1.4 | ATEXPB2 (ARABIDOPSIS THALIANA EXPANSIN B2) | chr1:24427266-24428399 FORWARD	AT1G65680.1	Expansin-B5 OS=Oryza sativa subsp. japonica GN=EXPB5 PE=2 SV=2	Q7XT39	Chromosome chr9 scaffold_65, whole genome shotgun sequence OS=Vitis vinifera GN=GSVIVT00033241001 PE=3 SV=1	A7Q8Y6	CL1Contig11417	XM_019850277.1
CL1Contig9742	4	32	26	101	A4	Glutamate dehydrogenase (AHRD V1 **** Q94IA5_BRANA); contains Interpro domain(s) IPR014362 Glutamate dehydrogenase	Solyc06g033860.1.1	| Symbols: GDH1 | GDH1 (GLUTAMATE DEHYDROGENASE 1); ATP binding / glutamate dehydrogenase [NAD(P)+]/ oxidoreductase | chr5:6006172-6008248 FORWARD	AT5G18170.1	Glutamate dehydrogenase B OS=Nicotiana plumbaginifolia GN=GDHB PE=2 SV=1	Q9LEC8	Predicted protein OS=Populus trichocarpa GN=POPTRDRAFT_575509 PE=3 SV=1	B9ICE5	CL1Contig9742	XM_010935257.2
CL1Contig6289	18	156	87	310	A4	Glutamate-cysteine ligase (AHRD V1 **** Q7Y0R4_BRAJU); contains Interpro domain(s) IPR011556 Glutamate--cysteine ligase, plant	Solyc08g081010.1.1	| Symbols: RML1, PAD2, GSH1, CAD2 | GSH1 (GLUTAMATE-CYSTEINE LIGASE); glutamate-cysteine ligase | chr4:12103779-12106751 REVERSE	AT4G23100.2	Glutamate--cysteine ligase B, chloroplastic OS=Oryza sativa subsp. japonica GN=GSH1-2 PE=3 SV=1	Q6Z3A3	Putative uncharacterized protein OS=Populus jackii PE=2 SV=1	A9PJS3	CL1Contig6289	XM_010922520.2
CL1Contig6245	4	11	9	28	A4	Homocysteine s-methyltransferase (AHRD V1 **** B9HUS6_POPTR); contains Interpro domain(s) IPR003726 Homocysteine S-methyltransferase	Solyc09g082460.1.1	| Symbols: HMT-2, ATHMT-2, HMT2 | HMT2 (HOMOCYSTEINE METHYLTRANSFERASE 2); homocysteine S-methyltransferase | chr3:23370575-23371974 REVERSE	AT3G63250.2	Homocysteine S-methyltransferase 2 OS=Zea mays GN=HMT-2 PE=2 SV=1	Q9FUM9	5-methyltetrahydrofolate:homocysteine methyltransferase, putative OS=Ricinus communis GN=RCOM_0646290 PE=4 SV=1	B9SFH3	CL1Contig6245	XM_010939911.2
CL1Contig9601	2	11	0	27	A4	Hydrolase alpha/beta fold family protein (AHRD V1 **** D7LIQ3_ARALY); contains Interpro domain(s) IPR000073 Alpha/beta hydrolase fold-1	Solyc09g009500.1.1	| Symbols: | hydrolase, alpha/beta fold family protein | chr3:17925786-17928100 REVERSE	AT3G48410.1			Os12g0152100 protein (Fragment) OS=Oryza sativa subsp. japonica GN=Os12g0152100 PE=4 SV=1	Q0IQ23	CL1Contig9601	XM_019848518.1
CL1Contig11350	4	14	5	24	A4	IST1 homolog (AHRD V1 *--- C1BSR8_9MAXI); contains Interpro domain(s) IPR005061 Protein of unknown function DUF292, eukaryotic	Solyc04g072560.1.1	| Symbols: | unknown protein | chr1:12463102-12465911 REVERSE	AT1G34220.2			Chromosome chr18 scaffold_121, whole genome shotgun sequence OS=Vitis vinifera GN=GSVIVT00001776001 PE=4 SV=1	A7QLT5	CL1Contig11350	XM_010938728.2
CL1Contig23968	58	156	111	422	A4	L-lactate dehydrogenase (AHRD V1 ***- C0S8Q7_PARBP); contains Interpro domain(s) IPR012133 Alpha-hydroxy acid dehydrogenase, FMN-dependent	Solyc07g056540.1.1	| Symbols: | (S)-2-hydroxy-acid oxidase, peroxisomal, putative / glycolate oxidase, putative / short chain alpha-hydroxy acid oxidase, putative | chr4:10146141-10148386 REVERSE	AT4G18360.1	Probable peroxisomal (S)-2-hydroxy-acid oxidase 1 OS=Arabidopsis thaliana GN=At3g14415 PE=1 SV=1	Q9LRS0	Peroxisomal glycolate oxidase OS=Glycine max PE=2 SV=1	B0M1A2	CL1Contig23968	XM_010909005.2
CL1Contig8530	8	43	17	55	A4	Major facilitator superfamily domain-containing protein 8 (AHRD V1 *--- MFSD8_DANRE); contains Interpro domain(s) IPR004331 SPX, N-terminal	Solyc12g056440.1.1	| Symbols: | SPX (SYG1/Pho81/XPR1) domain-containing protein | chr1:23347972-23351026 REVERSE	AT1G63010.2	Uncharacterized membrane protein At1g63010 OS=Arabidopsis thaliana GN=At1g63010 PE=1 SV=1	Q2V4F9	Predicted protein OS=Populus trichocarpa GN=POPTRDRAFT_817330 PE=4 SV=1	B9GW54	CL1Contig8530	XM_010909353.2
CL1Contig20303	0	14	5	20	A4	Mannan endo-1 4-beta-mannosidase (AHRD V1 ***- A8FDC6_BACP2); contains Interpro domain(s) IPR001547 Glycoside hydrolase, family 5	Solyc02g084990.1.1	| Symbols: | (1-4)-beta-mannan endohydrolase, putative | chr5:26538911-26540837 REVERSE	AT5G66460.1	Mannan endo-1,4-beta-mannosidase 1 OS=Oryza sativa subsp. japonica GN=MAN1 PE=2 SV=2	Q0JKM9	1,4-beta-D-mannan endohydrolase OS=Zea mays PE=2 SV=1	B6TVD7	CL1Contig20303	XM_010916538.2
CL1Contig8313	0	28	12	33	A4	Mannan endo-1 4-beta-mannosidase (AHRD V1 ***- A8FDC6_BACP2); contains Interpro domain(s) IPR001547 Glycoside hydrolase, family 5	Solyc02g084990.1.1	| Symbols: | (1-4)-beta-mannan endohydrolase, putative | chr5:26538911-26540837 REVERSE	AT5G66460.1	Mannan endo-1,4-beta-mannosidase 1 OS=Oryza sativa subsp. japonica GN=MAN1 PE=2 SV=2	Q0JKM9	1,4-beta-D-mannan endohydrolase OS=Zea mays PE=2 SV=1	B6TVD7	CL1Contig8313	XM_010916538.2
CL1Contig3521	14	21	17	58	A4	Monooxygenase FAD-binding protein (AHRD V1 **-- Q1B616_MYCSS); contains Interpro domain(s) IPR003042 Aromatic-ring hydroxylase-like	Solyc06g060880.1.1	| Symbols: CTF2A | CTF2A; monooxygenase/ oxidoreductase | chr2:14988499-14990320 FORWARD	AT2G35660.1	Zeaxanthin epoxidase, chloroplastic OS=Nicotiana plumbaginifolia GN=ABA2 PE=1 SV=1	Q40412	Chromosome undetermined scaffold_306, whole genome shotgun sequence OS=Vitis vinifera GN=GSVIVT00011419001 PE=4 SV=1	A7R0F2	CL1Contig3521	XM_010921441.2
CL1Contig7582	31	57	50	129	A4	NAC domain transcription factor (AHRD V1 *-** Q4U0D4_WHEAT); contains Interpro domain(s) IPR003441 No apical meristem (NAM) protein	Solyc07g063420.1.1	| Symbols: anac047 | anac047 (Arabidopsis NAC domain containing protein 47); transcription factor | chr3:1061573-1062976 REVERSE	AT3G04070.1	NAC domain-containing protein 29 OS=Arabidopsis thaliana GN=NAC029 PE=2 SV=1	O49255	NAC domain protein OS=Cymbidium hybrid cultivar GN=CyNAC1 PE=2 SV=1	A0JBY8	CL1Contig7582	XM_010922987.2
CL1Contig18570	10	99	24	116	A4	Necrotic spotted lesions 1 (Fragment) (AHRD V1 *-*- B6ZA21_HELAN); contains Interpro domain(s) IPR001862 Membrane attack complex component/perforin/complement C9	Solyc01g103490.1.1	| Symbols: NSL1 | NSL1 (necrotic spotted lesions 1) | chr1:9963696-9966060 FORWARD	AT1G28380.1			Putative uncharacterized protein OS=Oryza sativa subsp. japonica GN=P0401G10.7 PE=4 SV=1	Q5JN47	CL1Contig18570	XM_010932267.2
CL1Contig15784	16	39	33	87	A4	Nitrilase/cyanide hydratase and apolipoprotein N-acyltransferase (AHRD V1 **-- C7PTC3_CHIPD); contains Interpro domain(s) IPR003010 Nitrilase/cyanide hydratase and apolipoprotein N-acyltransferase	Solyc10g047630.1.1	| Symbols: BETA-UP | BETA-UP (beta-ureidopropionase); beta-ureidopropionase | chr5:25739264-25741031 FORWARD	AT5G64370.1	Beta-ureidopropionase OS=Dictyostelium discoideum GN=pyd3 PE=1 SV=1	Q964D8	Putative uncharacterized protein OS=Vitis vinifera GN=VITISV_009630 PE=4 SV=1	A5B793	CL1Contig15784	XM_010935406.2
CL1Contig2732	8	18	14	38	A4	Oxysterol-binding protein (AHRD V1 **** Q2HUM2_MEDTR); contains Interpro domain(s) IPR000648 Oxysterol-binding protein	Solyc07g008920.1.1	| Symbols: ORP4C | ORP4C (OSBP(OXYSTEROL BINDING PROTEIN)-RELATED PROTEIN 4C); oxysterol binding | chr5:23193449-23195303 FORWARD	AT5G57240.1	Oxysterol-binding protein-related protein 5 OS=Mus musculus GN=Osbpl5 PE=2 SV=3	Q9ER64	Os08g0517700 protein OS=Oryza sativa subsp. japonica GN=P0700D12.114-2 PE=2 SV=1	Q7EZA3	CL1Contig2732	XM_010928918.1
CL1Contig8541	6	156	9	151	A4	PAR-1c protein (AHRD V1 ***- Q43589_TOBAC); contains Interpro domain(s) IPR009489 PAR1	Solyc10g085010.1.1	| Symbols: | photoassimilate-responsive protein-related | chr3:20014032-20015299 REVERSE	AT3G54040.1			Predicted protein OS=Populus trichocarpa GN=POPTRDRAFT_904987 PE=4 SV=1	B9IG23	CL1Contig8541	XM_010909909.2
CL1Contig9925	2	35	0	38	A4	Phosphatase (AHRD V1 ***- D2V497_NAEGR); contains Interpro domain(s) IPR016965 Pyridoxal phosphate phosphatase, PHOSPHO2	Solyc06g062550.1.1	| Symbols: | phosphatase | chr1:6090763-6091755 REVERSE	AT1G17710.2	Probable phosphatase phospho1 OS=Danio rerio GN=phospho1 PE=2 SV=1	Q6DBV4	Chromosome chr9 scaffold_7, whole genome shotgun sequence OS=Vitis vinifera GN=GSVIVT00034199001 PE=4 SV=1	A7P6T9	CL1Contig9925	XM_010920217.2
CL1Contig11537	16	135	40	250	A4	Phosphatase (AHRD V1 ***- D2V497_NAEGR); contains Interpro domain(s) IPR016965 Pyridoxal phosphate phosphatase, PHOSPHO2	Solyc06g062550.1.1	| Symbols: | phosphatase | chr1:6090763-6091975 REVERSE	AT1G17710.1	Probable phosphatase phospho1 OS=Danio rerio GN=phospho1 PE=2 SV=1	Q6DBV4	Chromosome chr9 scaffold_7, whole genome shotgun sequence OS=Vitis vinifera GN=GSVIVT00034199001 PE=4 SV=1	A7P6T9	CL1Contig11537	XM_010920217.2
CL1Contig9313	0	32	7	39	A4	Phosphatidylinositol/phosphatidylcholine transfer protein-like (AHRD V1 **-* Q9LRX7_ARATH); contains Interpro domain(s) IPR001251 Cellular retinaldehyde-binding/triple function, C-terminal	Solyc01g109860.1.1	| Symbols: COW1, SRH1 | COW1 (CAN OF WORMS1); phosphatidylinositol transporter/ transporter | chr4:16515422-16518527 FORWARD	AT4G34580.1			Putative uncharacterized protein OS=Oryza sativa subsp. indica GN=OsI_05741 PE=4 SV=1	B8AH27	CL1Contig9313	XM_010924450.2
CL1Contig24634	0	14	0	13	A4	Plant viral-response family protein (AHRD V1 **-- B6SQA7_MAIZE); contains Interpro domain(s) IPR006904 Protein of unknown function DUF716	Solyc01g006050.1.1	| Symbols: | unknown protein | chr1:20602895-20603797 FORWARD	AT1G55230.1			Predicted protein OS=Populus trichocarpa GN=POPTRDRAFT_555238 PE=4 SV=1	B9GYI2	CL1Contig24634	XM_010934161.2
CL1Contig11148	21	39	35	94	A4	Receptor-like protein kinase (AHRD V1 ***- Q9LYS5_ARATH); contains Interpro domain(s) IPR002290 Serine/threonine protein kinase	Solyc01g094940.1.1	| Symbols: | ATP binding / kinase/ protein kinase/ protein serine/threonine kinase/ protein tyrosine kinase | chr4:550723-552847 FORWARD	AT4G01330.1	Probable serine/threonine-protein kinase At1g01540 OS=Arabidopsis thaliana GN=At1g01540 PE=1 SV=2	Q3EDL4	Os03g0125600 protein OS=Oryza sativa subsp. japonica GN=Os03g0125600 PE=4 SV=1	Q10SE3	CL1Contig11148	XM_010935663.2
CL1Contig9060	0	11	0	13	A4	Ribonuclease 3-like protein 3 (AHRD V1 **** RTL3_ORYSJ); contains Interpro domain(s) IPR000999 Ribonuclease III	Solyc07g049160.1.1	| Symbols: ATRTL1 | ATRTL1 (ARABIDOPSIS THALIANA RNASEIII-LIKE 1); RNA binding / ribonuclease III | chr4:8821759-8822991 FORWARD	AT4G15417.1	Ribonuclease 3-like protein 3 OS=Oryza sativa subsp. japonica GN=Os06g0358800 PE=2 SV=1	Q69KJ0	Putative uncharacterized protein OS=Oryza sativa subsp. indica GN=OsI_22916 PE=4 SV=1	A2YCS8	CL1Contig9060	XM_010917831.2
CL1Contig5745	0	11	5	14	A4	Ring zinc finger protein (Fragment) (AHRD V1 *--- A6MH00_LILLO); contains Interpro domain(s) IPR008166 Protein of unknown function DUF23	Solyc02g093750.1.1	| Symbols: | zinc finger (C3HC4-type RING finger) family protein | chr3:10116950-10120516 REVERSE	AT3G27330.1			Zinc finger (C3HC4-type RING finger) protein family-like OS=Oryza sativa subsp. japonica GN=OSJNBa0091F23.17-2 PE=4 SV=1	Q6YRM5	CL1Contig5745	XM_010909468.2
CL1Contig10224	10	39	24	83	A4	Senescence-inducible chloroplast stay-green protein 2 (AHRD V1 **-- Q5EMP6_SOYBN)	Solyc08g080090.1.1	| Symbols: ATNYE1, NYE1 | NYE1 (NON-YELLOWING 1) | chr4:12016776-12017969 REVERSE	AT4G22920.1			Putative staygreen protein OS=Nicotiana tabacum PE=2 SV=1	A9YTW1	CL1Contig10224	XM_010909182.2
CL1Contig7030	2	25	7	25	A4	Serine carboxypeptidase K10B2.2 (AHRD V1 **** B6TM29_MAIZE); contains Interpro domain(s) IPR001563 Peptidase S10, serine carboxypeptidase	Solyc04g015340.1.1	| Symbols: BRS1, SCPL24 | BRS1 (BRI1 SUPPRESSOR 1); serine-type carboxypeptidase | chr4:14944219-14948391 FORWARD	AT4G30610.1	Serine carboxypeptidase-like 25 OS=Arabidopsis thaliana GN=SCPL25 PE=2 SV=2	Q8L9Y0	Virulence-related protein Nf314 OS=Zea mays PE=2 SV=1	B6U5U4	CL1Contig7030	XM_010939530.2
CL1Contig8671	18	32	19	72	A4	Sorting nexin 1 (AHRD V1 ***- Q70YZ8_BRAOL); contains Interpro domain(s) IPR015404 Vps5 C-terminal	Solyc09g010130.1.1	| Symbols: SNX1, ATSNX1 | SNX1 (SORTING NEXIN 1); phosphoinositide binding / protein binding | chr5:1856212-1858752 REVERSE	AT5G06140.1	Sorting nexin-1 OS=Bos taurus GN=SNX1 PE=2 SV=1	Q05B62	Predicted protein OS=Populus trichocarpa GN=POPTRDRAFT_825203 PE=4 SV=1	B9IIS7	CL1Contig8671	XM_010945516.2
CL1Contig18558	8	60	12	77	A4	Sulfate adenylyltransferase (AHRD V1 **** Q43183_SOLTU); contains Interpro domain(s) IPR002650 ATP-sulfurylase	Solyc03g005260.1.1	| Symbols: APS2, ASA1 | APS2; sulfate adenylyltransferase (ATP) | chr1:6914835-6916657 REVERSE	AT1G19920.1	Bifunctional 3'-phosphoadenosine 5'-phosphosulfate synthetase 2 OS=Homo sapiens GN=PAPSS2 PE=1 SV=2	O95340	ATP sulfurylase (Fragment) OS=Camellia sinensis GN=APS1 PE=2 SV=2	Q1HL02	CL1Contig18558	XM_010921972.2
CL1Contig7059	0	14	2	14	A4	Sulfate transporter (AHRD V1 ***- Q0WVG5_ARATH); contains Interpro domain(s) IPR001902 Sulphate anion transporter	Solyc12g006950.1.1	| Symbols: SULTR3;5 | SULTR3;5 (SULFATE TRANSPORTER 3;5); sulfate transmembrane transporter | chr5:6613113-6616891 REVERSE	AT5G19600.1	Probable sulfate transporter 3.5 OS=Arabidopsis thaliana GN=SULTR3;5 PE=2 SV=1	Q94LW6	Putative uncharacterized protein OS=Oryza sativa subsp. japonica GN=OsJ_03272 PE=3 SV=1	A2ZXA3	CL1Contig7059	XM_010921799.2
CL1Contig19913	4	18	7	24	A4	Telomere repeat-binding protein 5 (AHRD V1 **** TRP5_ARATH); contains Interpro domain(s) IPR001005 SANT, DNA-binding	Solyc06g005590.1.1	| Symbols: TRFL2 | TRFL2 (TRF-LIKE 2); DNA binding | chr1:2318433-2321048 REVERSE	AT1G07540.1	Telomere-binding protein 1 OS=Oryza sativa subsp. japonica GN=TBP1 PE=1 SV=2	Q9LL45	Chromosome chr6 scaffold_3, whole genome shotgun sequence OS=Vitis vinifera GN=GSVIVT00024297001 PE=4 SV=1	A7NYY2	CL1Contig19913	XM_010922269.2
CL1Contig7638	0	14	5	20	A4	Tripartite motif-containing 22 (Predicted) (AHRD V1 *--- B0VXD4_CALJA); contains Interpro domain(s) IPR004331 SPX, N-terminal	Solyc09g075040.1.1	| Symbols: NLA, BAH1 | NLA (nitrogen limitation adaptation); ubiquitin-protein ligase | chr1:635474-637083 FORWARD	AT1G02860.1	E3 ubiquitin-protein ligase BAH1 OS=Arabidopsis thaliana GN=BAH1 PE=1 SV=1	Q9SRX9	Ubiquitin-protein ligase, putative OS=Ricinus communis GN=RCOM_1177910 PE=4 SV=1	B9SAP8	CL1Contig7638	XM_010923384.2
CL1Contig9604	2	21	7	22	A4	Ubiquitin (AHRD V1 **-- Q9FNF8_ARATH); contains Interpro domain(s) IPR000403 Phosphatidylinositol 3- and 4-kinase, catalytic	Solyc03g083350.1.1	| Symbols: | phosphatidylinositol 3- and 4-kinase family protein / ubiquitin family protein | chr5:8231110-8232925 REVERSE	AT5G24240.1	Phosphatidylinositol 4-kinase type 2-beta OS=Xenopus tropicalis GN=pi4k2b PE=2 SV=1	Q28G26	At2g46500/F11C10.19 OS=Arabidopsis thaliana GN=At2g46500 PE=2 SV=1	Q9ZPY9	CL1Contig9604	XM_010917644.1
CL1Contig2377	0	7	2	13	A4	Unknown Protein (AHRD V1)	Solyc08g042080.1.1	| Symbols: | unknown protein | chr1:7242933-7244736 FORWARD	AT1G20830.1			Putative uncharacterized protein OS=Ricinus communis GN=RCOM_1601920 PE=4 SV=1	B9R8S2	CL1Contig2377	XM_010909734.2
CL1Contig16248	0	11	0	14	A4	Unknown Protein (AHRD V1)	Solyc06g071170.1.1	| Symbols: | unknown protein | chr3:17654256-17656000 REVERSE	AT3G47850.1			Putative uncharacterized protein OS=Oryza sativa subsp. indica GN=OsI_18931 PE=4 SV=1	B8AZ94	CL1Contig16248	XM_010925036.1
CL1Contig19199	4	11	0	24	A4	UPA23 (AHRD V1 ***- C8YZB5_CAPAN); contains Interpro domain(s) IPR012862 Protein of unknown function DUF1635	Solyc06g005300.1.1	| Symbols: | unknown protein | chr2:12307140-12308477 REVERSE	AT2G28690.1			Putative uncharacterized protein OS=Vitis vinifera GN=VITISV_003142 PE=4 SV=1	A5ARE7	CL1Contig19199	XM_010924099.1
CL1Contig25537	2	11	5	25	A4	UPF0176 protein yceA (AHRD V1 *--- YCEA_ECOL6); contains Interpro domain(s) IPR001763 Rhodanese-like	Solyc01g100730.1.1	| Symbols: | FUNCTIONS IN: molecular_function unknown; INVOLVED IN: biological_process unknown; LOCATED IN: cellular_component unknown; EXPRESSED IN: 22 plant structures; EXPRESSED DURING: 13 growth stages; CONTAINS InterPro DOMAIN/s: Rhodanese-like (InterPro:IPR001763), Protein of unknown function DUF341 (InterPro:IPR005645); BEST Arabidopsis thaliana protein match is: rhodanese-like domain-cont…	AT1G09280.1	Plasma membrane ATPase 4 OS=Nicotiana plumbaginifolia GN=PMA4 PE=2 SV=1	Q03194	P-type H+-ATPase (Fragment) OS=Phaseolus acutifolius PE=2 SV=1	Q7XAD1	CL1Contig25537	XM_010916329.2
CL1Contig8368	0	21	5	27	A4			| Symbols: | VQ motif-containing protein | chr2:9741119-9741463 REVERSE	AT2G22880.1			Putative uncharacterized protein OS=Oryza sativa subsp. indica GN=OsI_39255 PE=4 SV=1	A2ZN39	CL1Contig8368	XM_010943640.2
CL1Contig3444	2	11	0	31	A4										no hit
CL1Contig10949	0	11	2	22	A4							Predicted protein (Fragment) OS=Phaeodactylum tricornutum CCAP 1055/1 GN=PHATRDRAFT_51761 PE=4 SV=1	B7FW82		no hit
CL1Contig2645	90	1092	1474	1254	A5	1-aminocyclopropane-1-carboxylate oxidase (AHRD V1 ***- Q9ZWP2_SOLLC); contains Interpro domain(s) IPR005123 Oxoglutarate and iron-dependent oxygenase	Solyc02g081190.1.1	| Symbols: EFE, ACO4, EAT1 | EFE (ETHYLENE-FORMING ENZYME); 1-aminocyclopropane-1-carboxylate oxidase | chr1:1431419-1432695 REVERSE	AT1G05010.1	1-aminocyclopropane-1-carboxylate oxidase 3 OS=Petunia hybrida GN=ACO3 PE=3 SV=1	Q08507	1-aminocyclopropane-1-carboxylate oxidase OS=Musa acuminata PE=2 SV=1	Q43547	CL1Contig2645	XM_010915092.2
CL1Contig13863	16	53	83	88	A5	Alkaline alpha galactosidase 2 (AHRD V1 **-- Q575Z7_MAIZE); contains Interpro domain(s) IPR008811 Raffinose synthase	Solyc07g007930.1.1	| Symbols: AtSIP2 | AtSIP2 (Arabidopsis thaliana seed imbibition 2); hydrolase, hydrolyzing O-glycosyl compounds | chr3:21289299-21292694 REVERSE	AT3G57520.2	Uncharacterized glycosyltransferase At1g55740 OS=Arabidopsis thaliana GN=At1g55740 PE=2 SV=1	Q84VX0	Predicted protein OS=Populus trichocarpa GN=POPTRDRAFT_779719 PE=4 SV=1	B9IMU8	CL1Contig13863	XM_010908420.2
CL1Contig697	2	28	31	42	A5	BHLH transcription factor (AHRD V1 *-** Q401N4_9LILI); contains Interpro domain(s) IPR011598 Helix-loop-helix DNA-binding	Solyc10g009290.1.1	| Symbols: ATMYC2, RD22BP1, JAI1, JIN1, MYC2, ZBF1 | MYC2; DNA binding / transcription activator/ transcription factor | chr1:11799042-11800913 REVERSE	AT1G32640.1	Transcription factor MYC2 OS=Arabidopsis thaliana GN=RAP1 PE=1 SV=2	Q39204	DNA binding protein, putative OS=Ricinus communis GN=RCOM_0130950 PE=4 SV=1	B9SVE6	CL1Contig697	XM_010942643.2
CL1Contig6243	8	128	134	123	A5	Branched-chain amino acid aminotransferase-like (AHRD V1 **** Q5NAM3_ORYSJ); contains Interpro domain(s) IPR001544 Aminotransferase, class IV	Solyc07g062810.1.1	| Symbols: | aminotransferase class IV family protein | chr5:23435548-23437287 REVERSE	AT5G57850.1	Branched-chain-amino-acid aminotransferase-like protein 3, chloroplastic OS=Arabidopsis thaliana GN=At5g57850 PE=2 SV=1	Q8L493	Predicted protein OS=Populus trichocarpa GN=POPTRDRAFT_834098 PE=3 SV=1	B9HZQ8	CL1Contig6243	XM_010917704.2
CL1Contig16288	31	74	109	137	A5	Cathepsin B-like cysteine proteinase (AHRD V1 **-* CYSP_SCHMA); contains Interpro domain(s) IPR013128 Peptidase C1A, papain	Solyc01g107760.1.1	| Symbols: | cysteine proteinase, putative / thiol protease, putative | chr3:6723024-6724768 FORWARD	AT3G19390.1	Oryzain beta chain OS=Oryza sativa subsp. japonica GN=Os04g0670200 PE=1 SV=2	P25777	Cysteine protease, putative OS=Ricinus communis GN=RCOM_1589470 PE=3 SV=1	B9R777	CL1Contig16288	XM_010908239.2
CL1Contig11249	4	28	40	46	A5	Cysteine-type peptidase (AHRD V1 **** B6T6Y3_MAIZE); contains Interpro domain(s) IPR003323 Ovarian tumour, otubain	Solyc09g008020.1.1	| Symbols: | OTU-like cysteine protease family protein | chr5:1176397-1178492 FORWARD	AT5G04250.1	OTU domain-containing protein DDB_G0284757 OS=Dictyostelium discoideum GN=DDB_G0284757 PE=4 SV=2	Q54P70	Chromosome chr8 scaffold_29, whole genome shotgun sequence OS=Vitis vinifera GN=GSVIVT00023222001 PE=4 SV=1	A7PT58	CL1Contig11249	XM_010920380.2
CL1Contig4383	14	103	116	142	A5	Dehydrogenase/ reductase 3 (AHRD V1 *--* Q3INM6_NATPD); contains Interpro domain(s) IPR002347 Glucose/ribitol dehydrogenase	Solyc07g024000.1.1	| Symbols: | short-chain dehydrogenase/reductase (SDR) family protein | chr4:7684417-7686691 REVERSE	AT4G13250.1	Carbonyl reductase family member 4 OS=Danio rerio GN=cbr4 PE=2 SV=1	Q6P0H7	Oxidoreductase OS=Zea mays PE=2 SV=1	B6SSC2	CL1Contig4383	XM_010917504.2
CL1Contig12071	8	25	31	41	A5	Es2 (Fragment) (AHRD V1 *--- A9YJX0_DROME); contains Interpro domain(s) IPR019148 Nuclear protein DGCR14	Solyc07g047980.1.1	| Symbols: | DGCR14-related | chr3:2487491-2489017 FORWARD	AT3G07790.1	Protein DGCR14 OS=Mus musculus GN=Dgcr14 PE=2 SV=2	O70279	Putative uncharacterized protein OS=Oryza sativa subsp. japonica GN=OsJ_21470 PE=4 SV=1	A3BC40	CL1Contig12071	XM_010927521.2
CL1Contig24940	4	14	19	25	A5	Eukaryotic translation initiation factor 5 (AHRD V1 ***- B6T7C2_MAIZE); contains Interpro domain(s) IPR002735 Translation initiation factor IF2/IF5	Solyc02g091220.1.1	| Symbols: | eukaryotic translation initiation factor 5, putative / eIF-5, putative | chr1:13898706-13900025 REVERSE	AT1G36730.1	Eukaryotic translation initiation factor 5 OS=Zea mays GN=EIF5 PE=2 SV=1	P55876	Eukaryotic translation initiation factor 5 OS=Zea mays PE=2 SV=1	B6T7C2	CL1Contig24940	XM_010925699.2
CL1Contig11075	6	21	28	33	A5	Histone H2B (AHRD V1 ***- A2IBL2_NICBE); contains Interpro domain(s) IPR000558 Histone H2B	Solyc02g038690.1.1	| Symbols: HTB1 | HTB1; DNA binding | chr1:2413049-2413495 FORWARD	AT1G07790.1	Histone H2B.1 OS=Arabidopsis thaliana GN=At1g07790 PE=1 SV=3	Q9LQQ4	Histone H2B (Fragment) OS=Malus domestica PE=2 SV=1	O65006	CL1Contig11075	XM_010924103.2
CL1Contig7869	4	18	19	27	A5	Hydrolase alpha/beta fold family protein (AHRD V1 **** D7LIQ3_ARALY); contains Interpro domain(s) IPR000073 Alpha/beta hydrolase fold-1	Solyc09g009500.1.1	| Symbols: | hydrolase, alpha/beta fold family protein | chr2:15208867-15210768 REVERSE	AT2G36290.1			Chromosome chr8 scaffold_23, whole genome shotgun sequence OS=Vitis vinifera GN=GSVIVT00021627001 PE=4 SV=1	A7PPF0	CL1Contig7869	XM_010913971.1
CL1Contig7452	0	18	19	24	A5	Inositol oxygenase (AHRD V1 ***- A5FF81_FLAJ1); contains Interpro domain(s) IPR007828 Protein of unknown function DUF706	Solyc12g008650.1.1	| Symbols: MIOX1 | MIOX1 (MYO-INISITOL OXYGENASE); inositol oxygenase/ oxidoreductase | chr1:4968376-4969954 REVERSE	AT1G14520.2	Probable inositol oxygenase OS=Oryza sativa subsp. japonica GN=Os06g0561000 PE=2 SV=1	Q5Z8T3	Predicted protein (Fragment) OS=Populus trichocarpa GN=POPTRDRAFT_418574 PE=4 SV=1	B9HJQ0	CL1Contig7452	XM_010927196.2
CL1Contig893	18	89	111	102	A5	Kelch repeat-containing F-box family protein (AHRD V1 ***- D7KS27_ARALY); contains Interpro domain(s) IPR015915 Kelch-type beta propeller	Solyc03g113010.1.1	| Symbols: | kelch repeat-containing F-box family protein | chr1:28006065-28007420 FORWARD	AT1G74510.2	F-box/kelch-repeat protein At1g74510 OS=Arabidopsis thaliana GN=At1g74510 PE=2 SV=1	Q9CA63	Kelch motif family protein OS=Zea mays PE=2 SV=1	B6T5K9	CL1Contig893	XM_010918716.2
CL1Contig7404	14	60	68	74	A5	Lipase (AHRD V1 ***- B6V3M3_9ROSI); contains Interpro domain(s) IPR002921 Lipase, class 3	Solyc06g054550.1.1	| Symbols: | lipase class 3 family protein | chr5:6213247-6215494 FORWARD	AT5G18640.1	Lipase OS=Rhizomucor miehei PE=1 SV=2	P19515	Chromosome chr5 scaffold_2, whole genome shotgun sequence OS=Vitis vinifera GN=GSVIVT00019810001 PE=4 SV=1	A7NW75	CL1Contig7404	XM_010923443.2
CL1Contig6183	21	50	71	82	A5	LOB domain protein 38 (AHRD V1 ***- D7LT02_ARALY); contains Interpro domain(s) IPR004883 Lateral organ boundaries, LOB	Solyc02g092550.1.1	| Symbols: LBD39 | LBD39 (LOB DOMAIN-CONTAINING PROTEIN 39) | chr4:17639649-17640509 REVERSE	AT4G37540.1	LOB domain-containing protein 39 OS=Arabidopsis thaliana GN=LBD39 PE=2 SV=1	Q9SZE8	LOB domain-containing protein, putative OS=Ricinus communis GN=RCOM_0578520 PE=4 SV=1	B9SGY6	CL1Contig6183	XM_010940830.2
CL1Contig1893	43	128	134	178	A5	NAC domain transcription factor (AHRD V1 *-** Q4U0D4_WHEAT); contains Interpro domain(s) IPR003441 No apical meristem (NAM) protein	Solyc07g063420.1.1	| Symbols: ATNAC2, ANAC056, NARS1 | ATNAC2 (ARABIDOPSIS NAC DOMAIN CONTAINING PROTEIN 2); transcription factor | chr3:5243696-5245037 FORWARD	AT3G15510.1	NAC domain-containing protein 18 OS=Arabidopsis thaliana GN=NAC018 PE=2 SV=1	Q9ZNU2	NAC domain protein OS=Cymbidium hybrid cultivar GN=CyNAC1 PE=2 SV=1	A0JBY8	CL1Contig1893	XM_010924568.2
CL1Contig7226	25	195	184	193	A5	Patatin-like phospholipase domain-containing protein c (AHRD V1 *--- B6K1H8_SCHJY); contains Interpro domain(s) IPR006689 ARF/SAR superfamily	Solyc10g079410.1.1	| Symbols: SDP1-LIKE | patatin-related | chr3:21150742-21153315 REVERSE	AT3G57140.1	Uncharacterized protein C1A6.05c OS=Schizosaccharomyces pombe GN=SPAC1A6.05c PE=2 SV=1	Q9Y827	Putative uncharacterized protein OS=Oryza sativa subsp. indica GN=OsI_03832 PE=4 SV=1	A2WVB6	CL1Contig7226	XM_010923888.2
CL1Contig3190	14	39	45	49	A5	Peroxisomal membrane protein 11-1 (AHRD V1 ***- PX111_ORYSJ); contains Interpro domain(s) IPR008733 Peroxisomal biogenesis factor 11	Solyc10g017850.1.1	| Symbols: PEX11C | PEX11C (PEROXIN 11C) | chr1:296213-297723 REVERSE	AT1G01820.1	Peroxisomal membrane protein 11-5 OS=Oryza sativa subsp. japonica GN=PEX11-5 PE=2 SV=1	Q5VRJ8	Peroxisomal biogenesis factor, putative OS=Ricinus communis GN=RCOM_1613770 PE=4 SV=1	B9RDK6	CL1Contig3190	XM_010935587.2
CL1Contig15794	10	25	35	41	A5	Phosphatidylinositol transfer protein SFH5 (AHRD V1 *--- SFH5_YARLI); contains Interpro domain(s) IPR001251 Cellular retinaldehyde-binding/triple function, C-terminal	Solyc11g027880.1.1	| Symbols: | SEC14 cytosolic factor family protein / phosphoglyceride transfer family protein | chr1:27153823-27155609 REVERSE	AT1G72160.1	Patellin-3 OS=Arabidopsis thaliana GN=PATL3 PE=1 SV=2	Q56Z59	Putative uncharacterized protein OS=Oryza sativa subsp. indica GN=OsI_04628 PE=4 SV=1	A2WXH7	CL1Contig15794	XM_010910846.2
CL1Contig16017	33	110	149	203	A5	Phytoene desaturase (AHRD V1 **** Q3S1N6_SOLLC); contains Interpro domain(s) IPR014102 Phytoene desaturase	Solyc03g123760.1.1	| Symbols: PDS3, PDS, PDE226 | PDS3 (PHYTOENE DESATURASE 3); phytoene dehydrogenase | chr4:8190426-8194769 REVERSE	AT4G14210.2	Phytoene dehydrogenase, chloroplastic/chromoplastic OS=Arabidopsis thaliana GN=PDS PE=2 SV=1	Q07356	Phytoene desaturase OS=Oncidium Gower Ramsey GN=Pds PE=2 SV=1	C3VEP9	CL1Contig16017	XM_010938921.2
CL1Contig5544	2	43	50	66	A5	Protein phosphatase 2C (AHRD V1 ***- A5A6P8_WHEAT); contains Interpro domain(s) IPR015655 Protein phosphatase 2C	Solyc03g121880.1.1	| Symbols: HAB2 | HAB2; catalytic/ protein serine/threonine phosphatase | chr1:6034917-6036939 FORWARD	AT1G17550.1	Probable protein phosphatase 2C 6 OS=Oryza sativa subsp. japonica GN=Os01g0583100 PE=2 SV=1	Q0JLP9	Protein phosphatase 2C OS=Triticum monococcum GN=TmABI1 PE=3 SV=1	A5A6P9	CL1Contig5544	XM_010926736.2
CL1Contig19736	0	14	14	20	A5	Repressor of RNA polymerase III transcription MAF1 (AHRD V1 **** B6TPC2_MAIZE); contains Interpro domain(s) IPR017152 RNA polymerase III transcriptional repressor, MAF1	Solyc05g008400.1.1	| Symbols: | transcription regulator | chr5:4225261-4227152 REVERSE	AT5G13240.1	Repressor of RNA polymerase III transcription MAF1 homolog OS=Mus musculus GN=Maf1 PE=2 SV=1	Q9D0U6	OSIGBa0099L20.1 protein OS=Oryza sativa GN=OSIGBa0099L20.1 PE=4 SV=1	Q01K35	CL1Contig19736	XM_010922963.2
CL1Contig6374	25	92	87	113	A5	Signal peptide peptidase (AHRD V1 **** Q9MA44_ARATH); contains Interpro domain(s) IPR007369 Peptidase A22B, signal peptide peptidase	Solyc08g081180.1.1	| Symbols: | aspartic-type endopeptidase/ peptidase | chr1:233188-237647 REVERSE	AT1G01650.1	Signal peptide peptidase-like 2B OS=Homo sapiens GN=SPPL2B PE=1 SV=2	Q8TCT7	Putative uncharacterized protein OS=Zea mays PE=2 SV=1	B4FWD2	CL1Contig6374	XM_010942189.2
CL1Contig2603	10	32	40	41	A5	Squalene monooxygenase (AHRD V1 ***- Q506K3_DATIN); contains Interpro domain(s) IPR013698 Squalene epoxidase	Solyc00g085070.1.1	| Symbols: SQE2 | SQE2 (squalene epoxidase 2); FAD binding / oxidoreductase/ squalene monooxygenase | chr2:9723947-9726270 REVERSE	AT2G22830.1	Squalene monooxygenase OS=Panax ginseng PE=2 SV=1	O48651	Squalene monooxygenase, putative, expressed OS=Oryza sativa subsp. japonica GN=LOC_Os03g12910 PE=4 SV=1	Q10PK2	CL1Contig2603	XM_010937891.2
CL1Contig19474	4	14	17	22	A5	Thioesterase superfamily (AHRD V1 *-** Q0YNY9_9CHLB); contains Interpro domain(s) IPR006683 Thioesterase superfamily	Solyc04g007260.1.1	| Symbols: | thioesterase family protein | chr1:25585976-25587601 REVERSE	AT1G68260.1	Uncharacterized protein sll0410 OS=Synechocystis sp. (strain PCC 6803) GN=sll0410 PE=3 SV=1	Q55116	Putative uncharacterized protein OS=Oryza sativa subsp. japonica GN=OSJNBa0010H02.15 PE=4 SV=2	Q7XT36	CL1Contig19474	XM_010935367.1
CL1Contig5411	12	35	38	50	A5	Universal stress protein (AHRD V1 **-- B6SNQ1_MAIZE); contains Interpro domain(s) IPR006016 UspA	Solyc01g109710.1.1	| Symbols: RD2 | RD2 | chr2:9248749-9249986 FORWARD	AT2G21620.1			Predicted protein OS=Populus trichocarpa GN=POPTRDRAFT_712978 PE=4 SV=1	B9H0S4	CL1Contig5411	XM_010938390.2
CL1Contig10299	14	82	71	101	A5	Unknown Protein (AHRD V1); contains Interpro domain(s) IPR008889 VQ	Solyc02g064570.1.1	| Symbols: | VQ motif-containing protein | chr2:9741119-9741463 REVERSE	AT2G22880.1			Predicted protein OS=Populus trichocarpa GN=POPTRDRAFT_563344 PE=4 SV=1	B9HFZ4	CL1Contig10299	XM_010943757.2
CL1Contig9073	0	11	14	13	A5	Asparagine synthase (Glutamine-hydrolyzing) (AHRD V1 **** A9EDI4_9FLAO); contains Interpro domain(s) IPR006426 Asparagine synthase, glutamine-hydrolyzing	Solyc06g007180.1.1	| Symbols: ASN1, DIN6, AT-ASN1 | ASN1 (GLUTAMINE-DEPENDENT ASPARAGINE SYNTHASE 1); asparagine synthase (glutamine-hydrolyzing) | chr3:17438787-17441043 REVERSE	AT3G47340.3	Asparagine synthetase [glutamine-hydrolyzing] OS=Asparagus officinalis PE=2 SV=2	P31752	Asparagine synthetase OS=Elaeis guineensis var. tenera PE=2 SV=1	B3TLZ2	CL1Contig9073	XR_831924.2
CL1Contig7116	4	21	28	31	A5	Transcription factor MADS-box 2 (AHRD V1 **** D5HSY6_9ROSA); contains Interpro domain(s) IPR002100 Transcription factor, MADS-box IPR002487 Transcription factor, K-box	Solyc05g015750.1.1	| Symbols: SEP3, AGL9 | SEP3 (SEPALLATA3); DNA binding / protein binding / transcription factor | chr1:8593790-8595862 REVERSE	AT1G24260.1	Agamous-like MADS-box protein AGL9 homolog OS=Petunia hybrida GN=FBP2 PE=1 SV=2	Q03489	MADS box transcription factor OS=Elaeis guineensis var. tenera GN=AGL2-2 PE=2 SV=1	Q5K6A4	CL1Contig7116	NM_001319908.1
CL1Contig10122	33	82	80	115	A6	14-3-3 protein beta/alpha-1 (AHRD V1 **-- 143B1_DANRE); contains Interpro domain(s) IPR000308 14-3-3 protein	Solyc02g063070.1.1	| Symbols: GRF3, RCI1 | GRF3 (GENERAL REGULATORY FACTOR 3); ATP binding / protein binding / protein phosphorylated amino acid binding | chr5:15410277-15411285 FORWARD	AT5G38480.1	14-3-3-like protein OS=Lilium longiflorum PE=2 SV=1	Q9SP07	GF14 protein OS=Fritillaria agrestis GN=GRF PE=2 SV=1	O49082	CL1Contig10122	XM_010934298.2
CL1Contig15356	14	35	21	39	A6	40S ribosomal protein S6 (AHRD V1 ***- B6T1H0_MAIZE); contains Interpro domain(s) IPR014401 Ribosomal protein S6, eukaryotic	Solyc08g006040.1.1	| Symbols: EMB3010 | EMB3010 (embryo defective 3010); structural constituent of ribosome | chr5:3258734-3260142 REVERSE	AT5G10360.1	40S ribosomal protein S6 OS=Asparagus officinalis GN=rps6 PE=2 SV=1	Q9M3V8	S6 ribosomal protein OS=Elaeis guineensis var. tenera PE=2 SV=1	B3TM45	CL1Contig15356	XM_010939080.1
CL1Contig4748	29	57	38	90	A6	Acyl-CoA synthetase/AMP-acid ligase II (AHRD V1 **** Q2W3Z0_MAGSA); contains Interpro domain(s) IPR000873 AMP-dependent synthetase and ligase	Solyc12g099360.1.1	| Symbols: AAE7, ACN1 | AAE7 (ACYL-ACTIVATING ENZYME 7); AMP binding / acetate-CoA ligase | chr3:5773231-5775411 REVERSE	AT3G16910.1	Medium-chain-fatty-acid--CoA ligase OS=Pseudomonas oleovorans GN=alkK PE=3 SV=1	Q00594	Os03g0305100 protein OS=Oryza sativa subsp. japonica GN=Os03g0305100 PE=4 SV=1	Q10MK9	CL1Contig4748	XM_010940002.1
CL1Contig6943	16	60	40	83	A6	Alanine aminotransferase (AHRD V1 **** Q6VEJ5_CAPAN); contains Interpro domain(s) IPR004839 Aminotransferase, class I and II	Solyc06g063090.1.1	| Symbols: ALAAT2 | ALAAT2 (ALANINE AMINOTRANSFERASE 2); ATP binding / L-alanine:2-oxoglutarate aminotransferase | chr1:27233637-27236191 FORWARD	AT1G72330.2	Alanine aminotransferase 2 OS=Hordeum vulgare PE=2 SV=1	P52894	Alanine aminotransferase OS=Oryza sativa PE=2 SV=1	Q9S768	CL1Contig6943	XM_010938948.2
CL1Contig6801	4	39	35	61	A6	Alcohol dehydrogenase (AHRD V1 ***- Q8KRC3_MYXXA); contains Interpro domain(s) IPR002085 Alcohol dehydrogenase superfamily, zinc-containing	Solyc11g011340.1.1	| Symbols: ATCAD9, CAD9 | CAD9 (CINNAMYL ALCOHOL DEHYDROGENASE 9); binding / catalytic/ oxidoreductase/ zinc ion binding | chr4:18291268-18292772 FORWARD	AT4G39330.1	Probable mannitol dehydrogenase OS=Mesembryanthemum crystallinum GN=ELI3 PE=2 SV=1	P93257	Chromosome undetermined scaffold_469, whole genome shotgun sequence OS=Vitis vinifera GN=GSVIVT00013365001 PE=3 SV=1	A7R300	CL1Contig6801	XM_010913334.2
CL1Contig17048	55	135	99	189	A6	Arginine decarboxylase (AHRD V1 **** Q5F307_SOLLC); contains Interpro domain(s) IPR002985 Arginine decarboxylase	Solyc10g054440.1.1	| Symbols: ADC1, ARGDC1, ARGDC, SPE1 | ADC1 (ARGININE DECARBOXYLASE 1); arginine decarboxylase | chr2:7150796-7152904 REVERSE	AT2G16500.1	Arginine decarboxylase OS=Pisum sativum PE=2 SV=1	Q43075	Arginine decarboxylase OS=Ricinus communis GN=RCOM_1450830 PE=3 SV=1	B9RG52	CL1Contig17048	XM_010910687.2
CL1Contig9868	35	67	61	91	A6	Bax inhibitor (AHRD V1 ***- Q6U1L7_SOLLC); contains Interpro domain(s) IPR006214 Uncharacterised protein family UPF0005	Solyc08g077980.1.1	| Symbols: ATBI-1, BI-1, ATBI1 | ATBI1 (BAX INHIBITOR 1) | chr5:19136071-19137585 FORWARD	AT5G47120.1	Bax inhibitor 1 OS=Oryza sativa subsp. japonica GN=BI1 PE=2 SV=1	Q9MBD8	Bax inhibitor 1 OS=Zea mays PE=2 SV=1	B6TQQ2	CL1Contig9868	XM_010936198.2
CL1Contig5672	31	248	191	499	A6	Beta-1 3-glucanase (AHRD V1 ***- Q68V46_OLEEU); contains Interpro domain(s) IPR000490 Glycoside hydrolase, family 17	Solyc10g079860.1.1	| Symbols: | catalytic/ cation binding / hydrolase, hydrolyzing O-glycosyl compounds | chr4:9200180-9201441 REVERSE	AT4G16260.1	Lichenase OS=Nicotiana plumbaginifolia GN=GN1 PE=2 SV=3	P07979	Beta-1,3-glucanase OS=Elaeis guineensis var. tenera PE=2 SV=1	B3TLW8	CL1Contig5672	XM_010908947.2
CL1Contig16834	10	18	14	33	A6	Beta-glucosidase A (AHRD V1 *-** B5YCI2_DICT6); contains Interpro domain(s) IPR018120 Glycoside hydrolase, family 1, active site IPR001360 Glycoside hydrolase, family 1	Solyc01g058140.1.1	| Symbols: SFR2 | SFR2 (SENSITIVE TO FREEZING 2); beta-glucosidase/ hydrolase, hydrolyzing O-glycosyl compounds | chr3:2016450-2019533 FORWARD	AT3G06510.2	Beta-galactosidase OS=Sulfolobus solfataricus GN=lacS PE=1 SV=2	P22498	Putative beta-glycosidase OS=Zea mays GN=sfr2 PE=2 SV=1	Q1M318	CL1Contig16834	XM_010916342.2
CL1Contig18439	58	113	59	149	A6	Bromodomain adjacent to zinc finger domain protein 1A (AHRD V1 *-*- BAZ1A_HUMAN); contains Interpro domain(s) IPR011011 Zinc finger, FYVE/PHD-type	Solyc03g097260.1.1	| Symbols: | PHD finger family protein | chr5:5467534-5472956 REVERSE	AT5G16680.1	Tyrosine-protein kinase BAZ1B OS=Danio rerio GN=baz1b PE=1 SV=2	A2BIL7	Putative uncharacterized protein OS=Vitis vinifera GN=VITISV_029609 PE=4 SV=1	A5B3L6	CL1Contig18439	XM_010921593.2
CL1Contig18345	8	21	9	31	A6	C2H2L domain class transcription factor (AHRD V1 **-* D9ZIU0_MALDO); contains Interpro domain(s) IPR007087 Zinc finger, C2H2-type	Solyc04g008500.1.1	| Symbols: AtIDD5 | AtIDD5 (Arabidopsis thaliana Indeterminate(ID)-Domain 5); nucleic acid binding / transcription factor/ zinc ion binding | chr2:505523-509154 FORWARD	AT2G02070.1	Zinc finger protein MAGPIE OS=Arabidopsis thaliana GN=MGP PE=1 SV=1	Q9ZWA6	Nucleic acid binding protein, putative OS=Ricinus communis GN=RCOM_0775740 PE=4 SV=1	B9S7A9	CL1Contig18345	XM_010906257.2
CL1Contig587	4	14	9	22	A6	Calcium binding protein-like (AHRD V1 *--- Q656S9_ORYSJ); contains Interpro domain(s) IPR011992 EF-Hand type	Solyc00g008680.1.1	| Symbols: | calcium-binding EF hand family protein | chr5:2780976-2782961 REVERSE	AT5G08580.1	Calumenin OS=Homo sapiens GN=CALU PE=1 SV=2	O43852	Chromosome undetermined scaffold_133, whole genome shotgun sequence OS=Vitis vinifera GN=GSVIVT00002581001 PE=4 SV=1	A7QNL9	CL1Contig587	XM_019849304.1
CL1Contig7335	18	96	59	123	A6	Calcium-transporting ATPase (AHRD V1 ***- A8NHF4_COPC7); contains Interpro domain(s) IPR005782 ATPase, P-type, calcium-transporting	Solyc11g072880.1.1	| Symbols: ECA2, ATECA2 | ECA2 (ER-TYPE CA2+-ATPASE 2); calcium-transporting ATPase | chr4:382690-386226 REVERSE	AT4G00900.1	Sarcoplasmic/endoplasmic reticulum calcium ATPase 1 OS=Oryctolagus cuniculus GN=ATP2A1 PE=1 SV=1	P04191	Endoplasmic reticulum [ER]-type calcium ATPase OS=Populus trichocarpa GN=POPTRDRAFT_768258 PE=3 SV=1	B9HPP7	CL1Contig7335	XM_010922448.2
CL1Contig6450	2	57	45	85	A6	CBS domain-containing protein-like (AHRD V1 ***- B8AP73_ORYSI); contains Interpro domain(s) IPR000644 Cystathionine beta-synthase, core	Solyc01g107860.1.1	| Symbols: LEJ2, CDCP2 | LEJ2 (LOSS OF THE TIMING OF ET AND JA BIOSYNTHESIS 2) | chr4:17391016-17393218 REVERSE	AT4G36910.1	Uncharacterized protein MJ1426 OS=Methanocaldococcus jannaschii GN=MJ1426 PE=4 SV=1	Q58821	Putative uncharacterized protein OS=Ricinus communis GN=RCOM_0320290 PE=4 SV=1	B9T7X1	CL1Contig6450	XM_010930044.2
CL1Contig24120	35	85	73	109	A6	Cellulose synthase-like protein (AHRD V1 **** B9IPJ4_POPTR); contains Interpro domain(s) IPR005150 Cellulose synthase	Solyc03g097050.1.1	| Symbols: ATCSLD6, CSLD6 | ATCSLD6; cellulose synthase/ transferase, transferring glycosyl groups | chr1:11586516-11589651 REVERSE	AT1G32180.1	Cellulose synthase-like protein D1 OS=Oryza sativa subsp. indica GN=CSLD1 PE=2 SV=2	A2ZAK8	Cellulose synthase, putative OS=Ricinus communis GN=RCOM_1565510 PE=4 SV=1	B9RKY2	CL1Contig24120	XM_010945127.2
CL1Contig7865	55	156	83	228	A6	Chaperone protein ClpB 1 (AHRD V1 **-- D0CK17_9SYNE); contains Interpro domain(s) IPR013093 ATPase associated with various cellular activities, AAA-2	Solyc03g117950.1.1	| Symbols: ATHSP101, HSP101, HOT1 | ATHSP101 (ARABIDOPSIS THALIANA HEAT SHOCK PROTEIN 101); ATP binding / ATPase/ nucleoside-triphosphatase/ nucleotide binding / protein binding | chr1:27936715-27939862 REVERSE	AT1G74310.1	ATP-dependent Clp protease ATP-binding subunit clpA homolog OS=Porphyra yezoensis GN=clpC PE=3 SV=1	Q1XDF4	ERD1 protein, chloroplast, putative OS=Ricinus communis GN=RCOM_1502950 PE=3 SV=1	B9RA30	CL1Contig7865	XM_010943997.2
CL1Contig23312	96	1174	969	1554	A6	Chitinase (AHRD V1 ***- D0QU15_LACSA); contains Interpro domain(s) IPR016283 Glycoside hydrolase, family 19	Solyc04g072000.1.1	| Symbols: ATEP3, ATCHITIV, CHIV | ATEP3; chitinase | chr3:20145935-20147034 FORWARD	AT3G54420.1	Endochitinase A OS=Zea mays PE=1 SV=1	P29022	Class IV chitinase OS=Elaeis oleifera GN=Cht PE=2 SV=1	C1K2E8	CL1Contig23312	XM_019852765.1
CL1Contig11339	18	74	54	137	A6	Chitinase (AHRD V1 ***- D0QU15_LACSA); contains Interpro domain(s) IPR016283 Glycoside hydrolase, family 19	Solyc04g072000.1.1	| Symbols: ATEP3, ATCHITIV, CHIV | ATEP3; chitinase | chr3:20145935-20147034 FORWARD	AT3G54420.1	Endochitinase A OS=Zea mays PE=1 SV=1	P29022	Class IV chitinase OS=Elaeis oleifera GN=Cht PE=2 SV=1	C1K2E8	CL1Contig11339	XM_019853574.1
CL1Contig24033	2	14	9	20	A6	Chromodomain-helicase-DNA-binding protein 2 (AHRD V1 *--* CHD2_HUMAN); contains Interpro domain(s) IPR000330 SNF2-related	Solyc01g067390.1.1	| Symbols: CHR17 | CHR17 (CHROMATIN REMODELING FACTOR17); ATP binding / DNA binding / DNA-dependent ATPase/ helicase/ hydrolase, acting on acid anhydrides, in phosphorus-containing anhydrides / nucleic acid binding / nucleosome binding | chr5:6196190-6202058 REVERSE	AT5G18620.2	Probable chromatin-remodeling complex ATPase chain OS=Oryza sativa subsp. japonica GN=Os01g0367900 PE=2 SV=2	Q7G8Y3	Chromosome chr5 scaffold_2, whole genome shotgun sequence OS=Vitis vinifera GN=GSVIVT00019809001 PE=4 SV=1	A7NW74	CL1Contig24033	XM_019850809.1
CL1Contig23660	25	89	50	110	A6	Citrate synthase (AHRD V1 ***- B9IFM7_POPTR); contains Interpro domain(s) IPR010953 Citrate synthase, type II	Solyc12g011000.1.1	| Symbols: CSY1 | CSY1 (CITRATE SYNTHASE 1); citrate (SI)-synthase/ transferase, transferring acyl groups, acyl groups converted into alkyl on transfer | chr3:21721066-21723726 REVERSE	AT3G58740.1	Citrate synthase 2, peroxisomal OS=Arabidopsis thaliana GN=CSY2 PE=2 SV=1	Q9LXS6	Citrate synthase OS=Arabidopsis thaliana GN=At2g42790 PE=2 SV=1	Q0WUX6	CL1Contig23660	XM_010927281.2
CL1Contig21469	16	43	24	68	A6	Copine I-like (AHRD V1 ***- Q5JMT9_ORYSJ); contains Interpro domain(s) IPR010734 Copine	Solyc09g065870.1.1	| Symbols: | copine-related | chr5:25607006-25608916 REVERSE	AT5G63970.1	E3 ubiquitin-protein ligase RGLG1 OS=Arabidopsis thaliana GN=RGLG1 PE=1 SV=1	Q9SS90	Putative uncharacterized protein OS=Zea mays PE=2 SV=1	C4J1C6	CL1Contig21469	XM_010932417.2
CL1Contig10032	19	53	21	68	A6	Dihydrolipoyl dehydrogenase (AHRD V1 ***- Q8GT30_SOLLC); contains Interpro domain(s) IPR012999 Pyridine nucleotide-disulphide oxidoreductase, class I, active site IPR006258 Dihydrolipoamide dehydrogenase	Solyc05g053300.1.1	| Symbols: mtLPD2 | mtLPD2 (LIPOAMIDE DEHYDROGENASE 2); ATP binding / dihydrolipoyl dehydrogenase | chr3:5890278-5892166 REVERSE	AT3G17240.3	Dihydrolipoyl dehydrogenase, mitochondrial OS=Pisum sativum GN=LPD PE=1 SV=2	P31023	Dihydrolipoyl dehydrogenase OS=Solanum tuberosum GN=lpd2 PE=2 SV=1	Q9FEN7	CL1Contig10032	XM_010943191.2
CL1Contig1518	8	39	33	66	A6	Dihydroorotate dehydrogenase family protein (AHRD V1 **** D7L7W7_ARALY); contains Interpro domain(s) IPR005720 Dihydroorotate dehydrogenase, class 1, core	Solyc03g097910.1.1	| Symbols: | dihydroorotate dehydrogenase family protein / dihydroorotate oxidase family protein | chr3:6094279-6096289 FORWARD	AT3G17810.1	Uncharacterized protein yeiA OS=Escherichia coli (strain K12) GN=yeiA PE=3 SV=3	P25889	Putative uncharacterized protein OS=Zea mays PE=2 SV=1	B4FZU9	CL1Contig1518	XM_010934229.2
CL1Contig9662	6	18	17	35	A6	Glutamine amidotransferase (AHRD V1 *-*- C6YZA6_9BACE); contains Interpro domain(s) IPR011697 Peptidase C26	Solyc02g086300.1.1	| Symbols: | hydrolase | chr1:24942240-24944352 FORWARD	AT1G66860.1	Putative glutamine amidotransferase PB2B2.05 OS=Schizosaccharomyces pombe GN=SPBPB2B2.05 PE=2 SV=1	Q9HDV0	Putative uncharacterized protein OS=Oryza sativa subsp. indica GN=OsI_00310 PE=4 SV=1	B8AD57	CL1Contig9662	XM_010928208.2
CL1Contig19906	127	333	132	403	A6	H-ATPase (AHRD V1 **** Q8L6I3_ORYSJ); contains Interpro domain(s) IPR006534 ATPase, P-type, plasma-membrane proton-efflux	Solyc07g017780.1.1	| Symbols: AHA5 | AHA5 (Arabidopsis H(+)-ATPase 5); ATPase | chr2:10415522-10419730 FORWARD	AT2G24520.1	ATPase 1, plasma membrane-type OS=Arabidopsis thaliana GN=AHA1 PE=1 SV=3	P20649	Putative uncharacterized protein OS=Oryza sativa subsp. japonica GN=OsJ_16461 PE=3 SV=1	A3AY68	CL1Contig19906	XM_010915888.2
CL1Contig1374	140	316	314	415	A6	Harpin-induced protein-like (Fragment) (AHRD V1 **-- D2CFH8_COFAR); contains Interpro domain(s) IPR010847 Harpin-induced 1	Solyc10g081980.1.1	| Symbols: YLS9, NHL10, ATNHL10 | YLS9 (YELLOW-LEAF-SPECIFIC GENE 9) | chr2:15110635-15111318 FORWARD	AT2G35980.1	Putative syntaxin-24 OS=Arabidopsis thaliana GN=SYP24 PE=3 SV=1	Q9C615	Syntaxin, plant, putative OS=Ricinus communis GN=RCOM_0437400 PE=4 SV=1	B9T2S1	CL1Contig1374	XM_010944101.2
CL1Contig19503	4	21	14	25	A6	Hydrolase alpha/beta fold family protein (AHRD V1 ***- D7M5W5_ARALY); contains Interpro domain(s) IPR000073 Alpha/beta hydrolase fold-1	Solyc01g088090.1.1	| Symbols: | hydrolase, alpha/beta fold family protein | chr5:4452063-4454141 REVERSE	AT5G13800.2			Putative uncharacterized protein OS=Zea mays PE=2 SV=1	B4FZ64	CL1Contig19503	XM_010933258.1
CL1Contig11124	45	78	54	126	A6	Jasmonate ZIM-domain protein 1 (AHRD V1 **-- A7XXZ0_SOLLC); contains Interpro domain(s) IPR010399 Tify	Solyc12g009220.1.1	| Symbols: JAZ2, TIFY10B | TIFY10B | chr1:28148919-28150258 REVERSE	AT1G74950.1	Protein TIFY 10B OS=Arabidopsis thaliana GN=TIFY10B PE=1 SV=1	Q9S7M2	Os03g0402800 protein OS=Oryza sativa subsp. japonica GN=OSJNBb0041J20.5 PE=2 SV=1	Q84R94	CL1Contig11124	XM_010941583.2
CL1Contig22618	23	35	19	55	A6	Kinase-like protein (AHRD V1 **** Q9LUI6_ARATH); contains Interpro domain(s) IPR015783 ATMRK serine/threonine protein kinase-like	Solyc09g082470.1.1	| Symbols: | protein kinase, putative | chr3:191095-193258 REVERSE	AT3G01490.1	Serine/threonine-protein kinase HT1 OS=Arabidopsis thaliana GN=HT1 PE=1 SV=1	Q2MHE4	Predicted protein OS=Populus trichocarpa GN=POPTRDRAFT_798549 PE=4 SV=1	B9GSK4	CL1Contig22618	XM_010939925.2
CL1Contig23615	31	206	172	382	A6	Lysine ketoglutarate reductase trans-splicing related 1 (AHRD V1 ***- B6TPP1_MAIZE); contains Interpro domain(s) IPR007877 Protein of unknown function DUF707	Solyc02g093470.1.1	| Symbols: | unknown protein | chr2:12085773-12087888 FORWARD	AT2G28310.2			Putative uncharacterized protein OS=Oryza sativa subsp. japonica GN=P0518C01.9 PE=2 SV=1	Q5JME7	CL1Contig23615	XM_010908653.2
CL1Contig11041	60	163	137	310	A6	Monooxygenase FAD-binding protein (AHRD V1 **-- Q1B616_MYCSS); contains Interpro domain(s) IPR003042 Aromatic-ring hydroxylase-like	Solyc06g060880.1.1	| Symbols: CTF2A | CTF2A; monooxygenase/ oxidoreductase | chr2:14988499-14990320 FORWARD	AT2G35660.1	Zeaxanthin epoxidase, chloroplastic OS=Nicotiana plumbaginifolia GN=ABA2 PE=1 SV=1	Q40412	CTF2A (Fragment) OS=Arabidopsis thaliana PE=4 SV=1	Q9ZSN8	CL1Contig11041	XM_019850106.1
CL1Contig11254	14	46	33	55	A6	Myo-inositol transporter 2 (AHRD V1 **** ITR2_SCHPO); contains Interpro domain(s) IPR003663 Sugar/inositol transporter	Solyc06g073420.1.1	| Symbols: ATINT1, INT1 | INT1 (INOSITOL TRANSPORTER 1); carbohydrate transmembrane transporter/ myo-inositol:hydrogen symporter/ sugar:hydrogen symporter | chr2:18001135-18003854 FORWARD	AT2G43330.1	Probable inositol transporter 1 OS=Arabidopsis thaliana GN=INT1 PE=2 SV=1	Q8VZR6	Putative uncharacterized protein OS=Oryza sativa subsp. indica GN=OsI_16434 PE=4 SV=1	B8AVV5	CL1Contig11254	XM_010914501.2
CL1Contig6588	19	96	68	149	A6	NAC domain transcription factor (AHRD V1 **** Q5DM36_WHEAT); contains Interpro domain(s) IPR003441 No apical meristem (NAM) protein	Solyc01g009860.1.1	| Symbols: ANAC083 | ANAC083 (ARABIDOPSIS NAC DOMAIN CONTAINING PROTEIN 83); transcription factor | chr5:4196643-4197577 FORWARD	AT5G13180.1	NAC domain-containing protein 18 OS=Arabidopsis thaliana GN=NAC018 PE=2 SV=1	Q9ZNU2	ANAC083 transcription factor OS=Elaeis guineensis var. tenera PE=2 SV=1	B3TLL0	CL1Contig6588	XM_010931305.1
CL1Contig15126	14	67	68	134	A6	Pantothenate kinase (AHRD V1 *-** C1FDA4_9CHLO); contains Interpro domain(s) IPR015844 Pantothenate kinase, acetyl-CoA regulated, two-domain type	Solyc03g112910.1.1	| Symbols: ATPANK2 | ATPANK2 (PANTOTHENATE KINASE 2); pantothenate kinase | chr4:15538340-15543715 REVERSE	AT4G32180.2	Pantothenate kinase 2 OS=Arabidopsis thaliana GN=At4g32180 PE=1 SV=1	Q8L5Y9	Putative uncharacterized protein OS=Picea sitchensis PE=2 SV=1	C0PQ15	CL1Contig15126	XM_010938406.2
CL1Contig3879	8	25	21	31	A6	Pathogenesis-related protein 4B (Fragment) (AHRD V1 **-- Q6LBM4_TOBAC); contains Interpro domain(s) IPR018226 Barwin, conserved site IPR001153 Barwin	Solyc01g097240.1.1	| Symbols: PR4, HEL, PR-4 | PR4 (PATHOGENESIS-RELATED 4); chitin binding | chr3:1285691-1286531 REVERSE	AT3G04720.1	Pathogenesis-related protein P2 OS=Solanum lycopersicum PE=2 SV=1	P32045	Pathogenesis-related protein OS=Lycoris radiata PE=2 SV=1	B6EB12	CL1Contig3879	XM_010919296.2
CL1Contig15996	14	28	14	44	A6	Phosphatase/phosphohexomutase HAD superfamily (AHRD V1 **-- B3DWY3_METI4); contains Interpro domain(s) IPR005834 Haloacid dehalogenase-like hydrolase	Solyc06g050310.1.1	| Symbols: | haloacid dehalogenase-like hydrolase family protein | chr3:3433276-3436077 REVERSE	AT3G10970.1	Ubiquitin carboxyl-terminal hydrolase 13 OS=Arabidopsis thaliana GN=UBP13 PE=1 SV=1	Q84WU2	Os05g0168300 protein OS=Oryza sativa subsp. japonica GN=OSJNBa0086E02.13 PE=2 SV=1	Q60DU2	CL1Contig15996	XM_010922814.2
CL1Contig8531	29	78	47	83	A6	Phosphoglycerate kinase (AHRD V1 ***- Q2VCK2_SOLTU); contains Interpro domain(s) IPR001576 Phosphoglycerate kinase	Solyc07g066600.1.1	| Symbols: PGK1 | PGK1 (PHOSPHOGLYCERATE KINASE 1); phosphoglycerate kinase | chr3:4061127-4063140 REVERSE	AT3G12780.1	Phosphoglycerate kinase, chloroplastic OS=Triticum aestivum PE=2 SV=1	P12782	Phosphoglycerate kinase OS=Populus tremuloides PE=2 SV=1	Q84TL2	CL1Contig8531	XM_010938266.2
CL1Contig18638	21	32	26	61	A6	Phospholipid-transporting ATPase (AHRD V1 **** B6JZB6_SCHJY); contains Interpro domain(s) IPR006539 ATPase, P-type, phospholipid-translocating, flippase	Solyc01g096930.1.1	| Symbols: | haloacid dehalogenase-like hydrolase family protein | chr3:9308942-9313353 REVERSE	AT3G25610.1	Probable phospholipid-transporting ATPase IB OS=Mus musculus GN=Atp8a2 PE=1 SV=1	P98200	Aminophospholipid ATPase OS=Populus trichocarpa GN=POPTRDRAFT_820189 PE=4 SV=1	B9HKJ8	CL1Contig18638	XM_019850778.1
CL1Contig2584	4	14	9	24	A6	Pre-mRNA-splicing factor CWC22 homolog (AHRD V1 *--- CWC22_CAEEL); contains Interpro domain(s) IPR016024 Armadillo-type fold	Solyc03g097280.1.1	| Symbols: | binding / protein binding | chr5:5940131-5943952 REVERSE	AT5G17930.1	Nucleolar MIF4G domain-containing protein 1 OS=Homo sapiens GN=NOM1 PE=1 SV=1	Q5C9Z4	Os05g0147200 protein OS=Oryza sativa subsp. japonica GN=OSJNBa0077J22.10 PE=4 SV=1	Q6ASR2	CL1Contig2584	XM_010935440.2
CL1Contig8498	0	21	14	30	A6	Proliferating cell nuclear antigen (AHRD V1 ***- Q8H0Q1_SOLLC); contains Interpro domain(s) IPR000730 Proliferating cell nuclear antigen, PCNA	Solyc06g076660.1.1	| Symbols: PCNA2, ATPCNA2 | PCNA2 (PROLIFERATING CELL NUCLEAR ANTIGEN 2); DNA binding / DNA polymerase processivity factor | chr2:12650139-12651598 REVERSE	AT2G29570.1	Proliferating cell nuclear antigen OS=Daucus carota PE=3 SV=1	Q00268	Proliferating cell nuclear antigen OS=Nicotiana benthamiana GN=PCNA PE=2 SV=1	Q9FUI4	CL1Contig8498	XM_010938772.2
CL1Contig8755	2	14	9	19	A6	Protoheme IX farnesyltransferase (AHRD V1 ***- B6TRR8_MAIZE); contains Interpro domain(s) IPR006369 Protohaem IX farnesyltransferase	Solyc01g080860.1.1	| Symbols: COX10 | COX10 (cytochrome c oxidase 10); prenyltransferase/ protoheme IX farnesyltransferase | chr2:18379660-18381731 FORWARD	AT2G44520.1	Protoheme IX farnesyltransferase, mitochondrial OS=Homo sapiens GN=COX10 PE=1 SV=2	Q12887	Putative uncharacterized protein OS=Oryza sativa subsp. indica GN=OsI_02250 PE=4 SV=1	B8A9C5	CL1Contig8755	XM_010921560.2
CL1Contig22376	31	50	26	68	A6	Proton pump interactor 1 (AHRD V1 **-- D5L6G0_SOLTU)	Solyc07g063100.1.1	| Symbols: PPI1 | PPI1 (PROTON PUMP INTERACTOR 1); protein binding | chr4:13743614-13745900 FORWARD	AT4G27500.1	Myosin-9 OS=Rattus norvegicus GN=Myh9 PE=1 SV=3	Q62812	Putative uncharacterized protein OS=Vitis vinifera GN=VITISV_007014 PE=4 SV=1	A5C436	CL1Contig22376	XM_010927264.2
CL1Contig22233	8	18	17	33	A6	Regulator of chromosome condensation domain-containing protein (AHRD V1 **-- Q8MP76_DICDI); contains Interpro domain(s) IPR009091 Regulator of chromosome condensation/beta-lactamase-inhibitor protein II	Solyc05g014030.1.1	| Symbols: | regulator of chromosome condensation (RCC1) family protein | chr3:9538458-9540149 FORWARD	AT3G26100.1	Probable E3 ubiquitin-protein ligase HERC2 OS=Homo sapiens GN=HERC2 PE=1 SV=1	O95714	RCC1 and BTB domain-containing protein, putative OS=Ricinus communis GN=RCOM_1083010 PE=4 SV=1	B9RMR7	CL1Contig22233	XM_019852958.1
CL1Contig1269	10	32	24	38	A6	RING finger protein 13 (AHRD V1 *-*- B5X4J4_SALSA); contains Interpro domain(s) IPR003137 Protease-associated PA	Solyc11g019930.1.1					Predicted protein OS=Populus trichocarpa GN=POPTRDRAFT_1108425 PE=4 SV=1	B9IQI2	CL1Contig1269	XM_010912370.2
CL1Contig2692	92	213	170	414	A6	S-adenosylmethionine decarboxylase proenzyme (AHRD V1 **** Q7XZQ9_VITVI); contains Interpro domain(s) IPR001985 S-adenosylmethionine decarboxylase	Solyc01g010050.1.1	| Symbols: SAMDC | SAMDC (S-ADENOSYLMETHIONINE DECARBOXYLASE); adenosylmethionine decarboxylase | chr3:510223-511323 FORWARD	AT3G02470.1	S-adenosylmethionine decarboxylase proenzyme OS=Zea mays GN=SAMDC PE=2 SV=1	O24575	S-adenosyl-L-methionine decarboxylase OS=Dendrobium crumenatum GN=Samdc PE=2 SV=1	Q944U3	CL1Contig2692	XM_019846142.1
CL1Contig19815	23	128	127	283	A6	Saccharopine dehydrogenase (NAD(+) L-glutamate-forming) (AHRD V1 *-** C7PUW7_CHIPD); contains Interpro domain(s) IPR005097 Saccharopine dehydrogenase	Solyc07g017610.1.1	| Symbols: | lysine-ketoglutarate reductase/saccharopine dehydrogenase bifunctional enzyme | chr4:15985479-15988055 REVERSE	AT4G33150.3	Alpha-aminoadipic semialdehyde synthase OS=Arabidopsis thaliana GN=LKR/SDH PE=1 SV=1	Q9SMZ4	Putative uncharacterized protein OS=Oryza sativa subsp. japonica GN=OsJ_08631 PE=4 SV=1	B9F3L6	CL1Contig19815	XM_019849387.1
CL1Contig23297	8	28	12	35	A6	Signal recognition particle protein (SRP72) (AHRD V1 *-** Q5CNY3_CRYHO); contains Interpro domain(s) IPR013699 Signal recognition particle, SRP72 subunit, RNA-binding	Solyc11g062270.1.1	| Symbols: | 7S RNA binding | chr1:25359832-25362395 REVERSE	AT1G67650.1	Signal recognition particle 72 kDa protein OS=Canis familiaris GN=SRP72 PE=1 SV=3	P33731	Putative uncharacterized protein OS=Zea mays PE=2 SV=1	C0PBR2	CL1Contig23297	XM_010934004.1
CL1Contig1291	6	18	17	27	A6	Spermidine synthase 1 (AHRD V1 **** B6TA19_MAIZE); contains Interpro domain(s) IPR001045 Spermine synthase	Solyc03g007240.1.1	| Symbols: SPDS3, SPMS | SPDS3 (SPERMIDINE SYNTHASE 3); spermidine synthase/ spermine synthase | chr5:21535429-21537653 FORWARD	AT5G53120.3	Spermidine synthase OS=Coffea arabica PE=2 SV=1	O82147	Spermidine synthase 3 OS=Oryza sativa subsp. japonica GN=spdSyn3 PE=2 SV=1	B3GPG7	CL1Contig1291	XM_010915332.2
CL1Contig12292	19	39	26	50	A6	SPRY domain-containing protein (AHRD V1 *-*- B6JYC6_SCHJY)	Solyc04g078630.1.1	| Symbols: | FUNCTIONS IN: molecular_function unknown; INVOLVED IN: biological_process unknown; LOCATED IN: cellular_component unknown; CONTAINS InterPro DOMAIN/s: B302 (SPRY)-like (InterPro:IPR001870), SPla/RYanodine receptor SPRY (InterPro:IPR003877); Has 20 Blast hits to 20 proteins in 9 species: Archae - 0; Bacteria - 0; Metazoa - 0; Fungi - 7; Plants - 11; Viruses - 0; Other Eukaryotes - 2 (…	AT4G06536.1			Os02g0614700 protein OS=Oryza sativa subsp. japonica GN=Os02g0614700 PE=4 SV=1	Q0DZJ6	CL1Contig12292	XM_010910882.2
CL1Contig8483	2	14	9	22	A6	Telomere repeat-binding protein 5 (AHRD V1 **** TRP5_ARATH); contains Interpro domain(s) IPR001005 SANT, DNA-binding	Solyc06g005590.1.1	| Symbols: TRFL2 | TRFL2 (TRF-LIKE 2); DNA binding | chr1:2318433-2321048 REVERSE	AT1G07540.1	Telomere-binding protein 1 OS=Oryza sativa subsp. japonica GN=TBP1 PE=1 SV=2	Q9LL45	Chromosome chr6 scaffold_3, whole genome shotgun sequence OS=Vitis vinifera GN=GSVIVT00024297001 PE=4 SV=1	A7NYY2	CL1Contig8483	XM_010922269.2
CL1Contig9119	2	14	12	25	A6	Tripartite motif-containing 22 (Predicted) (AHRD V1 *--- B0VXD4_CALJA); contains Interpro domain(s) IPR004331 SPX, N-terminal	Solyc09g075040.1.1	| Symbols: NLA, BAH1 | NLA (nitrogen limitation adaptation); ubiquitin-protein ligase | chr1:635474-637083 FORWARD	AT1G02860.1	E3 ubiquitin-protein ligase BAH1 OS=Arabidopsis thaliana GN=BAH1 PE=1 SV=1	Q9SRX9	Predicted protein OS=Populus trichocarpa GN=POPTRDRAFT_572701 PE=4 SV=1	B9I9S3	CL1Contig9119	XM_010940100.2
CL1Contig7577	12	32	26	41	A6	Ubiquitin-conjugating enzyme E2 I (AHRD V1 ***- B6U359_MAIZE); contains Interpro domain(s) IPR000608 Ubiquitin-conjugating enzyme, E2	Solyc03g044260.1.1	| Symbols: AHUS5, EMB1637, SCE1, SCE1A, ATSCE1 | SCE1 (SUMO CONJUGATION ENZYME 1); SUMO ligase | chr3:21428831-21430110 REVERSE	AT3G57870.1	Sumo-conjugating enzyme ubc9 OS=Dictyostelium discoideum GN=ubc9 PE=3 SV=1	Q9NGP4	Ubiquitin carrier protein OS=Elaeis guineensis var. tenera PE=2 SV=1	B3TLZ3	CL1Contig7577	XM_010920781.1
CL1Contig18294	51	128	109	198	A6	Uncharacterized aarF domain-containing protein kinase 1 (AHRD V1 *--- ADCK1_CHICK); contains Interpro domain(s) IPR004147 ABC-1	Solyc08g074560.1.1	| Symbols: | ABC1 family protein | chr4:15233126-15236764 FORWARD	AT4G31390.2	Uncharacterized aarF domain-containing protein kinase At4g31390, chloroplastic OS=Arabidopsis thaliana GN=At4g31390 PE=1 SV=1	Q8RWG1	Putative uncharacterized protein OS=Oryza sativa subsp. japonica GN=OsJ_33372 PE=4 SV=1	A3C9R5	CL1Contig18294	XM_010932308.2
CL1Contig9945	41	106	57	127	A6	V-type ATP synthase alpha chain (AHRD V1 ***- VATA_METKA); contains Interpro domain(s) IPR005725 ATPase, V1 complex, subunit A	Solyc06g063330.1.1	| Symbols: VHA-A | VHA-A (VACUOLAR ATP SYNTHASE SUBUNIT A); ATP binding / hydrogen ion transporting ATP synthase, rotational mechanism / hydrolase, acting on acid anhydrides, catalyzing transmembrane movement of substances / proton-transporting ATPase, rotational mechanism | chr1:29660463-29664575 FORWARD	AT1G78900.1	V-type proton ATPase catalytic subunit A OS=Arabidopsis thaliana GN=VHA-A PE=2 SV=1	O23654	Vacuolar H+-ATPase A2 subunit isoform OS=Solanum lycopersicum PE=2 SV=1	Q84XV7	CL1Contig9945	XM_010930422.2
CL1Contig22633	10	67	40	88	A6	Voltage-gated chloride channel (AHRD V1 **** Q96325_ARATH); contains Interpro domain(s) IPR002251 Chloride channel plant CLC	Solyc01g103140.1.1	| Symbols: ATCLC-A, CLC-A, CLCA | ATCLC-A (CHLORIDE CHANNEL A); anion channel/ nitrate transmembrane transporter/ voltage-gated chloride channel | chr5:16381645-16384999 REVERSE	AT5G40890.1	Chloride channel protein CLC-a OS=Arabidopsis thaliana GN=CLC-A PE=1 SV=2	P92941	Chloride channel (Fragment) OS=Oryza sativa subsp. japonica GN=OsCLC-2 PE=2 SV=1	Q8LPA1	CL1Contig22633	XM_010932212.2
CL1Contig12932	68	149	92	168	A6	WRKY transcription factor (AHRD V1 ***- D0PSE9_9LAMI); contains Interpro domain(s) IPR003657 DNA-binding WRKY	Solyc07g051840.1.1	| Symbols: WRKY31, ATWRKY31 | WRKY31; transcription factor | chr4:11691381-11694234 REVERSE	AT4G22070.1	Probable WRKY transcription factor 31 OS=Arabidopsis thaliana GN=WRKY31 PE=2 SV=1	Q93WT0	WRKY transcription factor, putative OS=Ricinus communis GN=RCOM_0903720 PE=4 SV=1	B9RXH5	CL1Contig12932	XM_010917801.2
CL1Contig18607	18	50	35	69	A6	X7 (Fragment) (AHRD V1 *-*- B2CZN0_SILDI)	Solyc10g037950.1.1	| Symbols: | unknown protein | chr5:19462888-19464790 REVERSE	AT5G48020.1			Predicted protein OS=Populus trichocarpa GN=POPTRDRAFT_815424 PE=4 SV=1	B9GFR7	CL1Contig18607	XM_010930162.2
CL1Contig8718	2	11	9	19	A6	Sec-independent protein translocase TatC (AHRD V1 ***- Q3MG73_ANAVT); contains Interpro domain(s) IPR019822 Twin arginine-targeting protein translocase, TatC	Solyc05g008530.1.1	| Symbols: APG2, UNE3, PGA2, TATC | APG2 (ALBINO AND PALE GREEN 2); proton motive force dependent protein transmembrane transporter | chr2:83786-85088 REVERSE	AT2G01110.1	Uncharacterized protein sll0194 OS=Synechocystis sp. (strain PCC 6803) GN=sll0194 PE=3 SV=1	P54086	Putative uncharacterized protein OS=Vitis vinifera GN=VITISV_043107 PE=4 SV=1	A5B8A0	CL1Contig8718	XR_832383.1
CL1Contig25479	57	89	97	101	A7	3-ketoacyl CoA thiolase 2 (AHRD V1 **** C8YNG7_PETHY); contains Interpro domain(s) IPR002155 Thiolase	Solyc09g091470.1.1	| Symbols: | PKT2 (PEROXISOMAL 3-KETO-ACYL-COA THIOLASE 2); acetyl-CoA C-acyltransferase/ catalytic | chr5:19814576-19817021 REVERSE	AT5G48880.3	3-ketoacyl-CoA thiolase 5, peroxisomal OS=Arabidopsis thaliana GN=KAT5 PE=2 SV=2	Q570C8	Os02g0817700 protein OS=Oryza sativa subsp. japonica GN=Os02g0817700 PE=2 SV=1	Q84P96	CL1Contig25479	XM_010942348.2
CL1Contig8088	14	53	42	49	A7	ABC-1 domain protein (AHRD V1 **-- B0CF41_ACAM1); contains Interpro domain(s) IPR004147 ABC-1	Solyc07g045420.1.1	| Symbols: | ABC1 family protein | chr3:2459696-2463241 REVERSE	AT3G07700.1	Uncharacterized protein sll1770 OS=Synechocystis sp. (strain PCC 6803) GN=sll1770 PE=3 SV=1	P73627	Predicted protein OS=Populus trichocarpa GN=POPTRDRAFT_732469 PE=4 SV=1	B9IAU6	CL1Contig8088	XM_010930756.2
CL1Contig1152	66	128	113	148	A7	Amino acid transporter (AHRD V1 ***- C3GEP6_BACTU); contains Interpro domain(s) IPR015606 Cationic amino acid transporter	Solyc10g081460.1.1	| Symbols: CAT4 | CAT4 (CATIONIC AMINO ACID TRANSPORTER 4); cationic amino acid transmembrane transporter | chr3:925870-929700 REVERSE	AT3G03720.2	Low affinity cationic amino acid transporter 2 OS=Danio rerio GN=slc7a2 PE=2 SV=1	Q5PR34	Os03g0654400 protein OS=Oryza sativa subsp. japonica GN=Os03g0654400 PE=2 SV=1	Q84ST3	CL1Contig1152	XM_010911611.2
CL1Contig10891	166	230	186	261	A7	Asparagine synthetase (AHRD V1 *--- Q9ZST6_ARATH)	Solyc01g079880.1.1	| Symbols: ATAILP1, AILP1 | AILP1 | chr5:6423398-6425785 FORWARD	AT5G19140.1	Stem-specific protein TSJT1 OS=Nicotiana tabacum GN=TSJT1 PE=2 SV=1	P24805	Aluminum-induced protein OS=Elaeis guineensis var. tenera PE=2 SV=1	B3TLT4	CL1Contig10891	XM_010933651.2
CL1Contig7693	166	188	267	352	A7	Aspartate aminotransferase (AHRD V1 **** B9H920_POPTR); contains Interpro domain(s) IPR000796 Aspartate/other aminotransferase	Solyc08g068330.1.1	| Symbols: ASP4 | ASP4 (ASPARTATE AMINOTRANSFERASE 4); catalytic/ pyridoxal phosphate binding / transaminase/ transferase, transferring nitrogenous groups | chr1:23253934-23257416 REVERSE	AT1G62800.2	Aspartate aminotransferase, cytoplasmic isozyme 2 OS=Arabidopsis thaliana GN=ASP4 PE=2 SV=2	P46646	Aspartate aminotransferase OS=Oryza sativa subsp. indica GN=OsI_03821 PE=3 SV=1	A2WVA6	CL1Contig7693	XM_010922076.1
CL1Contig3690	16	57	47	46	A7	ATP synthase subunit beta (AHRD V1 ***- O82722_NICSY); contains Interpro domain(s) IPR005722 ATPase, F1 complex, beta subunit	Solyc05g008460.1.1	| Symbols: | ATP synthase beta chain, mitochondrial, putative | chr5:2821992-2824683 FORWARD	AT5G08680.1	ATP synthase subunit beta-1, mitochondrial OS=Arabidopsis thaliana GN=At5g08670 PE=1 SV=1	P83483	ATP synthase subunit beta OS=Vitis vinifera GN=VITISV_018718 PE=3 SV=1	A5AYU8	CL1Contig3690	XM_010927774.2
CL1Contig18401	43	64	57	93	A7	ATP-binding cassette transporter (AHRD V1 ***- D8RL77_SELML); contains Interpro domain(s) IPR013525 ABC-2 type transporter	Solyc08g067620.1.1	| Symbols: PDR4, ATPDR4 | PDR4 (PLEIOTROPIC DRUG RESISTANCE 4); ATPase, coupled to transmembrane movement of substances | chr2:11481623-11487874 FORWARD	AT2G26910.1	Putative pleiotropic drug resistance protein 7 OS=Oryza sativa subsp. japonica GN=PDR7 PE=3 SV=1	Q8GU88	Putative uncharacterized protein OS=Oryza sativa subsp. japonica GN=OsJ_02559 PE=4 SV=1	B9EY04	CL1Contig18401	XM_010912308.1
CL1Contig6131	10	35	31	36	A7	Catalase (AHRD V1 **** Q8L7J7_CAPAN); contains Interpro domain(s) IPR018028 Catalase related subgroup	Solyc04g082460.1.1	| Symbols: CAT3, SEN2, ATCAT3 | CAT3 (CATALASE 3); catalase | chr1:7143142-7145807 FORWARD	AT1G20620.2	Catalase-1/2 OS=Glycine max GN=CAT1 PE=2 SV=1	P29756	Catalase OS=Populus jackii PE=2 SV=1	A9PJC6	CL1Contig6131	XM_010919942.2
CL1Contig8320	283	461	576	713	A7	Cathepsin B-like cysteine proteinase (AHRD V1 **-- CYSP_SCHMA); contains Interpro domain(s) IPR013128 Peptidase C1A, papain IPR000169 Peptidase, cysteine peptidase active site IPR000668 Peptidase C1A, papain C-terminal	Solyc12g088670.1.1	| Symbols: RD21, RD21A | RD21 (responsive to dehydration 21); cysteine-type endopeptidase/ cysteine-type peptidase | chr1:17283139-17285609 REVERSE	AT1G47128.1	Cysteine proteinase RD21a OS=Arabidopsis thaliana GN=RD21A PE=1 SV=1	P43297	Os04g0650000 protein OS=Oryza sativa subsp. japonica GN=Os04g0650000 PE=2 SV=1	Q0J9I6	CL1Contig8320	XM_010929202.2
CL1Contig9147	148	160	208	236	A7	Cysteine proteinase cathepsin F (AHRD V1 **-* D3TN89_GLOMM); contains Interpro domain(s) IPR013128 Peptidase C1A, papain	Solyc01g110110.1.1	| Symbols: RD19, RD19A | RD19 (RESPONSIVE TO DEHYDRATION 19); cysteine-type endopeptidase/ cysteine-type peptidase | chr4:18215826-18217326 REVERSE	AT4G39090.1	Cysteine proteinase 1 OS=Zea mays GN=CCP1 PE=2 SV=1	Q10716	Cysteine proteinase (Fragment) OS=Sandersonia aurantiaca GN=PRT22 PE=2 SV=1	Q945R8	CL1Contig9147	XM_010911822.2
CL1Contig6130	121	227	231	222	A7	DNA-binding bromodomain-containing protein (AHRD V1 *--* D7KG11_ARALY); contains Interpro domain(s) IPR001487 Bromodomain	Solyc01g106280.1.1	| Symbols: GTE7 | GTE7 (Global transcription factor group E 7); DNA binding | chr5:26226311-26228257 REVERSE	AT5G65630.1	Homeotic protein female sterile OS=Drosophila melanogaster GN=fs(1)h PE=1 SV=2	P13709	Chloroplast bromodomain-containing protein (Fragment) OS=Pachysandra terminalis PE=2 SV=1	A1XX44	CL1Contig6130	XM_010930460.2
CL1Contig5018	80	92	116	165	A7	Ethylene receptor (AHRD V1 **** Q9XET8_SOLLC); contains Interpro domain(s) IPR001789 Signal transduction response regulator, receiver region IPR014525 Signal transduction histidine kinase, hybrid-type, ethylene sensor IPR005467 Signal transduction histidine kinase, core	Solyc06g053710.1.1	| Symbols: ETR2 | ETR2 (ethylene response 2); ethylene binding / glycogen synthase kinase 3/ protein histidine kinase/ receptor | chr3:8255156-8257560 FORWARD	AT3G23150.1	Ethylene receptor 2 OS=Arabidopsis thaliana GN=ETR2 PE=1 SV=1	Q0WPQ2	Ethylene receptor homologue OS=Zea mays GN=ZmETR2 PE=2 SV=1	Q9FXT2	CL1Contig5018	XM_010920466.2
CL1Contig10493	49	67	54	91	A7	Ethylene receptor (AHRD V1 **** Q9XET8_SOLLC); contains Interpro domain(s) IPR001789 Signal transduction response regulator, receiver region IPR014525 Signal transduction histidine kinase, hybrid-type, ethylene sensor IPR005467 Signal transduction histidine kinase, core	Solyc06g053710.1.1	| Symbols: ETR2 | ETR2 (ethylene response 2); ethylene binding / glycogen synthase kinase 3/ protein histidine kinase/ receptor | chr3:8255156-8257560 FORWARD	AT3G23150.1	Ethylene receptor 2 OS=Arabidopsis thaliana GN=ETR2 PE=1 SV=1	Q0WPQ2	Ethylene receptor-like protein 1 OS=Oryza sativa PE=2 SV=2	Q944U0	CL1Contig10493	XM_010934797.2
CL1Contig12428	55	142	127	160	A7	Ethylene responsive transcription factor 2a (AHRD V1 ***- C0J9I7_9ROSA); contains Interpro domain(s) IPR001471 Pathogenesis-related transcriptional factor and ERF, DNA-binding	Solyc06g063070.1.1	| Symbols: RAP2.2 | RAP2.2; DNA binding / transcription factor | chr3:4737616-4739000 REVERSE	AT3G14230.3	Ethylene-responsive transcription factor 1 OS=Oryza sativa subsp. japonica GN=EREBP1 PE=1 SV=1	Q6K7E6	Ethylene responsive transcription factor 2a OS=Prunus salicina GN=ERF2a PE=2 SV=1	C0J9I7	CL1Contig12428	XM_010938972.2
CL1Contig15132	37	106	90	99	A7	Fructose-bisphosphate aldolase (AHRD V1 ***- B9SJY9_RICCO); contains Interpro domain(s) IPR000741 Fructose-bisphosphate aldolase, class-I	Solyc05g008600.1.1	| Symbols: | fructose-bisphosphate aldolase, putative | chr2:9128416-9130152 REVERSE	AT2G21330.1	Fructose-bisphosphate aldolase 2, chloroplastic OS=Pisum sativum PE=1 SV=2	Q01517	Fructose-bisphosphate aldolase OS=Populus trichocarpa PE=2 SV=1	A9PEU6	CL1Contig15132	XM_010917955.2
CL1Contig14094	41	99	101	107	A7	Glucan endo-1 3-beta-glucosidase (AHRD V1 ***- B6U1F1_MAIZE); contains Interpro domain(s) IPR013781 Glycoside hydrolase, subgroup, catalytic core	Solyc06g076170.1.1	| Symbols: | catalytic/ cation binding / hydrolase, hydrolyzing O-glycosyl compounds | chr5:8282390-8283956 REVERSE	AT5G24318.2	Glucan endo-1,3-beta-glucosidase OS=Triticum aestivum GN=GLC1 PE=2 SV=1	P52409	Glycoside hydrolase OS=Populus trichocarpa GN=POPTRDRAFT_845826 PE=3 SV=1	B9GJN3	CL1Contig14094	XM_010924027.2
CL1Contig11092	70	89	75	118	A7	Glutamine synthetase (AHRD V1 ***- Q5QJ64_9SOLA); contains Interpro domain(s) IPR008146 Glutamine synthetase, catalytic region	Solyc04g014510.1.1	| Symbols: GS2, GLN2, ATGSL1 | GS2 (GLUTAMINE SYNTHETASE 2); glutamate-ammonia ligase | chr5:13831220-13833239 FORWARD	AT5G35630.3	Glutamine synthetase cytosolic isozyme 2 OS=Glycine max PE=2 SV=1	O82560	Glutamine synthetase OS=Gossypium hirsutum GN=GS PE=3 SV=1	A8WCU6	CL1Contig11092	XM_010911061.1
CL1Contig1862	220	369	288	411	A7	H-ATPase (AHRD V1 **** Q8L6I3_ORYSJ); contains Interpro domain(s) IPR006534 ATPase, P-type, plasma-membrane proton-efflux	Solyc07g017780.1.1	| Symbols: AHA5 | AHA5 (Arabidopsis H(+)-ATPase 5); ATPase | chr2:10415522-10419730 FORWARD	AT2G24520.1	ATPase 3, plasma membrane-type OS=Arabidopsis thaliana GN=AHA3 PE=1 SV=2	P20431	Autoinhibited H+ ATPase OS=Populus trichocarpa GN=POPTRDRAFT_743411 PE=3 SV=1	B9N321	CL1Contig1862	XM_010930976.2
CL1Contig8247	33	106	94	93	A7	Hexokinase (AHRD V1 ***- Q4PS97_SOLLC); contains Interpro domain(s) IPR001312 Hexokinase	Solyc12g008510.1.1	| Symbols: ATHXK2, HXK2 | HXK2 (HEXOKINASE 2); ATP binding / fructokinase/ glucokinase/ hexokinase | chr2:8570818-8573762 FORWARD	AT2G19860.1	Hexokinase-1 OS=Nicotiana tabacum GN=HXK1 PE=2 SV=1	Q9SEK2	Hexokinase OS=Solanum lycopersicum GN=HXK3 PE=2 SV=1	Q4PS97	CL1Contig8247	XM_010917077.2
CL1Contig6629	29	64	52	69	A7	Histone H3 (AHRD V1 ***- A8MRL0_ARATH); contains Interpro domain(s) IPR000164 Histone H3	Solyc11g010230.1.1	| Symbols: | histone H3.2 | chr4:18557539-18558236 REVERSE	AT4G40040.2	Histone H3.3 OS=Oryza coarctata PE=2 SV=3	Q71U98	Histone H3 OS=Pteris vittata PE=2 SV=1	C0LQ79	CL1Contig6629	XM_010941393.2
CL1Contig16087	109	124	165	204	A7	Inorganic phosphate transporter (AHRD V1 **** O22548_SOLLC); contains Interpro domain(s) IPR004738 Phosphate permease	Solyc09g090070.1.1	| Symbols: | carbohydrate transmembrane transporter/ phosphate transmembrane transporter/ sugar:hydrogen symporter | chr3:20248463-20250070 REVERSE	AT3G54700.1	Probable inorganic phosphate transporter 1-12 OS=Oryza sativa subsp. japonica GN=PHT1-12 PE=2 SV=1	Q8H074	OSIGBa0132G14.3 protein OS=Oryza sativa GN=OSIGBa0132G14.3 PE=4 SV=1	Q01MX0	CL1Contig16087	XM_010906287.1
CL1Contig21033	96	131	201	278	A7	Major facilitator superfamily domain-containing protein 8 (AHRD V1 *--- MFSD8_DANRE); contains Interpro domain(s) IPR016196 Major facilitator superfamily, general substrate transporter	Solyc08g080200.1.1	| Symbols: | SPX (SYG1/Pho81/XPR1) domain-containing protein | chr1:23347972-23351026 REVERSE	AT1G63010.1	Uncharacterized membrane protein At1g63010 OS=Arabidopsis thaliana GN=At1g63010 PE=1 SV=1	Q2V4F9	OSIGBa0147H17.5 protein OS=Oryza sativa GN=OSIGBa0147H17.5 PE=4 SV=1	Q01JW8	CL1Contig21033	XM_019850061.1
CL1Contig7277	164	277	226	247	A7	Mitochondrial carrier family (AHRD V1 ***- C1MMX1_MICPS); contains Interpro domain(s) IPR001993 Mitochondrial substrate carrier	Solyc11g010500.1.1	| Symbols: UCP5, ATPUMP5, DIC1 | UCP5 (UNCOUPLING PROTEIN 5); binding | chr2:9563531-9564472 REVERSE	AT2G22500.1	Probable mitochondrial 2-oxoglutarate/malate carrier protein OS=Dictyostelium discoideum GN=ucpC PE=3 SV=1	Q54PY7	Putative uncharacterized protein OS=Vitis vinifera GN=VITISV_025212 PE=3 SV=1	A5C3N2	CL1Contig7277	XM_010941443.2
CL1Contig4903	64	64	101	113	A7	Mitogen-activated protein kinase 3 (AHRD V1 **** Q84MI4_SOLLC); contains Interpro domain(s) IPR002290 Serine/threonine protein kinase	Solyc06g005170.1.1	| Symbols: ATMPK4, MPK4 | ATMPK4 (ARABIDOPSIS THALIANA MAP KINASE 4); MAP kinase/ kinase | chr4:567219-568889 FORWARD	AT4G01370.1	Mitogen-activated protein kinase homolog D5 OS=Pisum sativum PE=2 SV=1	Q06060	MAP KINASE OS=Avena sativa GN=Asmap1 PE=2 SV=1	Q43379	CL1Contig4903	XM_010922639.2
CL1Contig24241	51	106	104	105	A7	Monodehydroascorbate reductase (NADH)-like protein (AHRD V1 **** Q0WUJ1_ARATH); contains Interpro domain(s) IPR013027 FAD-dependent pyridine nucleotide-disulphide oxidoreductase	Solyc09g009390.1.1	| Symbols: ATMDAR1 | monodehydroascorbate reductase, putative | chr3:19601477-19604366 REVERSE	AT3G52880.2	Probable monodehydroascorbate reductase, cytoplasmic isoform 1 OS=Arabidopsis thaliana GN=At3g09940 PE=2 SV=1	Q9SR59	Cytosolic monodehydroascorbate reductase OS=Oryza sativa subsp. japonica PE=2 SV=1	Q9XFZ3	CL1Contig24241	XM_010945414.2
CL1Contig6537	82	106	109	175	A7	Myo-inositol transporter 2 (AHRD V1 **** ITR2_SCHPO); contains Interpro domain(s) IPR003663 Sugar/inositol transporter	Solyc06g073420.1.1	| Symbols: ATINT1, INT1 | INT1 (INOSITOL TRANSPORTER 1); carbohydrate transmembrane transporter/ myo-inositol:hydrogen symporter/ sugar:hydrogen symporter | chr2:18001135-18003854 FORWARD	AT2G43330.1	Probable inositol transporter 1 OS=Arabidopsis thaliana GN=INT1 PE=2 SV=1	Q8VZR6	Sugar transporter protein OS=Ananas comosus PE=2 SV=1	A4GXC9	CL1Contig6537	XM_010914501.2
CL1Contig11461	62	92	109	153	A7	N-alpha-acetyltransferase 25, NatB auxiliary subunit (AHRD V1 *--- NAA25_RAT); contains Interpro domain(s) IPR019183 N-acetyltransferase B complex, non-catalytic subunit	Solyc09g057920.1.1	| Symbols: | binding | chr5:23626826-23632071 FORWARD	AT5G58450.1			Putative uncharacterized protein OS=Oryza sativa subsp. japonica GN=OsJ_18146 PE=4 SV=1	B9FNZ9	CL1Contig11461	XM_019851830.1
CL1Contig7114	53	117	90	118	A7	NAC domain transcription factor (AHRD V1 *-** Q4U0D4_WHEAT); contains Interpro domain(s) IPR003441 No apical meristem (NAM) protein	Solyc07g063420.1.1	| Symbols: anac047 | anac047 (Arabidopsis NAC domain containing protein 47); transcription factor | chr3:1061573-1062976 REVERSE	AT3G04070.1	NAC domain-containing protein 29 OS=Arabidopsis thaliana GN=NAC029 PE=2 SV=1	O49255	NAC domain protein OS=Cymbidium hybrid cultivar GN=CyNAC1 PE=2 SV=1	A0JBY8	CL1Contig7114	XM_010924568.2
CL1Contig11012	90	238	182	244	A7	Nucleolar GTP-binding protein 2 (AHRD V1 **** B6TMG1_MAIZE); contains Interpro domain(s) IPR012971 NGP1, N-terminal	Solyc07g063270.1.1	| Symbols: | GTP-binding family protein | chr1:19737493-19740201 FORWARD	AT1G52980.1	Nucleolar GTP-binding protein 2 OS=Mus musculus GN=Gnl2 PE=2 SV=1	Q99LH1	Putative uncharacterized protein OS=Zea mays PE=2 SV=1	C0PG81	CL1Contig11012	XM_010912932.2
CL1Contig4513	68	199	167	181	A7	Os11g0223400 protein (Fragment) (AHRD V1 *--- Q0ITS2_ORYSJ)	Solyc01g104910.1.1	| Symbols: | loricrin-related | chr5:2996109-2997749 REVERSE	AT5G09670.2	Probable WRKY transcription factor 19 OS=Arabidopsis thaliana GN=WRKY19 PE=2 SV=1	Q9SZ67	OSIGBa0097P08.1 protein OS=Oryza sativa GN=OSIGBa0097P08.1 PE=4 SV=1	Q01JK4	CL1Contig4513	XM_010938757.2
CL1Contig26164	57	85	75	107	A7	Protein transport protein SEC61 alpha subunit (AHRD V1 ***- D3B1K5_POLPA); contains Interpro domain(s) IPR002208 SecY protein	Solyc10g007390.1.1	| Symbols: | P-P-bond-hydrolysis-driven protein transmembrane transporter | chr1:10252662-10254526 FORWARD	AT1G29310.1	Protein transport protein Sec61 subunit alpha OS=Dissostichus mawsoni GN=sec61a PE=2 SV=3	Q7T277	Putative uncharacterized protein OS=Zea mays PE=2 SV=1	B8A2Y6	CL1Contig26164	XM_010931739.2
CL1Contig6046	14	25	35	41	A7	Respiratory burst oxidase-like protein (AHRD V1 **** C1IHQ9_9ROSI); contains Interpro domain(s) IPR013121 Ferric reductase, NAD binding	Solyc03g117980.1.1	| Symbols: ATRBOH F, ATRBOHF, RBOHAP108, RBOHF | ATRBOH F (ARABIDOPSIS THALIANA RESPIRATORY BURST OXIDASE PROTEIN F); NAD(P)H oxidase | chr1:23770266-23776317 FORWARD	AT1G64060.1	Respiratory burst oxidase homolog protein B OS=Arabidopsis thaliana GN=RBOHB PE=2 SV=1	Q9SBI0	Putative uncharacterized protein OS=Oryza sativa subsp. indica GN=OsI_36373 PE=4 SV=1	B8BKW6	CL1Contig6046	XM_010931223.2
CL1Contig5561	10	39	38	39	A7	Solanesyl diphosphate synthase (AHRD V1 ***- Q2JP50_SYNJB); contains Interpro domain(s) IPR000092 Polyprenyl synthetase	Solyc08g023470.1.1	| Symbols: GPPS, GPS1 | geranyl diphosphate synthase, putative / GPPS, putative / dimethylallyltransferase, putative / prenyl transferase, putative | chr2:14578689-14581632 FORWARD	AT2G34630.2	Decaprenyl-diphosphate synthase subunit 1 OS=Mus musculus GN=Pdss1 PE=1 SV=1	Q33DR2	Geranyl pyrophosphate synthase OS=Solanum lycopersicum GN=GPS PE=2 SV=1	Q1A746	CL1Contig5561	XM_010942519.2
CL1Contig8935	49	67	75	109	A7	T-complex protein 11 (AHRD V1 ***- D7KML1_ARALY); contains Interpro domain(s) IPR008862 T-complex 11	Solyc01g103990.1.1	| Symbols: | T-complex protein 11 | chr4:5828753-5833475 FORWARD	AT4G09150.1	T-complex protein 11-like protein 1 OS=Homo sapiens GN=TCP11L1 PE=1 SV=1	Q9NUJ3	Predicted protein OS=Populus trichocarpa GN=POPTRDRAFT_584463 PE=4 SV=1	B9N885	CL1Contig8935	XM_010932294.2
CL1Contig2667	23	25	45	55	A7	Thioredoxin/protein disulfide isomerase (AHRD V1 **** Q2U681_ASPOR); contains Interpro domain(s) IPR005788 Disulphide isomerase	Solyc01g100320.1.1	| Symbols: ATPDIL2-1, UNE5, MEE30, PDI11, ATPDI11 | UNE5 (UNFERTILIZED EMBRYO SAC 5); protein disulfide isomerase | chr2:19481503-19483683 FORWARD	AT2G47470.1	Probable protein disulfide-isomerase A6 OS=Arabidopsis thaliana GN=At2g47470 PE=1 SV=1	O22263	Chromosome chr14 scaffold_27, whole genome shotgun sequence OS=Vitis vinifera GN=GSVIVT00022630001 PE=3 SV=1	A7PRU0	CL1Contig2667	XM_010916236.2
CL1Contig7566	31	135	123	134	A7	Threonine dehydratase biosynthetic (AHRD V1 ***- D9SD66_9PROT); contains Interpro domain(s) IPR000634 Serine/threonine dehydratase, pyridoxal-phosphate-binding site IPR005787 Threonine dehydratase I	Solyc10g083760.1.1	| Symbols: OMR1 | OMR1 (L-O-METHYLTHREONINE RESISTANT 1); L-threonine ammonia-lyase | chr3:3099164-3101741 REVERSE	AT3G10050.1	Threonine dehydratase biosynthetic, chloroplastic OS=Arabidopsis thaliana GN=OMR1 PE=1 SV=1	Q9ZSS6	Putative uncharacterized protein OS=Picea sitchensis PE=2 SV=1	B8LR80	CL1Contig7566	XM_010935086.2
CL1Contig3474	25	35	59	71	A7	Transaldolase (AHRD V1 ***- Q9FVH1_SOLLC); contains Interpro domain(s) IPR014634 Transaldolase, bacterial/plant type	Solyc00g006800.1.1	| Symbols: | transaldolase, putative | chr5:4302080-4304212 REVERSE	AT5G13420.1	Transaldolase OS=Acidothermus cellulolyticus (strain ATCC 43068 / 11B) GN=tal PE=3 SV=1	A0LTY8	Putative uncharacterized protein OS=Zea mays PE=2 SV=1	B4FRC9	CL1Contig3474	XM_010910983.2
CL1Contig6040	150	223	224	214	A7	U-box domain-containing protein (AHRD V1 ***- D7KBV1_ARALY); contains Interpro domain(s) IPR011989 Armadillo-like helical	Solyc09g018230.1.1	| Symbols: | armadillo/beta-catenin repeat family protein / U-box domain-containing protein | chr5:320983-323007 FORWARD	AT5G01830.1	U-box domain-containing protein 16 OS=Arabidopsis thaliana GN=PUB16 PE=2 SV=1	Q9LZW3	Putative uncharacterized protein OS=Oryza sativa subsp. japonica GN=OsJ_18921 PE=4 SV=1	B9FJR2	CL1Contig6040	XM_010924410.2
CL1Contig20520	53	99	99	102	A7	Unknown Protein (AHRD V1)	Solyc02g086460.1.1	| Symbols: | unknown protein | chr5:16184799-16193657 REVERSE	AT5G40450.1	Uro-adherence factor A OS=Staphylococcus saprophyticus subsp. saprophyticus (strain ATCC 15305 / DSM 20229) GN=uafA PE=4 SV=1	Q4A0V8	Stretchin-Mlck, isoform D OS=Drosophila melanogaster GN=Strn-Mlck PE=1 SV=1	A1ZA72	CL1Contig20520	XM_019855108.1
CL1Contig10585	90	92	78	148	A7	Vacuolar sorting receptor (AHRD V1 **** Q93X09_VIGMU); contains Interpro domain(s) IPR003137 Protease-associated PA	Solyc10g074980.1.1	| Symbols: VSR-2 | VSR-2; calcium ion binding | chr2:6300878-6304156 REVERSE	AT2G14720.1	Vacuolar-sorting receptor 7 OS=Arabidopsis thaliana GN=VSR7 PE=2 SV=2	Q8L7E3	Vacuolar sorting receptor 1, putative OS=Ricinus communis GN=RCOM_1057980 PE=4 SV=1	B9SRT1	CL1Contig10585	XM_010924454.2
CL1Contig22672	25	50	47	58	A7	Vacuolar sorting receptor (AHRD V1 **** Q93X09_VIGMU); contains Interpro domain(s) IPR003137 Protease-associated PA	Solyc10g074980.1.1	| Symbols: VSR-2 | VSR-2; calcium ion binding | chr2:6300878-6304156 REVERSE	AT2G14720.1	Vacuolar-sorting receptor 7 OS=Arabidopsis thaliana GN=VSR7 PE=2 SV=2	Q8L7E3	Vacuolar sorting receptor 1, putative OS=Ricinus communis GN=RCOM_1057980 PE=4 SV=1	B9SRT1	CL1Contig22672	XM_010933075.2
CL1Contig13307	88	89	184	203	A7							Jasmonate induced protein OS=Hordeum vulgare GN=JIP37 PE=2 SV=1	Q43490	CL1Contig13307	XM_010922107.2
CL1Contig22894	60	89	153	206	A7	Transcription factor MADS-box 2 (AHRD V1 **** D5HSY6_9ROSA); contains Interpro domain(s) IPR002100 Transcription factor, MADS-box IPR002487 Transcription factor, K-box	Solyc05g015750.1.1	| Symbols: SEP3, AGL9 | SEP3 (SEPALLATA3); DNA binding / protein binding / transcription factor | chr1:8593790-8595862 REVERSE	AT1G24260.1	Agamous-like MADS-box protein AGL9 homolog OS=Aranda deborah PE=2 SV=1	Q38694	MADS box transcription factor OS=Elaeis guineensis var. tenera GN=AGL2-2 PE=2 SV=1	Q5K6A4	CL1Contig22894	NM_001319908.1
CL1Contig4760	14	35	99	17	B1	4-hydroxy-3-methylbut-2-enyl diphosphate reductase (AHRD V1 ***- A2TGW4_9LAMI); contains Interpro domain(s) IPR003451 LytB protein	Solyc01g109300.1.1	| Symbols: CLB6, ISPH, HDR | HDR (4-HYDROXY-3-METHYLBUT-2-ENYL DIPHOSPHATE REDUCTASE); 4-hydroxy-3-methylbut-2-en-1-yl diphosphate reductase/ 4-hydroxy-3-methylbut-2-en-1-yl diphosphate synthase | chr4:16428681-16431038 REVERSE	AT4G34350.1	4-hydroxy-3-methylbut-2-enyl diphosphate reductase OS=Synechococcus elongatus (strain PCC 7942) GN=ispH PE=3 SV=1	Q31S64	LYTB-like protein (Fragment) OS=Malus domestica PE=2 SV=1	Q6V8Q8	CL1Contig4760	XM_010928347.2
CL1Contig21831	12	18	45	5	B1	60S ribosomal protein L6 (AHRD V1 ***- B9RHH3_RICCO); contains Interpro domain(s) IPR000915 Ribosomal protein L6E	Solyc04g014720.1.1	| Symbols: | 60S ribosomal protein L6 (RPL6C) | chr1:27847256-27848680 REVERSE	AT1G74050.1	60S ribosomal protein L6 OS=Mesembryanthemum crystallinum GN=RPL6 PE=2 SV=1	P34091	Predicted protein OS=Populus trichocarpa GN=POPTRDRAFT_821385 PE=2 SV=1	A9P9M3	CL1Contig21831	XM_010915624.1
CL1Contig8515	12	28	90	19	B1	Abscisic acid Protein phosphatase 2C (AHRD V1 ***- A5A6P8_WHEAT); contains Interpro domain(s) IPR015655 Protein phosphatase 2C	Solyc03g121880.1.1	| Symbols: HAB1 | HAB1 (HOMOLOGY TO ABI1); catalytic/ protein serine/threonine phosphatase | chr1:27390998-27392851 FORWARD	AT1G72770.1	Probable protein phosphatase 2C 6 OS=Oryza sativa subsp. japonica GN=Os01g0583100 PE=2 SV=1	Q0JLP9	Abscisic insensitive 1B OS=Populus tremula GN=abi1B PE=3 SV=1	A4Q9D1	CL1Contig8515	XM_010927100.1
CL1Contig9572	58	156	231	75	B1	Actin (AHRD V1 ***- Q7XZJ2_GOSHI); contains Interpro domain(s) IPR004000 Actin/actin-like	Solyc03g078400.1.1	| Symbols: ACT12 | ACT12 (ACTIN-12); structural constituent of cytoskeleton | chr3:17128567-17129981 FORWARD	AT3G46520.1	Actin OS=Gossypium hirsutum PE=3 SV=1	O81221	ACT1 OS=Actinidia deliciosa GN=ACT1 PE=2 SV=1	A7YVW7	CL1Contig9572	XM_010929080.2
CL1Contig18927	2	18	31	9	B1	ADP-RIBOSYLATION FACTOR-like protein (AHRD V1 ***- Q8VY57_ARATH); contains Interpro domain(s) IPR006688 ADP-ribosylation factor	Solyc02g092330.1.1	| Symbols: ATARLA1C | ATARLA1C (ADP-ribosylation factor-like A1C); GTP binding | chr3:18492674-18494021 REVERSE	AT3G49870.1	ADP-ribosylation factor-like protein 8B OS=Homo sapiens GN=ARL8B PE=1 SV=1	Q9NVJ2	Chromosome undetermined scaffold_623, whole genome shotgun sequence OS=Vitis vinifera GN=GSVIVT00004196001 PE=4 SV=1	A5C504	CL1Contig18927	XM_010944480.2
CL1Contig15596	8	14	35	6	B1	AP-1 complex subunit gamma-1 (AHRD V1 *-*- B2VRJ9_PYRTR); contains Interpro domain(s) IPR011989 Armadillo-like helical	Solyc08g075310.1.1	| Symbols: | epsilon-adaptin, putative | chr1:11359907-11363916 FORWARD	AT1G31730.1	AP-4 complex subunit epsilon-1 OS=Homo sapiens GN=AP4E1 PE=1 SV=2	Q9UPM8	AP-1 complex subunit gamma-2, putative OS=Ricinus communis GN=RCOM_0867610 PE=4 SV=1	B9S1S1	CL1Contig15596	XM_010911238.2
CL1Contig5599	6	11	33	9	B1	AP-2 complex subunit mu (AHRD V1 ***- D0N5Q6_PHYIN); contains Interpro domain(s) IPR001392 Clathrin adaptor, mu subunit	Solyc04g076230.1.1	| Symbols: | clathrin adaptor complexes medium subunit family protein | chr4:12675873-12678526 FORWARD	AT4G24550.1	AP-4 complex subunit mu-1 OS=Bos taurus GN=AP4M1 PE=2 SV=1	Q29RY8	Clathrin coat assembly like protein OS=Arabidopsis thaliana GN=F22K18.250 PE=2 SV=1	Q9SB50	CL1Contig5599	XM_010918363.2
CL1Contig15702	25	14	66	3	B1	Asparagine synthetase B (AHRD V1 *-*- A1JQ99_YERE8)	Solyc09g082780.1.1	| Symbols: | unknown protein | chr5:17622593-17624239 REVERSE	AT5G43830.1	Stem-specific protein TSJT1 OS=Nicotiana tabacum GN=TSJT1 PE=2 SV=1	P24805	Aluminum-induced protein OS=Elaeis guineensis var. tenera PE=2 SV=1	B3TM05	CL1Contig15702	XM_010934530.2
CL1Contig3288	6	11	31	11	B1	Blight-associated protein P12 (Fragment) (AHRD V1 ***- B6RN22_CITUN); contains Interpro domain(s) IPR007112 Expansin 45, endoglucanase-like	Solyc08g061060.1.1	| Symbols: EXLB3 | EXLB3 (EXPANSIN-LIKE B3 PRECURSOR) | chr2:8091032-8091644 REVERSE	AT2G18660.1	EG45-like domain containing protein OS=Citrus jambhiri GN=CjBAp12 PE=1 SV=1	Q9ZP41	Chromosome chr4 scaffold_6, whole genome shotgun sequence OS=Vitis vinifera GN=GSVIVT00032629001 PE=4 SV=1	A7P5R4	CL1Contig3288	XM_010916574.1
CL1Contig22609	2	11	19	3	B1	Calcium-binding protein Calnexin (AHRD V1 **-* Q9BLH3_HALRO); contains Interpro domain(s) IPR018124 Calreticulin/calnexin, conserved site IPR001580 Calreticulin/calnexin	Solyc03g118040.1.1	| Symbols: CNX1, ATCNX1 | calnexin 1 (CNX1) | chr5:24827394-24829642 REVERSE	AT5G61790.1	Calnexin homolog OS=Glycine max PE=2 SV=1	Q39817	Chromosome chr1 scaffold_166, whole genome shotgun sequence OS=Vitis vinifera GN=GSVIVT00006229001 PE=3 SV=1	A7QTA8	CL1Contig22609	XM_010944026.1
CL1Contig4998	4	18	24	5	B1	Calmodulin (AHRD V1 ***- B6TKX0_MAIZE); contains Interpro domain(s) IPR011992 EF-Hand type	Solyc10g079420.1.1	| Symbols: | calmodulin, putative | chr3:3155309-3155938 FORWARD	AT3G10190.1	Probable calcium-binding protein CML36 OS=Arabidopsis thaliana GN=CML36 PE=2 SV=1	Q9SS31	Chromosome chr8 scaffold_34, whole genome shotgun sequence OS=Vitis vinifera GN=GSVIVT00025318001 PE=4 SV=1	A7PVQ5	CL1Contig4998	XM_010940323.2
CL1Contig11321	0	11	14	0	B1	Chloroplastic group IIA intron splicing facilitator CRS1, chloroplastic (AHRD V1 *--- CRS1_ORYSJ); contains Interpro domain(s) IPR001890 RNA-binding, CRM domain	Solyc07g047900.1.1	| Symbols: | group II intron splicing factor CRS1-related | chr3:10208010-10209899 REVERSE	AT3G27550.1	Uncharacterized CRM domain-containing protein At3g25440, chloroplastic OS=Arabidopsis thaliana GN=At3g25440 PE=2 SV=1	Q67XL4	Os05g0145300 protein OS=Oryza sativa subsp. japonica GN=OSJNBb0015A05.5 PE=4 SV=1	Q6AUH9	CL1Contig11321	XM_010928640.2
CL1Contig9156	2	35	50	9	B1	Cinnamoyl CoA reductase-like protein (AHRD V1 ***- B9HNY0_POPTR); contains Interpro domain(s) IPR016040 NAD(P)-binding domain	Solyc01g008550.1.1	| Symbols: | cinnamyl-alcohol dehydrogenase, putative (CAD) | chr5:6556493-6558123 FORWARD	AT5G19440.1	Bifunctional dihydroflavonol 4-reductase/flavanone 4-reductase OS=Malus domestica GN=DFR PE=1 SV=1	Q9XES5	Cinnamyl alcohol dehydrogenase OS=Elaeis guineensis var. tenera PE=2 SV=1	B3TLU8	CL1Contig9156	XM_010907488.2
CL1Contig12350	21	21	73	6	B1	Coiled-coil domain-containing protein 25 (AHRD V1 ***- B4G0U8_MAIZE); contains Interpro domain(s) IPR008532 Protein of unknown function DUF814	Solyc08g068300.1.1	| Symbols: | unknown protein | chr5:3676747-3678946 FORWARD	AT5G11500.1	Coiled-coil domain-containing protein 25 OS=Bos taurus GN=CCDC25 PE=2 SV=1	Q3SZX8	Coiled-coil domain-containing protein 25 OS=Zea mays PE=2 SV=1	B4G0U8	CL1Contig12350	XM_010918442.2
CL895Contig1	2	7	24	5	B1	Cytochrome P450 (AHRD V1 ***- B9NH51_POPTR); contains Interpro domain(s) IPR002401 Cytochrome P450, E-class, group I	Solyc11g006590.1.1	| Symbols: CYP71B34 | CYP71B34; electron carrier/ heme binding / iron ion binding / monooxygenase/ oxygen binding | chr3:9639199-9640866 REVERSE	AT3G26300.1	Cytochrome P450 71A9 OS=Glycine max GN=CYP71A9 PE=2 SV=1	O81970	Cytochrome P450-3 (Fragment) OS=Musa acuminata PE=2 SV=1	Q8VZY3	CL895Contig1	XM_010907454.2
CL1Contig14930	6	14	35	9	B1	DnaJ-like protein (AHRD V1 *-*- A8HMH6_CHLRE); contains Interpro domain(s) IPR001623 Heat shock protein DnaJ, N-terminal	Solyc11g018670.1.1	| Symbols: | heat shock protein binding | chr1:24245501-24248521 FORWARD	AT1G65280.1	Uncharacterized protein KIAA1704 homolog OS=Rattus norvegicus PE=2 SV=1	Q4V893	Predicted protein OS=Populus trichocarpa GN=POPTRDRAFT_574282 PE=4 SV=1	B9IQJ3	CL1Contig14930	XM_010921794.2
CL1Contig24809	12	28	59	14	B1	Eukaryotic translation initiation factor 5A (AHRD V1 **** D6N3G5_GOSHI); contains Interpro domain(s) IPR001884 Translation elongation factor, IF5A	Solyc01g011000.1.1	| Symbols: ATELF5A-3, ELF5A-3 | ELF5A-3 (EUKARYOTIC ELONGATION FACTOR 5A-3); translation initiation factor | chr1:26089301-26090194 FORWARD	AT1G69410.1	Eukaryotic translation initiation factor 5A OS=Manihot esculenta PE=2 SV=2	Q9AXJ4	Eukaryotic translation initiation factor 5A isoform IV OS=Elaeis guineensis var. tenera PE=2 SV=1	B3TLM3	CL1Contig24809	XM_010940513.2
CL1Contig18508	0	7	14	3	B1	F-box/LRR-repeat protein 2 (AHRD V1 ***- B6TAC3_MAIZE); contains Interpro domain(s) IPR006553 Leucine-rich repeat, cysteine-containing subtype	Solyc04g063380.1.1	| Symbols: SKP2A | SKP2A | chr1:7497479-7499386 FORWARD	AT1G21410.1	F-box/LRR-repeat protein 5 OS=Arabidopsis thaliana GN=FBL5 PE=2 SV=1	O49286	Putative uncharacterized protein OS=Zea mays PE=2 SV=1	B4F7T2	CL1Contig18508	XM_010913214.2
CL249Contig2	0	7	14	2	B1	Glutamate dehydrogenase (AHRD V1 **** Q8L6A0_TOBAC); contains Interpro domain(s) IPR014362 Glutamate dehydrogenase	Solyc10g078550.1.1	| Symbols: GDH2 | GDH2 (GLUTAMATE DEHYDROGENASE 2); ATP binding / glutamate dehydrogenase [NAD(P)+]/ glutamate dehydrogenase/ oxidoreductase | chr5:2356153-2358012 FORWARD	AT5G07440.2	Glutamate dehydrogenase 2 OS=Arabidopsis thaliana GN=GDH2 PE=1 SV=1	Q38946	Glutamate dehydrogenase, putative OS=Ricinus communis GN=RCOM_1121650 PE=3 SV=1	B9SHF8	CL249Contig2	XM_010910343.2
CL1Contig5153	2	18	24	6	B1	Lateral signaling target protein 2 homolog (AHRD V1 *--- LST2_DROWI); contains Interpro domain(s) IPR007461 Ysc84 actin-binding domain	Solyc07g017500.1.1	| Symbols: | zinc finger (FYVE type) family protein | chr3:15207776-15209599 FORWARD	AT3G43230.1	SH3 domain-containing protein PJ696.02 OS=Schizosaccharomyces pombe GN=SPAPJ696.02 PE=1 SV=1	Q9URW6	Putative uncharacterized protein OS=Zea mays PE=2 SV=1	B4FKB6	CL1Contig5153	XM_010934046.2
CL1Contig4078	4	18	26	8	B1	Lecithin cholesterol acyltransferase (AHRD V1 ***- A2Q294_MEDTR); contains Interpro domain(s) IPR003386 Lecithin:cholesterol acyltransferase	Solyc02g068920.1.1	| Symbols: | lecithin:cholesterol acyltransferase family protein / LACT family protein | chr4:10777655-10780260 REVERSE	AT4G19860.1			Putative uncharacterized protein OS=Oryza sativa subsp. indica GN=OsI_17392 PE=4 SV=1	B8AU63	CL1Contig4078	XM_010928787.2
CL1Contig19852	0	7	17	2	B1	Lysine ketoglutarate reductase trans-splicing related 1-like (AHRD V1 ***- Q5JLN0_ORYSJ); contains Interpro domain(s) IPR007877 Protein of unknown function DUF707	Solyc01g103170.1.1	| Symbols: | unknown protein | chr4:10217749-10220285 FORWARD	AT4G18530.1			Chromosome undetermined scaffold_77, whole genome shotgun sequence OS=Vitis vinifera GN=GSVIVT00035311001 PE=4 SV=1	A7QCA1	CL1Contig19852	XM_010929398.2
CL1Contig12920	14	21	42	6	B1	Mitochondrial processing peptidase alpha subunit (AHRD V1 ***- Q948V5_MORAL); contains Interpro domain(s) IPR011237 Peptidase M16, core	Solyc12g008630.1.1	| Symbols: | mitochondrial processing peptidase alpha subunit, putative | chr1:19323929-19326771 REVERSE	AT1G51980.2	Probable mitochondrial-processing peptidase subunit alpha-1 OS=Arabidopsis thaliana GN=At1g51980 PE=1 SV=1	Q9ZU25	Putative uncharacterized protein OS=Oryza sativa subsp. indica GN=OsI_03671 PE=3 SV=1	B8A9G6	CL1Contig12920	XM_010926153.2
CL1Contig5529	60	50	167	58	B1	Negatively light-regulated protein (AHRD V1 ***- B4FAY8_MAIZE); contains Interpro domain(s) IPR012482 Lg106-like	Solyc01g095050.1.1	| Symbols: | FUNCTIONS IN: molecular_function unknown; INVOLVED IN: biological_process unknown; LOCATED IN: plasma membrane; EXPRESSED IN: 24 plant structures; EXPRESSED DURING: 15 growth stages; CONTAINS InterPro DOMAIN/s: Lg106-like (InterPro:IPR012482); BEST Arabidopsis thaliana protein match is: unknown protein (TAIR:AT1G69510.3); Has 93 Blast hits to 93 proteins in 12 species: Archae - 0; Ba…	AT5G64130.1			Putative uncharacterized protein OS=Medicago truncatula PE=4 SV=1	B7FN21	CL1Contig5529	XM_010906933.2
CL1Contig5319	4	32	52	14	B1	Nitrate transporter (AHRD V1 **** Q852P7_TOBAC); contains Interpro domain(s) IPR000109 TGF-beta receptor, type I/II extracellular region	Solyc08g078950.1.1	| Symbols: NRT1.1, CHL1-1, NRT1, B-1, ATNRT1, CHL1 | NRT1.1; nitrate transmembrane transporter/ transporter | chr1:4105341-4109290 FORWARD	AT1G12110.1	Nitrate/chlorate transporter OS=Arabidopsis thaliana GN=CHL1 PE=2 SV=1	Q05085	Nitrate transporter (Fragment) OS=Prunus persica GN=PpNRT1 PE=3 SV=1	Q6L7A3	CL1Contig5319	XM_010908307.2
CL1Contig24549	10	18	42	14	B1	Oxidoreductase (AHRD V1 ***- D7M3B5_ARALY)	Solyc09g074050.1.1	| Symbols: | oxidoreductase, 2OG-Fe(II) oxygenase family protein | chr4:1306658-1310699 FORWARD	AT4G02940.1			Putative uncharacterized protein OS=Oryza sativa subsp. japonica GN=OsJ_18483 PE=3 SV=1	B9FIC9	CL1Contig24549	XM_010907438.2
CL1Contig4354	12	14	42	13	B1	Potassium channel tetramerization domain-containing protein (AHRD V1 ***- D7LHH7_ARALY); contains Interpro domain(s) IPR003131 Potassium channel, voltage dependent, Kv, tetramerisation	Solyc07g005520.1.1	| Symbols: | potassium channel tetramerisation domain-containing protein | chr2:10310838-10312163 FORWARD	AT2G24240.1	Potassium voltage-gated channel subfamily C member 4 OS=Homo sapiens GN=KCNC4 PE=1 SV=2	Q03721	Putative uncharacterized protein OS=Vitis vinifera GN=VITISV_006158 PE=4 SV=1	A5AZS0	CL1Contig4354	XM_019845717.1
CL1Contig6413	8	21	40	11	B1	Protein FAR1-RELATED SEQUENCE 6 (AHRD V1 ***- FRS6_ARATH); contains Interpro domain(s) IPR018289 MULE transposase, conserved domain	Solyc03g117520.1.1	| Symbols: FRS6 | FRS6 (FAR1-related sequence 6); zinc ion binding | chr1:19565933-19568248 FORWARD	AT1G52520.1	Protein FAR1-RELATED SEQUENCE 6 OS=Arabidopsis thaliana GN=FRS6 PE=2 SV=1	Q9SSQ4	Putative uncharacterized protein OS=Oryza sativa subsp. japonica GN=OsJ_07469 PE=4 SV=1	A3A8X3	CL1Contig6413	XM_010926991.2
CL1Contig19854	4	11	24	6	B1	Serine/threonine protein phosphatase 2C (AHRD V1 **** D7LV04_ARALY); contains Interpro domain(s) IPR015655 Protein phosphatase 2C	Solyc10g049630.1.1	| Symbols: | protein phosphatase 2C family protein / PP2C family protein | chr4:16260876-16262703 FORWARD	AT4G33920.1	Probable protein phosphatase 2C 78 OS=Oryza sativa subsp. japonica GN=Os12g0580900 PE=2 SV=1	Q2QN36	Putative uncharacterized protein OS=Vitis vinifera GN=VITISV_032082 PE=3 SV=1	A5BE82	CL1Contig19854	XM_010940799.2
CL1Contig25674	25	28	64	19	B1	SKP1 (AHRD V1 ***- Q68GS0_TOBAC); contains Interpro domain(s) IPR016897 E3 ubiquitin ligase, SCF complex, Skp subunit	Solyc11g042930.1.1	| Symbols: ASK2, SKP1B | ASK2 (ARABIDOPSIS SKP1-LIKE 2); protein binding / ubiquitin-protein ligase | chr5:16854495-16855516 REVERSE	AT5G42190.1	SKP1-like protein 1B OS=Arabidopsis thaliana GN=SKP1B PE=1 SV=1	Q9FHW7	Kinetochore protein OS=Elaeis guineensis var. tenera PE=2 SV=1	B3TLY6	CL1Contig25674	XM_010943028.1
CL1Contig2620	4	18	31	8	B1	Small conductance mechanosensitive (MscS-family) ion channel (AHRD V1 *-*- Q31G33_THICR); contains Interpro domain(s) IPR006685 Mechanosensitive ion channel MscS	Solyc11g010610.1.1	| Symbols: MSL3 | MSL3 (MscS-LIKE 3); ion channel | chr1:21548370-21552488 REVERSE	AT1G58200.2	MscS family inner membrane protein ynaI OS=Escherichia coli O157:H7 GN=ynaI PE=3 SV=1	P0AEB6	Putative uncharacterized protein OS=Vitis vinifera GN=VITISV_029753 PE=4 SV=1	A5B966	CL1Contig2620	XM_010944486.2
CL1Contig4716	41	57	111	44	B1	Sucrose synthase (AHRD V1 **** O82693_SOLLC); contains Interpro domain(s) IPR012820 Sucrose synthase, plants and cyanobacteria IPR000368 Sucrose synthase	Solyc12g009300.1.1	| Symbols: SUS6, ATSUS6 | SUS6 (SUCROSE SYNTHASE 6); UDP-glycosyltransferase/ sucrose synthase | chr1:27584533-27588326 REVERSE	AT1G73370.1	Sucrose synthase 2 OS=Hordeum vulgare GN=SS2 PE=1 SV=1	P31923	Sucrose synthase OS=Bambusa oldhamii PE=2 SV=1	Q8W1W4	CL1Contig4716	XM_010919097.2
CL1Contig12354	0	11	24	6	B1	Transcription elongation factor A protein 3 (AHRD V1 *--- TCEA3_BOVIN); contains Interpro domain(s) IPR010990 Transcription elongation factor, TFIIS/elongin A/CRSP70, N-terminal	Solyc11g005450.1.1	| Symbols: | transcription elongation factor-related | chr5:3063488-3065221 REVERSE	AT5G09850.1	Uncharacterized protein C1orf83 OS=Homo sapiens GN=C1orf83 PE=1 SV=1	Q96MN5	Chromosome chr18 scaffold_59, whole genome shotgun sequence OS=Vitis vinifera GN=GSVIVT00031757001 PE=4 SV=1	A7Q7A6	CL1Contig12354	XM_010914139.2
CL1Contig6026	4	11	24	9	B1	Ubiquinol-cytochrome c reductase iron-sulfur subunit (AHRD V1 **** Q38M54_SOLTU); contains Interpro domain(s) IPR005805 Rieske iron-sulphur protein, C-terminal	Solyc11g039840.1.1	| Symbols: | ubiquinol-cytochrome C reductase iron-sulfur subunit, mitochondrial, putative / Rieske iron-sulfur protein, putative | chr5:4305414-4307399 REVERSE	AT5G13430.1	Cytochrome b-c1 complex subunit Rieske, mitochondrial OS=Zea mays PE=2 SV=1	P49727	Ubiquinol-cytochrome c reductase iron-sulfur subunit OS=Zea mays PE=2 SV=1	B4F892	CL1Contig6026	XM_010944059.1
CL1Contig7963	6	14	28	6	B1	Ubiquitin-conjugating enzyme E2-like protein (AHRD V1 ***- C1IJE7_9CNID); contains Interpro domain(s) IPR015582 Ubiquitin-conjugating enzyme E2 H10	Solyc11g065190.1.1	| Symbols: UBC20 | UBC20 (ubiquitin-conjugating enzyme 20); ubiquitin-protein ligase | chr1:18705005-18706303 REVERSE	AT1G50490.1	Probable ubiquitin-conjugating enzyme E2 C OS=Dictyostelium discoideum GN=ube2c PE=3 SV=1	Q54XS6	Ubiquitin carrier protein OS=Vitis vinifera GN=GSVIVT00018215001 PE=3 SV=1	A5AE59	CL1Contig7963	XM_010924244.1
CL1Contig2562	4	11	26	5	B1	Unknown Protein (AHRD V1)	Solyc10g044880.1.1	| Symbols: | unknown protein | chr5:6718412-6718783 FORWARD	AT5G19875.1			Chromosome chr13 scaffold_149, whole genome shotgun sequence OS=Vitis vinifera GN=GSVIVT00003719001 PE=4 SV=1	A7QR86	CL1Contig2562	XM_010918944.2
CL1Contig24245	0	7	14	0	B1	Unknown Protein (AHRD V1)	Solyc03g117840.1.1	| Symbols: | unknown protein | chr5:17325076-17325689 FORWARD	AT5G43150.1			OSIGBa0118P15.3 protein OS=Oryza sativa GN=OSIGBa0118P15.3 PE=4 SV=1	Q01KK8	CL1Contig24245	XM_010930389.2
CL1Contig25634	16	21	50	14	B1	Unknown Protein (AHRD V1)	Solyc08g041860.1.1					Chromosome chr5 scaffold_2, whole genome shotgun sequence OS=Vitis vinifera GN=GSVIVT00019861001 PE=4 SV=1	A7NWB8	CL1Contig25634	XM_010930809.2
CL1Contig3976	8	21	35	6	B1	Unknown Protein (AHRD V1)	Solyc02g069080.1.1	| Symbols: | unknown protein | chr1:3338381-3341494 REVERSE	AT1G10180.1			Chromosome chr1 scaffold_5, whole genome shotgun sequence OS=Vitis vinifera GN=GSVIVT00030160001 PE=4 SV=1	A7P2S0	CL1Contig3976	XM_010938592.2
CL1Contig16812	0	7	14	3	B1	Uridine kinase (AHRD V1 *-*- C3SA58_BRADI); contains Interpro domain(s) IPR000764 Uridine kinase	Solyc03g114580.1.1	| Symbols: | phosphoribulokinase/uridine kinase family protein | chr1:27820292-27823527 REVERSE	AT1G73980.1	Uridine-cytidine kinase C OS=Dictyostelium discoideum GN=udkC PE=3 SV=1	Q54R62	Uridine cytidine kinase I, putative OS=Ricinus communis GN=RCOM_1464850 PE=4 SV=1	B9RLC2	CL1Contig16812	XM_010938418.2
CL1Contig8782	4	18	26	11	B1	Vesicle-associated membrane protein 724 (AHRD V1 *--- VA724_ARATH); contains Interpro domain(s) IPR011012 Longin-like	Solyc06g064430.1.1	| Symbols: | synaptobrevin-related family protein | chr4:6344587-6345351 FORWARD	AT4G10170.1	Probable VAMP-like protein At1g33475 OS=Arabidopsis thaliana GN=At1g33475 PE=2 SV=1	Q84WF5	Os08g0110300 protein OS=Oryza sativa subsp. japonica GN=P0007D08.29 PE=2 SV=1	Q6ZC59	CL1Contig8782	XM_010929506.2
CL1Contig6939	18	18	50	19	B1									CL1Contig6939	XM_010941298.2
CL1Contig23313	8	25	38	3	B1	Dof zinc finger protein 6 (AHRD V1 *-*- A5HWF5_HORVD); contains Interpro domain(s) IPR003851 Zinc finger, Dof-type	Solyc02g078620.1.1	| Symbols: | Dof-type zinc finger domain-containing protein | chr1:9912534-9913469 REVERSE	AT1G28310.1	Dof zinc finger protein DOF1.4 OS=Arabidopsis thaliana GN=DOF1.4 PE=2 SV=1	Q9FZA4	Dof26 OS=Glycine max PE=4 SV=1	Q0GLC5	CL1Contig23313	XR_833709.2
CL1Contig10389	12	0	57	14	B2	5-dehydro-2-deoxygluconokinase (AHRD V1 **-- IOLC_GEOTN); contains Interpro domain(s) IPR011611 Carbohydrate/purine kinase	Solyc11g042850.1.1	| Symbols: | pfkB-type carbohydrate kinase family protein | chr4:6371486-6372770 REVERSE	AT4G10260.1	Fructokinase-2 OS=Oryza sativa subsp. indica GN=FRK2 PE=1 SV=2	A2YQL4	cDNA clone:J023041C07, full insert sequence OS=Oryza sativa subsp. japonica PE=2 SV=1	B7EHD2	CL1Contig10389	XM_010929572.1
CL1Contig22243	0	0	19	2	B2	Acetylornithine aminotransferase (AHRD V1 **** D8THT2_VOLCA); contains Interpro domain(s) IPR004636 Acetylornithine and succinylornithine aminotransferase	Solyc08g080370.1.1	| Symbols: WIN1 | WIN1 (HOPW1-1-INTERACTING 1); N2-acetyl-L-ornithine:2-oxoglutarate 5-aminotransferase/ catalytic/ pyridoxal phosphate binding / transaminase | chr1:30298675-30300513 REVERSE	AT1G80600.1	Acetylornithine aminotransferase, mitochondrial OS=Alnus glutinosa GN=AG118 PE=2 SV=1	O04866	Chromosome undetermined scaffold_80, whole genome shotgun sequence OS=Vitis vinifera GN=GSVIVT00035727001 PE=3 SV=1	A7QD81	CL1Contig22243	XM_010907001.2
CL1216Contig1	0	0	17	0	B2	AGAP008110-PA (Fragment) (AHRD V1 *-*- Q7Q3Z2_ANOGA); contains Interpro domain(s) IPR018613 Protein of unknown function DUF2052, coiled-coil	Solyc06g060990.1.1	| Symbols: | unknown protein | chr5:19127274-19128493 FORWARD	AT5G47090.1	Coiled-coil domain-containing protein 97 OS=Homo sapiens GN=CCDC97 PE=1 SV=1	Q96F63	Chromosome chr2 scaffold_11, whole genome shotgun sequence OS=Vitis vinifera GN=GSVIVT00015875001 PE=4 SV=1	A7PCI3	CL1216Contig1	XM_010942721.1
CL1Contig5368	4	0	24	6	B2	Aquaporin (AHRD V1 ***- B3GK86_ARATH); contains Interpro domain(s) IPR012269 Aquaporin	Solyc03g117050.1.1	| Symbols: NIP6;1, NIP6, NLM7 | NIP6;1 (NOD26-LIKE INTRINSIC PROTEIN 6;1); boron transporter/ glycerol transmembrane transporter/ urea transmembrane transporter/ water channel/ water transporter | chr1:30350640-30352015 REVERSE	AT1G80760.1	Aquaporin NIP6-1 OS=Arabidopsis thaliana GN=NIP6-1 PE=1 SV=1	Q9SAI4	Aquaporin, MIP family, NIP subfamily OS=Populus trichocarpa GN=POPTRDRAFT_797136 PE=3 SV=1	B9GMB9	CL1Contig5368	XM_010929645.2
CL1Contig4779	2	0	21	0	B2	Aquaporin (AHRD V1 ***- O81186_VERFO); contains Interpro domain(s) IPR012269 Aquaporin	Solyc12g044330.1.1	| Symbols: DELTA-TIP, TIP2;1, DELTA-TIP1, AQP1, ATTIP2;1 | DELTA-TIP; ammonia transporter/ methylammonium transmembrane transporter/ water channel | chr3:5505534-5506788 FORWARD	AT3G16240.1	Probable aquaporin TIP2-2 OS=Oryza sativa subsp. japonica GN=TIP2-2 PE=2 SV=1	Q5Z6F0	cDNA clone:001-035-G09, full insert sequence OS=Oryza sativa subsp. japonica PE=2 SV=1	B7EMA5	CL1Contig4779	XM_010917606.1
CL1Contig3750	2	0	21	8	B2	Asparagine synthase (Glutamine-hydrolyzing) (AHRD V1 **** A9EDI4_9FLAO); contains Interpro domain(s) IPR006426 Asparagine synthase, glutamine-hydrolyzing	Solyc06g007180.1.1	| Symbols: ASN1, DIN6, AT-ASN1 | ASN1 (GLUTAMINE-DEPENDENT ASPARAGINE SYNTHASE 1); asparagine synthase (glutamine-hydrolyzing) | chr3:17438787-17441043 REVERSE	AT3G47340.3	Asparagine synthetase [glutamine-hydrolyzing] 1 OS=Lotus japonicus GN=AS1 PE=2 SV=2	P49092	Asparagine synthetase OS=Elaeis guineensis var. tenera PE=2 SV=1	B3TLZ2	CL1Contig3750	XM_010924272.2
CL1Contig10285	0	0	14	5	B2	Asparagine synthase (Glutamine-hydrolyzing) (AHRD V1 **** A9EDI4_9FLAO); contains Interpro domain(s) IPR006426 Asparagine synthase, glutamine-hydrolyzing	Solyc06g007180.1.1	| Symbols: ASN1, DIN6, AT-ASN1 | ASN1 (GLUTAMINE-DEPENDENT ASPARAGINE SYNTHASE 1); asparagine synthase (glutamine-hydrolyzing) | chr3:17438445-17441043 REVERSE	AT3G47340.2	Asparagine synthetase [glutamine-hydrolyzing] OS=Asparagus officinalis PE=2 SV=2	P31752	Asparagine synthetase OS=Elaeis guineensis var. tenera PE=2 SV=1	B3TLZ2	CL1Contig10285	XM_010924272.2
CL1Contig1452	0	0	134	49	B2	Asparagine synthase (Glutamine-hydrolyzing) (AHRD V1 **** A9EDI4_9FLAO); contains Interpro domain(s) IPR006426 Asparagine synthase, glutamine-hydrolyzing	Solyc06g007180.1.1	| Symbols: ASN3 | ASN3 (ASPARAGINE SYNTHETASE 3); asparagine synthase (glutamine-hydrolyzing) | chr5:3212934-3216418 REVERSE	AT5G10240.2	Asparagine synthetase [glutamine-hydrolyzing] OS=Asparagus officinalis PE=2 SV=2	P31752	Asparagine synthetase OS=Elaeis guineensis var. tenera PE=2 SV=1	B3TLZ2	CL1Contig1452	XM_010924272.2
CL1Contig1062	2	11	175	71	B2	Asparagine synthase (Glutamine-hydrolyzing) (AHRD V1 **** A9EDI4_9FLAO); contains Interpro domain(s) IPR006426 Asparagine synthase, glutamine-hydrolyzing	Solyc06g007180.1.1	| Symbols: ASN3 | ASN3 (ASPARAGINE SYNTHETASE 3); asparagine synthase (glutamine-hydrolyzing) | chr5:3212934-3216418 REVERSE	AT5G10240.2	Asparagine synthetase [glutamine-hydrolyzing] 1 OS=Lotus japonicus GN=AS1 PE=2 SV=2	P49092	Asparagine synthetase OS=Phaseolus vulgaris PE=2 SV=1	A9XS73	CL1Contig1062	XM_010924272.2
CL1Contig12528	16	11	83	16	B2	Auxin F-box protein 5 (AHRD V1 **-- D7MPH1_ARALY); contains Interpro domain(s) IPR006553 Leucine-rich repeat, cysteine-containing subtype	Solyc04g074980.1.1	| Symbols: | F-box family protein (FBX14) | chr4:12613909-12615966 REVERSE	AT4G24390.2	F-box protein FBX14 OS=Arabidopsis thaliana GN=FBX14 PE=1 SV=1	Q8RWQ8	F-box family protein OS=Populus trichocarpa GN=FBL7 PE=4 SV=1	B9GV20	CL1Contig12528	XM_010944345.2
CL1Contig137	0	4	21	0	B2	Auxin-repressed protein (AHRD V1 ***- B4FA62_MAIZE); contains Interpro domain(s) IPR008406 Dormancyauxin associated	Solyc01g099840.1.1	| Symbols: | dormancy/auxin associated family protein | chr1:21043414-21044381 FORWARD	AT1G56220.4			Drm3-like protein-like protein OS=Solanum tuberosum PE=4 SV=1	Q2XPV1	CL1Contig137	XM_010923356.2
CL994Contig2	0	0	14	0	B2	BAH-PHD domain-containing protein (Fragment) (AHRD V1 **-- A9S8N5_PHYPA); contains Interpro domain(s) IPR001025 Bromo adjacent region	Solyc01g110020.1.1	| Symbols: | DNA binding / protein binding / zinc ion binding | chr4:11728556-11730230 REVERSE	AT4G22140.1	PHD finger protein 2 OS=Homo sapiens GN=PHF2 PE=1 SV=4	O75151	SHL1 OS=Zea mays PE=2 SV=1	B6U670	CL994Contig2	XM_010934486.2
CL1Contig5219	0	0	17	2	B2	BEACH domain-containing protein (AHRD V1 **-- D3BT75_POLPA); contains Interpro domain(s) IPR008985 Concanavalin A-like lectin/glucanase	Solyc04g076500.1.1	| Symbols: | binding | chr1:21566331-21573214 FORWARD	AT1G58227.1			Chromosome chr18 scaffold_1, whole genome shotgun sequence OS=Vitis vinifera GN=GSVIVT00015088001 PE=4 SV=1	A7NUK9	CL1Contig5219	XM_019855598.1
CL1Contig7203	6	0	50	8	B2	BURP domain-containing protein (AHRD V1 **-- B2ZPK7_SOLLC); contains Interpro domain(s) IPR004873 BURP	Solyc08g068150.1.1	| Symbols: RD22 | RD22; nutrient reservoir | chr5:8914498-8916684 REVERSE	AT5G25610.1	BURP domain-containing protein 3 OS=Oryza sativa subsp. japonica GN=BURP3 PE=2 SV=1	Q942D4	Putative uncharacterized protein OS=Vitis vinifera GN=VITISV_004492 PE=4 SV=1	A5AI54	CL1Contig7203	XM_010919465.2
CL1Contig10025	0	0	14	3	B2	Chaperone protein dnaJ 1 (AHRD V1 *-*- DNAJ1_THET8); contains Interpro domain(s) IPR015609 Molecular chaperone, heat shock protein, Hsp40, DnaJ	Solyc01g096700.1.1	| Symbols: | DNAJ heat shock N-terminal domain-containing protein / cell division protein-related | chr3:3605459-3607477 REVERSE	AT3G11450.1	DnaJ homolog subfamily C member 2 OS=Macaca fascicularis GN=DNAJC2 PE=2 SV=1	Q4R8H2	Gonidia forming protein GlsA OS=Alstroemeria aurea GN=AaglsA PE=4 SV=1	B9A121	CL1Contig10025	XM_019850704.1
CL1Contig13925	6	7	45	8	B2	CHY zinc finger family protein expressed (AHRD V1 ***- Q10RT9_ORYSJ); contains Interpro domain(s) IPR008913 Zinc finger, CHY-type	Solyc09g008430.1.1	| Symbols: | zinc finger (C3HC4-type RING finger) family protein | chr5:7665143-7667031 FORWARD	AT5G22920.1	RING finger and CHY zinc finger domain-containing protein 1 OS=Mus musculus GN=Rchy1 PE=1 SV=1	Q9CR50	Chromosome chr8 scaffold_106, whole genome shotgun sequence OS=Vitis vinifera GN=GSVIVT00000606001 PE=4 SV=1	A7QJE4	CL1Contig13925	XM_010920615.2
CL1Contig15188	0	0	21	8	B2	COP9 signalosome complex subunit 1 (AHRD V1 ***- B6THB6_MAIZE); contains Interpro domain(s) IPR019585 26S proteasome, regulatory subunit Rpn7	Solyc01g091650.1.1	| Symbols: FUS6, ATFUS6, CSN1, COP11, EMB78, ATSK31, SK31 | FUS6 (FUSCA 6) | chr3:22626335-22628895 FORWARD	AT3G61140.1	COP9 signalosome complex subunit 1 OS=Arabidopsis thaliana GN=CSN1 PE=1 SV=2	P45432	Constitutive photomorphogenic 11 OS=Oryza sativa subsp. indica GN=COP11 PE=4 SV=1	Q9M6R3	CL1Contig15188	XM_010935570.2
CL1Contig664	2	4	24	2	B2	Cys2/His2 zinc-finger transcription factor (AHRD V1 **** Q4U318_SILLA); contains Interpro domain(s) IPR007087 Zinc finger, C2H2-type	Solyc06g074800.1.1	| Symbols: | zinc finger (C2H2 type) family protein | chr5:1239166-1240254 FORWARD	AT5G04390.1	Zinc finger protein 1 OS=Triticum aestivum PE=2 SV=1	Q42430	Chromosome chr6 scaffold_25, whole genome shotgun sequence OS=Vitis vinifera GN=GSVIVT00022143001 PE=4 SV=1	A7PQP3	CL1Contig664	XM_010912483.2
CL1Contig23379	0	0	14	0	B2	Dynamin family protein (AHRD V1 *--- D0MDN4_RHOM4); contains Interpro domain(s) IPR001401 Dynamin, GTPase region	Solyc09g065160.1.1	| Symbols: FZL | FZL (FZO-LIKE); GTP binding / GTPase/ thiamin-phosphate diphosphorylase | chr1:761321-766053 FORWARD	AT1G03160.1			Putative uncharacterized protein OS=Ricinus communis GN=RCOM_0558170 PE=4 SV=1	B9S430	CL1Contig23379	XM_010928721.2
CL5283Contig1	0	0	14	0	B2	Epsin-1 (AHRD V1 *-*- C0HAA4_SALSA); contains Interpro domain(s) IPR001026 Epsin, N-terminal	Solyc12g098740.1.1	| Symbols: | epsin N-terminal homology (ENTH) domain-containing protein | chr2:17948884-17953267 FORWARD	AT2G43160.3			Epsin N-terminal homology (ENTH) domain-containing protein OS=Musa balbisiana GN=Epsin PE=4 SV=1	B5RHS9	CL5283Contig1	XM_010922155.2
CL555Contig1	2	0	19	3	B2	Eukaryotic translation initiation factor 4B (AHRD V1 **** B6TRD2_MAIZE); contains Interpro domain(s) IPR010433 Plant specific eukaryotic initiation factor 4B	Solyc05g013700.1.1	| Symbols: | eukaryotic translation initiation factor, putative (EIF4B5) | chr1:4440927-4443520 REVERSE	AT1G13020.1			Predicted protein OS=Populus trichocarpa GN=POPTRDRAFT_726204 PE=4 SV=1	B9HTR6	CL555Contig1	XM_010931612.2
CL1Contig17390	0	0	19	6	B2	Fructose-1 6-bisphosphatase class 1 (AHRD V1 ***- B8J024_DESDA); contains Interpro domain(s) IPR000146 Fructose-1,6-bisphosphatase	Solyc12g056530.1.1	| Symbols: | fructose-1,6-bisphosphatase, putative / D-fructose-1,6-bisphosphate 1-phosphohydrolase, putative / FBPase, putative | chr1:16468184-16470347 FORWARD	AT1G43670.1	Fructose-1,6-bisphosphatase, cytosolic OS=Oryza sativa subsp. indica GN=OsI_04558 PE=2 SV=2	A2WXB2	Putative uncharacterized protein OS=Vitis vinifera GN=VITISV_005010 PE=3 SV=1	A5AW76	CL1Contig17390	XM_010913671.2
CL278Contig2	2	0	21	8	B2	Gamma-interferon-inducible lysosomal thiol reductase (AHRD V1 ***- B6U3P7_MAIZE); contains Interpro domain(s) IPR004911 Gamma interferon inducible lysosomal thiol reductase GILT	Solyc06g007340.1.1	| Symbols: | gamma interferon responsive lysosomal thiol reductase family protein / GILT family protein | chr1:2170069-2171861 FORWARD	AT1G07080.1	GILT-like protein F37H8.5 OS=Caenorhabditis elegans GN=F37H8.5 PE=1 SV=1	O17861	Chromosome chr6 scaffold_3, whole genome shotgun sequence OS=Vitis vinifera GN=GSVIVT00024041001 PE=4 SV=1	A7NYA2	CL278Contig2	XM_010939627.2
CL1Contig1294	6	0	28	6	B2	Glutaredoxin (AHRD V1 ***- B9H2P7_POPTR); contains Interpro domain(s) IPR011905 Glutaredoxin-like, plant II	Solyc08g062970.1.1	| Symbols: | glutaredoxin family protein | chr5:3845165-3845611 REVERSE	AT5G11930.1	Glutaredoxin-C7 OS=Oryza sativa subsp. japonica GN=GRXC7 PE=3 SV=1	Q0DK35	Putative uncharacterized protein OS=Oryza sativa subsp. indica GN=OsI_18794 PE=4 SV=1	A2Y1B3	CL1Contig1294	XM_010927158.2
CL1Contig18828	0	0	14	0	B2	Guanosine-5&apos-triphosphate 3&apos-diphosphate pyrophosphatase (AHRD V1 **-- D8MKR7_9ENTR); contains Interpro domain(s) IPR003695 Ppx/GppA phosphatase	Solyc01g100260.1.1	| Symbols: | FUNCTIONS IN: molecular_function unknown; INVOLVED IN: biological_process unknown; LOCATED IN: mitochondrion; CONTAINS InterPro DOMAIN/s: Ppx/GppA phosphatase (InterPro:IPR003695); Has 1514 Blast hits to 1514 proteins in 543 species: Archae - 16; Bacteria - 1249; Metazoa - 0; Fungi - 0; Plants - 16; Viruses - 0; Other Eukaryotes - 233 (source: NCBI BLink). | chr1:2968720-2971138 REVE…	AT1G09195.1	Exopolyphosphatase OS=Pseudomonas aeruginosa GN=ppx PE=3 SV=1	Q9ZN70	Chromosome chr14 scaffold_27, whole genome shotgun sequence OS=Vitis vinifera GN=GSVIVT00022641001 PE=4 SV=1	A7PRU9	CL1Contig18828	XM_010933412.2
CL1Contig25440	0	7	26	3	B2	Holocarboxylase synthetase (Fragment) (AHRD V1 ***- Q7X9L1_WHEAT); contains Interpro domain(s) IPR016549 Uncharacterised conserved protein UCP009193	Solyc04g071980.1.1	| Symbols: | FUNCTIONS IN: molecular_function unknown; INVOLVED IN: biological_process unknown; LOCATED IN: cellular_component unknown; EXPRESSED IN: 24 plant structures; EXPRESSED DURING: 15 growth stages; CONTAINS InterPro DOMAIN/s: Uncharacterised conserved protein UCP009193 (InterPro:IPR016549); BEST Arabidopsis thaliana protein match is: unknown protein (TAIR:AT5G64780.1); Has 56 Blast hits …	AT4G09830.1			Holocarboxylase synthetase OS=Elaeis guineensis var. tenera PE=2 SV=1	B3TM38	CL1Contig25440	XM_010926780.1
CL1Contig6437	0	0	28	5	B2	Lipoyl synthase (AHRD V1 **** B8J937_ANAD2); contains Interpro domain(s) IPR003698 Lipoate synthase	Solyc07g054540.1.1	| Symbols: LIP1 | LIP1 (LIPOIC ACID SYNTHASE 1); lipoic acid synthase | chr2:8979636-8980983 FORWARD	AT2G20860.1	Lipoyl synthase, mitochondrial OS=Bos taurus GN=LIAS PE=2 SV=1	Q5BIP7	Putative lipoic acid synthase OS=Pisum sativum PE=2 SV=1	Q3LSN4	CL1Contig6437	XM_010927965.2
CL1Contig9124	2	4	21	5	B2	LOC734162 protein (Fragment) (AHRD V1 *-*- Q4KLD4_XENLA); contains Interpro domain(s) IPR002143 Ribosomal protein L1	Solyc01g111420.1.1	| Symbols: | 60S ribosomal protein-related | chr2:17765530-17766648 FORWARD	AT2G42650.1	Ribosomal L1 domain-containing protein 1 OS=Homo sapiens GN=RSL1D1 PE=1 SV=3	O76021	Putative uncharacterized protein OS=Zea mays PE=2 SV=1	B6SZI1	CL1Contig9124	XM_019848040.1
CL1Contig7954	2	11	33	3	B2	Nuclear protein localization 4 (AHRD V1 ***- D3B583_POLPA); contains Interpro domain(s) IPR007717 NPL4	Solyc06g084440.1.1	| Symbols: | NPL4 family protein | chr2:19629525-19630973 FORWARD	AT2G47970.1	NPL4-like protein OS=Oryza sativa subsp. japonica GN=Os01g0377700 PE=2 SV=1	Q9AS33	Chromosome chr7 scaffold_31, whole genome shotgun sequence OS=Vitis vinifera GN=GSVIVT00023611001 PE=4 SV=1	A7PU07	CL1Contig7954	XM_010943461.2
CL1Contig24988	4	7	31	2	B2	NudC domain-containing protein 2 (AHRD V1 ***- B6T1R3_MAIZE); contains Interpro domain(s) IPR017447 CS	Solyc06g076940.1.1	| Symbols: | nuclear movement family protein | chr5:23725936-23727528 REVERSE	AT5G58740.1	NudC domain-containing protein 2 OS=Homo sapiens GN=NUDCD2 PE=1 SV=1	Q8WVJ2	NudC domain-containing protein, putative OS=Ricinus communis GN=RCOM_0612440 PE=4 SV=1	B9SI21	CL1Contig24988	XM_010935380.2
CL1Contig13885	2	4	24	0	B2	Pentatricopeptide repeat-containing protein (AHRD V1 ***- D7LQC4_ARALY); contains Interpro domain(s) IPR002885 Pentatricopeptide repeat	Solyc05g013200.1.1	| Symbols: | pentatricopeptide (PPR) repeat-containing protein | chr2:868468-870279 FORWARD	AT2G02980.1	Pentatricopeptide repeat-containing protein At2g02980 OS=Arabidopsis thaliana GN=PCMP-H26 PE=2 SV=2	Q8LK93	Predicted protein OS=Populus trichocarpa GN=POPTRDRAFT_770030 PE=4 SV=1	B9HY03	CL1Contig13885	XM_010918746.2
CL1Contig3654	0	0	14	2	B2	Phloem protein 2 (AHRD V1 **-- D0R6I5_MALDO)	Solyc02g069020.1.1	| Symbols: ATPP2-A4 | ATPP2-A4 (Phloem protein 2-A4); carbohydrate binding | chr1:12319905-12320870 FORWARD	AT1G33920.1	Uncharacterized protein PHLOEM PROTEIN 2-LIKE A4 OS=Arabidopsis thaliana GN=PP2A4 PE=4 SV=1	Q9C8U9	Predicted protein OS=Populus trichocarpa GN=POPTRDRAFT_575603 PE=4 SV=1	B9ICM7	CL1Contig3654	XM_010943332.2
CL1Contig18547	0	4	14	0	B2	Phosphatidylinositol-4-phosphate 5-kinase family protein (AHRD V1 *-** D7KK53_ARALY); contains Interpro domain(s) IPR016034 Phosphatidylinositol-4-phosphate 5-kinase, core, subgroup	Solyc11g013830.1.1	| Symbols: | phosphatidylinositol-4-phosphate 5-kinase family protein | chr1:12485967-12491799 FORWARD	AT1G34260.1	1-phosphatidylinositol-3-phosphate 5-kinase FAB1 OS=Saccharomyces cerevisiae GN=FAB1 PE=1 SV=1	P34756	Putative uncharacterized protein OS=Oryza sativa subsp. japonica GN=OsJ_16746 PE=4 SV=1	B9FDR9	CL1Contig18547	XM_019852902.1
CL1Contig25943	0	0	14	5	B2	Pre-mRNA-splicing factor cwc24 (AHRD V1 **-- B2WLF6_PYRTR); contains Interpro domain(s) IPR000571 Zinc finger, CCCH-type	Solyc02g082110.1.1	| Symbols: | nucleic acid binding / protein binding / zinc ion binding | chr1:136732-137970 FORWARD	AT1G01350.1	Zinc finger CCCH domain-containing protein 1 OS=Arabidopsis thaliana GN=At1g01350 PE=2 SV=2	Q8GX84	RING finger protein 113A, putative OS=Ricinus communis GN=RCOM_0693420 PE=4 SV=1	B9S849	CL1Contig25943	XM_010927439.2
CL1Contig7714	0	0	14	5	B2	Prephenate dehydratase (AHRD V1 **** Q6JJ29_IPOTF); contains Interpro domain(s) IPR001086 Prephenate dehydratase	Solyc06g074530.1.1	| Symbols: ADT6 | ADT6 (arogenate dehydratase 6); arogenate dehydratase/ prephenate dehydratase | chr1:2588994-2590235 REVERSE	AT1G08250.1	Arogenate dehydratase/prephenate dehydratase 6, chloroplastic OS=Arabidopsis thaliana GN=ADT6 PE=1 SV=1	Q9SGD6	Putative uncharacterized protein OS=Oryza sativa subsp. indica GN=OsI_34374 PE=4 SV=1	A2Z9H3	CL1Contig7714	XM_010935589.1
CL1Contig6986	0	0	17	0	B2	Ras-related protein Rab-25 (AHRD V1 ***- RAB25_MOUSE); contains Interpro domain(s) IPR015595 Rab11-related	Solyc03g079900.1.1	| Symbols: ATRABA2B, RAB-A2B, ATRAB-A2B | ATRABA2B (ARABIDOPSIS RAB GTPASE HOMOLOG A2B); GTP binding / GTPase/ protein binding | chr1:2276270-2277154 FORWARD	AT1G07410.1	Ras-related protein Rab2BV OS=Beta vulgaris GN=RAB2BV PE=2 SV=1	Q39434	Putative uncharacterized protein OS=Ricinus communis GN=RCOM_1482930 PE=3 SV=1	B9SE28	CL1Contig6986	XM_010924899.2
CL1Contig24370	0	0	14	0	B2	Remorin 1 (AHRD V1 ***- Q9XEX8_SOLLC); contains Interpro domain(s) IPR005516 Remorin, C-terminal region	Solyc03g025850.1.1	| Symbols: | remorin family protein | chr3:18142863-18144163 REVERSE	AT3G48940.1	Remorin OS=Solanum tuberosum PE=1 SV=1	P93788	Putative uncharacterized protein OS=Oryza sativa subsp. indica GN=OsI_16768 PE=4 SV=1	A2XVV0	CL1Contig24370	XM_010910125.2
CL1Contig6097	4	21	87	14	B2	Reticulon family protein (AHRD V1 ***- B2WS91_9BRAS); contains Interpro domain(s) IPR003388 Reticulon	Solyc01g095200.1.1	| Symbols: BTI1 | BTI1 (VIRB2-INTERACTING PROTEIN 1) | chr4:12318070-12319574 FORWARD	AT4G23630.1	Reticulon-like protein B1 OS=Arabidopsis thaliana GN=RTNLB1 PE=1 SV=1	Q9SUR3	24 kDa seed maturation protein OS=Elaeis guineensis var. tenera PE=2 SV=1	B3TLV6	CL1Contig6097	XM_010926469.1
CL4716Contig1	0	0	17	0	B2	Retroelement pol polyprotein-like (AHRD V1 **-- Q9FJV3_ARATH)	Solyc04g025890.1.1					Putative uncharacterized protein (Fragment) OS=Vitis vinifera GN=VITISV_000585 PE=4 SV=1	A5B781	CL1Contig7621	XM_010937477.2
CL1Contig7621	0	0	14	3	B2	Ring finger protein 126 (AHRD V1 *-*- Q28DW8_XENTR); contains Interpro domain(s) IPR018957 Zinc finger, C3HC4 RING-type	Solyc08g081300.1.1	| Symbols: RHB1A | RHB1A; protein binding / zinc ion binding | chr4:146866-147957 FORWARD	AT4G00335.3			Protein binding protein, putative OS=Ricinus communis GN=RCOM_1687500 PE=4 SV=1	B9RCE8	CL1Contig2976	XM_010921764.1
CL1Contig2976	4	0	24	3	B2	Seed specific protein Bn15D1B (AHRD V1 ***- B6TIB8_MAIZE)	Solyc03g096840.1.1	| Symbols: | unknown protein | chr5:5643143-5647702 REVERSE	AT5G17165.1			Putative uncharacterized protein OS=Ricinus communis GN=RCOM_1323920 PE=4 SV=1	B9S1Y1	CL1Contig776	XM_010909225.2
CL1Contig776	12	14	59	5	B2	Senescence-associated protein (AHRD V1 ***- B6T9C5_MAIZE); contains Interpro domain(s) IPR000301 Tetraspanin, subgroup	Solyc06g075360.1.1	| Symbols: TET3 | TET3 (TETRASPANIN3) | chr3:16733973-16735854 REVERSE	AT3G45600.1			Senescence-associated protein OS=Zea mays PE=2 SV=1	B6T9C5	CL1Contig15998	XM_010912670.1
CL1Contig15998	0	0	14	0	B2	Senescence-associated protein-like (ISS) (AHRD V1 ***- Q00X72_OSTTA); contains Interpro domain(s) IPR018499 Tetraspanin	Solyc07g054160.1.1	| Symbols: | FUNCTIONS IN: molecular_function unknown; INVOLVED IN: biological_process unknown; LOCATED IN: endomembrane system, integral to membrane; EXPRESSED IN: 23 plant structures; EXPRESSED DURING: 15 growth stages; CONTAINS InterPro DOMAIN/s: Tetraspanin (InterPro:IPR018499); BEST Arabidopsis thaliana protein match is: unknown protein (TAIR:AT2G20230.1); Has 91 Blast hits to 91 proteins in…	AT2G20740.1			Putative uncharacterized protein OS=Zea mays PE=2 SV=1	B6UEQ4	CL1Contig9680	XM_010907959.2
CL1Contig9680	0	4	14	2	B2	Serine/threonine protein phosphatase 2C (AHRD V1 **** D7LV04_ARALY); contains Interpro domain(s) IPR015655 Protein phosphatase 2C	Solyc10g049630.1.1	| Symbols: | protein phosphatase 2C family protein / PP2C family protein | chr4:16260876-16262703 FORWARD	AT4G33920.1	Probable protein phosphatase 2C 78 OS=Oryza sativa subsp. japonica GN=Os12g0580900 PE=2 SV=1	Q2QN36	Chromosome chr3 scaffold_117, whole genome shotgun sequence OS=Vitis vinifera GN=GSVIVT00001432001 PE=3 SV=1	A7QL38	CL1Contig9680	XM_010907959.2
CL1Contig3051	6	0	28	6	B2	Structural constituent of ribosome (AHRD V1 **-- D7LAI5_ARALY); contains Interpro domain(s) IPR008195 Ribosomal protein L34e	Solyc02g067250.1.1	| Symbols: | structural constituent of ribosome | chr3:58043-58690 FORWARD	AT3G01170.1	Uncharacterized protein At5g19025 OS=Arabidopsis thaliana GN=At5g19025 PE=2 SV=2	P0C8Q9	Putative uncharacterized protein OS=Vitis vinifera GN=VITISV_037529 PE=4 SV=1	A5B768	CL1Contig3051	XM_010924586.2
CL1Contig2921	2	0	24	0	B2	Thaumatin-like protein (AHRD V1 ***- Q9STX6_ARATH); contains Interpro domain(s) IPR001938 Thaumatin, pathogenesis-related	Solyc01g111330.1.1	| Symbols: | thaumatin, putative | chr4:18066448-18067792 REVERSE	AT4G38660.2	Thaumatin-like protein 1 OS=Pyrus pyrifolia GN=TL1 PE=1 SV=1	O80327	Chromosome chr4 scaffold_83, whole genome shotgun sequence OS=Vitis vinifera GN=GSVIVT00036771001 PE=4 SV=1	A7QDW9	CL1Contig2921	XM_010935018.2
CL1Contig9454	0	0	21	6	B2	Thioredoxin 2 (AHRD V1 ***- Q5ZF47_PLAMJ); contains Interpro domain(s) IPR015467 Thioredoxin, core	Solyc03g115870.1.1	| Symbols: ACHT4 | ACHT4 (ATYPICAL CYS HIS RICH THIOREDOXIN 4); oxidoreductase, acting on sulfur group of donors, disulfide as acceptor | chr1:2713059-2714312 FORWARD	AT1G08570.1	Thioredoxin-like 1 OS=Arabidopsis thaliana GN=At1g08570 PE=2 SV=1	O64654	Chromosome chr17 scaffold_12, whole genome shotgun sequence OS=Vitis vinifera GN=GSVIVT00016316001 PE=4 SV=1	A5C3U7	CL1Contig9454	XM_010928273.2
CL1Contig9432	4	50	234	27	B2	Transcription regulatory protein SNF5 (AHRD V1 *-*- D3B6R9_POLPA)	Solyc07g005990.1.1	| Symbols: | unknown protein | chr4:14990523-14992855 FORWARD	AT4G30780.1			Chromosome chr11 scaffold_14, whole genome shotgun sequence OS=Vitis vinifera GN=GSVIVT00017137001 PE=4 SV=1	A7PFK7	CL1Contig9432	XM_010914877.2
CL1Contig12263	0	0	14	3	B2	Translation initiation factor (AHRD V1 ***- A6ZWQ9_YEAS7); contains Interpro domain(s) IPR002769 Translation initiation factor IF6	Solyc00g007270.1.1	| Symbols: emb1624 | emb1624 (embryo defective 1624); ribosome binding / translation initiation factor | chr3:20634581-20636312 FORWARD	AT3G55620.1	Eukaryotic translation initiation factor 6 OS=Mus musculus GN=Eif6 PE=1 SV=2	O55135	Translation initiation factor, putative OS=Ricinus communis GN=RCOM_0280610 PE=4 SV=1	B9T2K9	CL1Contig12263	XM_010940841.2
CL1Contig20911	0	0	14	0	B2	Transmembrane BAX inhibitor motif-containing protein 4 (AHRD V1 **-- B6T5N6_MAIZE); contains Interpro domain(s) IPR006214 Uncharacterised protein family UPF0005	Solyc00g053440.1.1	| Symbols: | glutamate binding | chr1:730148-731379 FORWARD	AT1G03070.1	BI1-like protein OS=Arabidopsis thaliana GN=At4g15470 PE=2 SV=1	Q94A20	Transmembrane BAX inhibitor motif-containing protein, putative OS=Ricinus communis GN=RCOM_0646030 PE=4 SV=1	B9SFF7	CL1Contig20911	XM_010934514.2
CL1Contig14359	6	4	28	3	B2	Transmembrane emp24 domain-containing protein 3 (AHRD V1 ***- B6TE63_MAIZE); contains Interpro domain(s) IPR000348 emp24/gp25L/p24	Solyc09g082770.1.1	| Symbols: | emp24/gp25L/p24 protein-related | chr3:8087373-8088550 FORWARD	AT3G22845.1	Transmembrane emp24 domain-containing protein 2 OS=Rattus norvegicus GN=Tmed2 PE=1 SV=1	Q63524	Predicted protein OS=Populus trichocarpa GN=POPTRDRAFT_821950 PE=3 SV=1	B9HUQ9	CL1Contig14359	XM_010925215.2
CL1Contig1782	12	14	64	9	B2	U-box domain-containing protein (AHRD V1 ***- D7KBV1_ARALY); contains Interpro domain(s) IPR011989 Armadillo-like helical	Solyc03g114160.1.1	| Symbols: PUB18, ATPUB18 | PUB18 (PLANT U-BOX 18); ubiquitin-protein ligase | chr1:3484613-3486706 FORWARD	AT1G10560.1	U-box domain-containing protein 18 OS=Arabidopsis thaliana GN=PUB18 PE=2 SV=1	Q9XIJ5	Spotted leaf protein, putative OS=Ricinus communis GN=RCOM_1511320 PE=4 SV=1	B9RB48	CL1Contig1782	XM_010930303.2
CL1Contig12299	0	4	19	2	B2	U-box domain-containing protein (AHRD V1 ***- D7MID4_ARALY); contains Interpro domain(s) IPR003613 U box domain	Solyc04g008100.1.1	| Symbols: | U-box domain-containing protein | chr5:14887744-14889051 FORWARD	AT5G37490.1	U-box domain-containing protein 21 OS=Arabidopsis thaliana GN=PUB21 PE=2 SV=1	Q5PNY6	Spotted leaf protein, putative OS=Ricinus communis GN=RCOM_1149010 PE=4 SV=1	B9SNG8	CL1Contig12299	XM_019855108.1
CL1Contig3759	2	4	19	3	B2	U3 small nucleolar ribonucleoprotein protein IMP3 (AHRD V1 **-- D0N4G4_PHYIN); contains Interpro domain(s) IPR001912 Ribosomal protein S4	Solyc02g089280.1.1	| Symbols: | RNA-binding S4 domain-containing protein | chr5:5141449-5142701 FORWARD	AT5G15750.1	U3 small nucleolar ribonucleoprotein protein imp3 OS=Schizosaccharomyces pombe GN=imp3 PE=2 SV=1	O13835	Chromosome chr14 scaffold_9, whole genome shotgun sequence OS=Vitis vinifera GN=GSVIVT00038090001 PE=4 SV=1	A7PAF2	CL1Contig3759	XM_010916407.2
CL1Contig10979	0	0	14	2	B2	Ubiquitin carboxyl-terminal hydrolase family protein (AHRD V1 *-*- D7MB42_ARALY); contains Interpro domain(s) IPR001394 Peptidase C19, ubiquitin carboxyl-terminal hydrolase 2	Solyc04g076210.1.1	| Symbols: UBP16 | UBP16 (UBIQUITIN-SPECIFIC PROTEASE 16); ubiquitin thiolesterase/ ubiquitin-specific protease/ zinc ion binding | chr4:12679493-12684528 REVERSE	AT4G24560.1	Ubiquitin carboxyl-terminal hydrolase 16 OS=Arabidopsis thaliana GN=UBP16 PE=2 SV=1	Q9SB51	Chromosome chr18 scaffold_1, whole genome shotgun sequence OS=Vitis vinifera GN=GSVIVT00015116001 PE=4 SV=1	A7NUN3	CL1Contig10979	XM_010941448.2
CL2636Contig1	0	0	17	0	B2	Unknown Protein (AHRD V1)	Solyc11g012060.1.1	| Symbols: | unknown protein | chr1:8608123-8608743 REVERSE	AT1G24270.1			Putative uncharacterized protein OS=Oryza sativa subsp. japonica GN=OSJNBa0052M16.7 PE=2 SV=1	Q6K2H1	CL2636Contig1	XM_010906867.2
CL1Contig24239	2	0	21	0	B2	Unknown Protein (AHRD V1)	Solyc03g117840.1.1	| Symbols: | unknown protein | chr5:17325076-17325689 FORWARD	AT5G43150.1			OSIGBa0118P15.3 protein OS=Oryza sativa GN=OSIGBa0118P15.3 PE=4 SV=1	Q01KK8	CL1Contig24239	XM_010915394.2
CL1238Contig1	0	0	14	0	B2	Unknown Protein (AHRD V1)	Solyc05g015710.1.1	| Symbols: | unknown protein | chr1:9481788-9482576 FORWARD	AT1G27290.1			Chromosome chr1 scaffold_136, whole genome shotgun sequence OS=Vitis vinifera GN=GSVIVT00002783001 PE=4 SV=1	A7QP35	CL1238Contig1	XM_010919259.2
CL1Contig100	0	4	14	0	B2	Unknown Protein (AHRD V1)	Solyc01g087230.1.1	| Symbols: | unknown protein | chr3:2819278-2821096 FORWARD	AT3G09180.1			Predicted protein OS=Populus trichocarpa GN=POPTRDRAFT_1103534 PE=4 SV=1	B9IIM1	CL1Contig100	XM_010923009.2
CL1Contig852	0	0	14	0	B2	WD repeat protein 18 (AHRD V1 **-- B0WSI0_CULQU); contains Interpro domain(s) IPR020472 G-protein beta WD-40 repeat, region	Solyc04g078780.1.1	| Symbols: RID3 | RID3 (ROOT INITIATION DEFECTIVE 3); nucleotide binding | chr3:18229810-18231874 FORWARD	AT3G49180.1	WD repeat-containing protein 18 OS=Bos taurus GN=WDR18 PE=2 SV=1	Q3SZD4	Predicted protein OS=Populus trichocarpa GN=POPTRDRAFT_826810 PE=4 SV=1	B9MVS5	CL1Contig852	XM_010913853.1
CL1Contig4662	4	4	42	2	B2	Zeaxanthin epoxidase chloroplastic (AHRD V1 **** A5JV19_SOLLC); contains Interpro domain(s) IPR017079 Zeaxanthin epoxidase IPR000253 Forkhead-associated	Solyc02g090890.1.1	| Symbols: ABA1, LOS6, NPQ2, ATABA1, ZEP, IBS3, ATZEP | ABA1 (ABA DEFICIENT 1); zeaxanthin epoxidase | chr5:26754026-26757090 REVERSE	AT5G67030.2	Zeaxanthin epoxidase, chloroplastic OS=Nicotiana plumbaginifolia GN=ABA2 PE=1 SV=1	Q40412	Zeaxanthin epoxidase OS=Zea mays PE=2 SV=1	B6U0L0	CL1Contig4662	XM_010941113.2
CL1Contig5042	2	0	21	8	B2	Zinc finger family protein (AHRD V1 *-*- D7LAT4_ARALY)	Solyc02g005480.1.1	| Symbols: | zinc finger (C3HC4-type RING finger) family protein | chr3:6926497-6929324 FORWARD	AT3G19910.1	RING finger protein 44 OS=Rattus norvegicus GN=Rnf44 PE=2 SV=1	Q4V7B8	Protein binding protein OS=Zea mays PE=2 SV=1	B6TCR8	CL1Contig5042	XM_010934222.2
CL1968Contig1	0	0	14	0	B2									CL1968Contig1	XM_010915991.2
CL1Contig3332	8	14	71	9	B2									CL1Contig3332	XM_010928347.2
CL1Contig21629	0	0	14	0	B2	Katanin p60 ATPase-containing subunit (AHRD V1 *--* KTNA1_ARATH); contains Interpro domain(s) IPR003959 ATPase, AAA-type, core	Solyc08g081740.1.1	| Symbols: | ATP binding / nucleoside-triphosphatase/ nucleotide binding | chr5:21434155-21438362 REVERSE	AT5G52882.1	Spastin OS=Danio rerio GN=spast PE=2 SV=2	Q6NW58	Predicted protein (Fragment) OS=Populus trichocarpa GN=POPTRDRAFT_421856 PE=3 SV=1	B9I505	CL1Contig21629	XR_831418.2
CL1Contig20991	209	191	861	178	B2	Aquaporin (AHRD V1 ***- Q40266_MESCR); contains Interpro domain(s) IPR012269 Aquaporin	Solyc01g094690.1.1	| Symbols: PIP1D, PIP1;5 | PIP1;5 (PLASMA MEMBRANE INTRINSIC PROTEIN 1;5); water channel | chr4:12220792-12222155 FORWARD	AT4G23400.1	Probable aquaporin PIP1-2 OS=Oryza sativa subsp. japonica GN=PIP1-2 PE=2 SV=3	Q7XSQ9	Plasma membrane intrinsic protein OS=Elaeis guineensis var. tenera GN=AQP PE=2 SV=1	B2CZK7	CL1Contig20991	NM_001303605.1
CL579Contig1	0	0	19	2	B2	Non-specific lipid-transfer protein (AHRD V1 ***- Q5MJA5_CAPAN); contains Interpro domain(s) IPR003612 Plant lipid transfer protein/seed storage/trypsin-alpha amylase inhibitor	Solyc09g082280.1.1	| Symbols: | protease inhibitor/seed storage/lipid transfer protein (LTP) family protein | chr3:8006711-8007397 REVERSE	AT3G22600.1			Non-specific lipid-transfer protein OS=Populus trichocarpa GN=POPTRDRAFT_1079106 PE=3 SV=1	B9H8A6		no hit
CL1Contig23328	8	28	50	35	B3	Aldehyde dehydrogenase 1 (AHRD V1 ***- C5I9X1_ARTAN); contains Interpro domain(s) IPR015590 Aldehyde dehydrogenase	Solyc12g007030.1.1	| Symbols: ALDH2C4, ALDH1A, REF1 | ALDH2C4; 3-chloroallyl aldehyde dehydrogenase/ aldehyde dehydrogenase (NAD)/ coniferyl-aldehyde dehydrogenase | chr3:8919732-8923029 REVERSE	AT3G24503.1	Aldehyde dehydrogenase family 2 member C4 OS=Arabidopsis thaliana GN=ALDH2C4 PE=1 SV=2	Q56YU0	cDNA clone:002-117-A10, full insert sequence OS=Oryza sativa subsp. japonica GN=ALDH1a PE=2 SV=1	Q9LRE9	CL1Contig23328	XM_019853227.1
CL1Contig4545	16	39	99	47	B3	Aldehyde dehydrogenase 7b (AHRD V1 **** D9IFB7_WHEAT); contains Interpro domain(s) IPR015590 Aldehyde dehydrogenase	Solyc03g122310.1.1	| Symbols: ALDH7B4 | ALDH7B4 (Aldehyde Dehydrogenase 7B4); 3-chloroallyl aldehyde dehydrogenase/ oxidoreductase | chr1:20195435-20198853 REVERSE	AT1G54100.1	Aldehyde dehydrogenase family 7 member A1 OS=Brassica napus GN=BTG-26 PE=1 SV=3	Q41247	Predicted protein OS=Populus trichocarpa GN=POPTRDRAFT_853157 PE=3 SV=1	B9GVZ7	CL1Contig4545	XM_010919185.2
CL1Contig6652	0	11	19	14	B3	Aminotransferase family protein (AHRD V1 ***- B9HZQ9_POPTR); contains Interpro domain(s) IPR005958 Tyrosine/nicotianamine aminotransferase	Solyc12g088000.1.1	| Symbols: | aminotransferase, putative | chr5:21910676-21912594 FORWARD	AT5G53970.1	Tyrosine aminotransferase OS=Mus musculus GN=Tat PE=2 SV=1	Q8QZR1	Putative uncharacterized protein OS=Oryza sativa subsp. indica GN=OsI_21629 PE=4 SV=1	B8B2N0	CL1Contig6652	XM_019855656.1
CL1Contig2105	6	64	120	94	B3	ARGONAUTE 1 (AHRD V1 ***- D6RUV9_TOBAC); contains Interpro domain(s) IPR003165 Stem cell self-renewal protein Piwi	Solyc06g072300.1.1	| Symbols: ZLL, PNH, AGO10 | ZLL (ZWILLE); translation initiation factor | chr5:17611939-17616562 FORWARD	AT5G43810.1	Protein argonaute PNH1 OS=Oryza sativa subsp. japonica GN=PHN1 PE=2 SV=1	Q69VD5	Putative uncharacterized protein OS=Oryza sativa subsp. japonica GN=OsJ_07892 PE=4 SV=1	B9F1L3	CL1Contig2105	XM_010941961.2
CL1Contig11118	0	11	17	13	B3	AT3g15630/MSJ11_3 (AHRD V1 ***- Q9LW16_ARATH)	Solyc03g114100.1.1	| Symbols: | unknown protein | chr3:5297188-5297511 REVERSE	AT3G15630.1			Putative uncharacterized protein OS=Vitis vinifera GN=VITISV_030821 PE=4 SV=1	A5AUF3	CL1Contig11118	XM_010926956.2
CL1Contig17359	12	21	40	22	B3	Bax inhibitor (AHRD V1 ***- Q6U1L7_SOLLC); contains Interpro domain(s) IPR006214 Uncharacterised protein family UPF0005	Solyc08g077980.1.1	| Symbols: ATBI-1, BI-1, ATBI1 | ATBI1 (BAX INHIBITOR 1) | chr5:19136071-19137585 FORWARD	AT5G47120.1	Bax inhibitor 1 OS=Oryza sativa subsp. japonica GN=BI1 PE=2 SV=1	Q9MBD8	Os02g0125300 protein OS=Oryza sativa subsp. japonica GN=Os02g0125300 PE=2 SV=1	Q0E4C9	CL1Contig17359	XM_010942723.2
CL1Contig2640	6	14	38	27	B3	Beta-amylase (AHRD V1 **** Q5F304_SOYBN); contains Interpro domain(s) IPR013781 Glycoside hydrolase, subgroup, catalytic core	Solyc01g067660.1.1	| Symbols: BMY3, BAM9 | BMY3; beta-amylase/ catalytic/ cation binding | chr5:6226138-6227999 FORWARD	AT5G18670.1	Beta-amylase OS=Ipomoea batatas GN=BMY1 PE=1 SV=4	P10537	Beta-amylase OS=Musa acuminata PE=2 SV=1	Q3S4X4	CL1Contig2640	XM_010940400.2
CL777Contig2	0	7	14	6	B3	Calcium binding protein Caleosin (AHRD V1 **** A8N0P5_COPC7); contains Interpro domain(s) IPR007736 Caleosin related	Solyc09g090590.1.1	| Symbols: ATS1 | ATS1 (ARABIDOPSIS THALIANA SEED GENE 1); calcium ion binding | chr4:13473791-13475278 REVERSE	AT4G26740.1			Chromosome chr5 scaffold_2, whole genome shotgun sequence OS=Vitis vinifera GN=GSVIVT00020334001 PE=4 SV=1	A7NXH3	CL777Contig2	XM_010921999.2
CL1Contig1984	2	11	26	9	B3	Chloroplast lumen common protein family-like protein (AHRD V1 ***- Q7F0B4_ORYSJ)	Solyc09g031940.1.1	| Symbols: | alphavirus core protein family | chr3:2622992-2624005 FORWARD	AT3G08640.1			Predicted protein (Fragment) OS=Populus trichocarpa GN=POPTRDRAFT_254540 PE=4 SV=1	B9IGX1	CL1Contig1984	XM_019846609.1
CL1Contig10823	10	21	38	30	B3	Cyclic nucleotide gated channel (AHRD V1 **** A9CRE4_MALDO); contains Interpro domain(s) IPR000595 Cyclic nucleotide-binding	Solyc02g088560.1.1	| Symbols: DND1, ATCNGC2, CNGC2 | DND1 (DEFENSE NO DEATH 1); calcium channel/ calmodulin binding / cation channel/ cyclic nucleotide binding / intracellular cAMP activated cation channel/ intracellular cyclic nucleotide activated cation channel/ inward rectifier potassium channel | chr5:5003460-5006763 REVERSE	AT5G15410.1	Cyclic nucleotide-gated ion channel 2 OS=Arabidopsis thaliana GN=CNGC2 PE=1 SV=1	O65718	Putative cyclic nucleotide-gated cation channel OS=Sandersonia aurantiaca PE=2 SV=1	B1PJP3	CL1Contig10823	XM_010940738.2
CL125Contig2	0	7	17	6	B3	Cysteine synthase (AHRD V1 **** A5B2H2_VITVI); contains Interpro domain(s) IPR001926 Pyridoxal phosphate-dependent enzyme, beta subunit	Solyc07g065470.1.1	| Symbols: | pyridoxal-5'-phosphate-dependent enzyme, beta family protein | chr1:20899619-20901140 REVERSE	AT1G55880.2	Cysteine synthase 2 OS=Schizosaccharomyces pombe GN=cys12 PE=2 SV=1	P87131	Cysteine synthase OS=Vitis vinifera GN=VITISV_024163 PE=3 SV=1	A5B2H2	CL125Contig2	XM_010940943.2
CL1Contig8424	0	7	14	9	B3	DUF599 family protein (AHRD V1 ***- Q8T1D5_DICDI); contains Interpro domain(s) IPR006747 Protein of unknown function DUF599	Solyc12g096310.1.1	| Symbols: | unknown protein | chr5:3347511-3348657 FORWARD	AT5G10580.1	Copper-transporting ATPase RAN1 OS=Arabidopsis thaliana GN=RAN1 PE=1 SV=1	Q9S7J8	Putative uncharacterized protein OS=Medicago truncatula PE=2 SV=1	B7FKT7	CL1Contig8424	XM_010915480.1
CL1Contig22190	8	43	78	58	B3	Ent-copalyl diphosphate synthase (Fragment) (AHRD V1 *-** B3F2U3_ORYRU); contains Interpro domain(s) IPR001906 Terpene synthase-like	Solyc06g084240.1.1	| Symbols: GA1, ABC33, ATCPS1 | GA1 (GA REQUIRING 1); ent-copalyl diphosphate synthase/ magnesium ion binding | chr4:1237881-1244766 REVERSE	AT4G02780.1	Ent-copalyl diphosphate synthase 2 OS=Oryza sativa subsp. japonica GN=CPS2 PE=2 SV=1	Q6Z5I0	Copalyl diphosphate synthase OS=Solanum lycopersicum GN=CPS PE=2 SV=1	Q9ST35	CL1Contig22190	XM_010920096.2
CL1Contig20184	16	43	64	50	B3	ethylene-responsive protein, putative/ Universal stress protein family protein (AHRD V1 **-- D7LAT3_ARALY); contains Interpro domain(s) IPR006016 UspA	Solyc04g076200.1.1	| Symbols: | ethylene-responsive protein, putative | chr1:3154603-3155834 FORWARD	AT1G09740.1	Universal stress protein A-like protein OS=Arabidopsis thaliana GN=At3g01520 PE=1 SV=2	Q8LGG8	Putative uncharacterized protein OS=Oryza sativa subsp. indica GN=OsI_09021 PE=4 SV=1	B8AIU4	CL1Contig20184	XM_010941447.1
CL1Contig2736	0	11	19	9	B3	FIP1 (AHRD V1 **-- B6U778_MAIZE); contains Interpro domain(s) IPR004182 GRAM	Solyc04g008970.1.1	| Symbols: | GRAM domain-containing protein / ABA-responsive protein-related | chr5:2686417-2687175 REVERSE	AT5G08350.1	GEM-like protein 4 OS=Arabidopsis thaliana GN=At5g08350 PE=2 SV=1	Q9FTA0	Putative uncharacterized protein OS=Oryza sativa subsp. indica GN=OsI_34112 PE=4 SV=1	A2Z8R9	CL1Contig2736	XM_010934991.2
CL1Contig4172	2	21	33	28	B3	Heavy metal-associated domain containing protein expressed (AHRD V1 *-*- Q10RN8_ORYSJ); contains Interpro domain(s) IPR006121 Heavy metal transport/detoxification protein	Solyc09g008200.1.1	| Symbols: | heavy-metal-associated domain-containing protein | chr2:15515216-15516754 FORWARD	AT2G36950.1			Metal ion binding protein, putative OS=Ricinus communis GN=RCOM_1354900 PE=4 SV=1	B9S0H4	CL1Contig4172	XM_010920366.2
CL1Contig22368	0	7	14	5	B3	Histone deacetylase (AHRD V1 ***- B9GGG8_POPTR); contains Interpro domain(s) IPR003084 Histone deacetylase	Solyc11g067020.1.1	| Symbols: HD1, HDA19, ATHD1, HDA1, RPD3A | HD1 (HISTONE DEACETYLASE 1); basal transcription repressor/ histone deacetylase/ protein binding | chr4:17896493-17899057 REVERSE	AT4G38130.1	Histone deacetylase 1 OS=Pongo abelii GN=HDAC1 PE=2 SV=1	Q5RAG0	H0321H01.12 protein OS=Oryza sativa GN=H0321H01.12 PE=4 SV=1	Q01L68	CL1Contig22368	XM_010941999.2
CL1Contig8195	0	11	17	14	B3	Jasmonate ZIM-domain protein 1 (AHRD V1 **-- A7XXZ0_SOLLC); contains Interpro domain(s) IPR010399 Tify	Solyc12g009220.1.1	| Symbols: JAZ2, TIFY10B | TIFY10B | chr1:28148919-28150258 REVERSE	AT1G74950.1	Protein TIFY 10B OS=Arabidopsis thaliana GN=TIFY10B PE=1 SV=1	Q9S7M2	Predicted protein OS=Populus trichocarpa GN=POPTRDRAFT_739192 PE=4 SV=1	B9MT14	CL1Contig8195	XM_010919140.2
CL1Contig91	4	11	31	14	B3	LIM domain protein (AHRD V1 **-- Q8VWW1_GOSHI); contains Interpro domain(s) IPR001781 Zinc finger, LIM-type	Solyc05g052780.1.1	| Symbols: | LIM domain-containing protein | chr3:20703799-20705115 FORWARD	AT3G55770.3	Pollen-specific protein SF3 OS=Helianthus annuus GN=SF3 PE=2 SV=1	P29675	Predicted protein OS=Populus trichocarpa GN=POPTRDRAFT_814181 PE=2 SV=1	A9PII9	CL1Contig91	XM_010924850.2
CL1Contig23726	0	7	14	6	B3	MADS box transcription factor (AHRD V1 ***- Q9SBQ1_PETHY); contains Interpro domain(s) IPR002487 Transcription factor, K-box	Solyc06g069430.1.1	| Symbols: AGL8, FUL | AGL8 (agamous-like 8); transcription factor | chr5:24502736-24506013 REVERSE	AT5G60910.1	MADS-box transcription factor 14 OS=Oryza sativa subsp. japonica GN=MADS14 PE=1 SV=2	Q10CQ1	AP1-like MADS box transcription factor (Fragment) OS=Elaeis guineensis var. tenera GN=mads2 PE=2 SV=1	Q400H8	CL1Contig23726	XM_010938134.2
CL1Contig18235	16	28	57	27	B3	Magnesium transporter MRS2-I (AHRD V1 **** MRS2I_ORYSJ); contains Interpro domain(s) IPR002523 Mg2+ transporter protein, CorA-like	Solyc03g005390.1.1	| Symbols: | magnesium transporter CorA-like family protein (MRS2-2) | chr5:25807025-25809395 REVERSE	AT5G64560.1	Magnesium transporter MRS2 homolog, mitochondrial OS=Mus musculus GN=Mrs2 PE=2 SV=2	Q5NCE8	Chromosome chr5 scaffold_2, whole genome shotgun sequence OS=Vitis vinifera GN=GSVIVT00020125001 PE=4 SV=1	A7NX02	CL1Contig18235	XM_010919291.2
CL1Contig9137	0	7	14	5	B3	Methionyl-tRNA synthetase (AHRD V1 ***- B2W192_PYRTR); contains Interpro domain(s) IPR015413 Aminoacyl-tRNA synthetase, class I (M)	Solyc07g008950.1.1	| Symbols: | methionine--tRNA ligase, putative / methionyl-tRNA synthetase, putative / MetRS, putative | chr4:7993366-7998433 REVERSE	AT4G13780.1	Probable methionyl-tRNA synthetase OS=Oryza sativa subsp. japonica GN=Os06g0508700 PE=2 SV=2	Q9ZTS1	Os06g0508700 protein (Fragment) OS=Oryza sativa subsp. japonica GN=Os06g0508700 PE=4 SV=1	Q0DBY0	CL1Contig9137	XM_010907357.2
CL1Contig6814	4	11	26	11	B3	MFS family major facilitator transporter glycerol-3-phosphate cation symporter (AHRD V1 **** C9PNR4_9PAST); contains Interpro domain(s) IPR016196 Major facilitator superfamily, general substrate transporter	Solyc03g093140.1.1	| Symbols: | transporter, putative | chr1:10824761-10826293 FORWARD	AT1G30560.1	Sugar phosphate exchanger 2 OS=Bos taurus GN=SLC37A2 PE=2 SV=1	Q58CV5	Putative uncharacterized protein OS=Vitis vinifera GN=VITISV_017332 PE=4 SV=1	A5APZ6	CL1Contig6814	XM_010921234.2
CL1Contig9668	2	7	19	13	B3	N-acetylated alpha-linked acidic dipeptidase 2 (AHRD V1 **-- Q3UZV6_MOUSE); contains Interpro domain(s) IPR007484 Peptidase M28	Solyc11g045250.1.1	| Symbols: | peptidase M28 family protein | chr5:6673986-6676767 FORWARD	AT5G19740.1	Probable glutamate carboxypeptidase 2 OS=Arabidopsis thaliana GN=AMP1 PE=1 SV=2	Q9M1S8	At5g19740 OS=Arabidopsis thaliana GN=At5g19740 PE=2 SV=1	Q7Y228	CL1Contig9668	XM_019853720.1
CL1Contig1253	29	89	151	132	B3	NAC domain protein IPR003441 (AHRD V1 ***- B9GU14_POPTR); contains Interpro domain(s) IPR003441 No apical meristem (NAM) protein	Solyc06g060230.1.1	| Symbols: ATAF1, ANAC002 | ATAF1; transcription activator/ transcription factor | chr1:268471-269514 FORWARD	AT1G01720.1	NAC domain-containing protein 48 OS=Oryza sativa subsp. japonica GN=NAC48 PE=2 SV=1	Q7F2L3	NAC family protein OS=Prunus mume GN=Pm74 PE=2 SV=1	Q2Z1Y1	CL1Contig1253	XM_010914239.2
CL1Contig2965	4	14	38	25	B3	NAC domain protein IPR003441 (AHRD V1 ***- B9I557_POPTR); contains Interpro domain(s) IPR003441 No apical meristem (NAM) protein	Solyc03g115850.1.1	| Symbols: ANAC100, ATNAC5 | ANAC100 (ARABIDOPSIS NAC DOMAIN CONTAINING PROTEIN 100); transcription factor | chr5:24701328-24702553 REVERSE	AT5G61430.1	Protein CUP-SHAPED COTYLEDON 2 OS=Arabidopsis thaliana GN=NAC098 PE=1 SV=1	O04017	NAC domain-containing protein 21/22, putative OS=Ricinus communis GN=RCOM_1471540 PE=4 SV=1	B9RLW7	CL1Contig2965	XM_010938895.2
CL1Contig1165	0	7	14	6	B3	Os11g0282300 protein (Fragment) (AHRD V1 *-*- Q0ITA9_ORYSJ); contains Interpro domain(s) IPR012881 Protein of unknown function DUF1685	Solyc06g073450.1.1	| Symbols: | unknown protein | chr1:1772454-1773228 REVERSE	AT1G05870.1			Predicted protein OS=Populus trichocarpa GN=POPTRDRAFT_819715 PE=4 SV=1	B9HH73	CL1Contig1165	XM_010909367.2
CL1Contig25093	6	28	47	33	B3	phloem lectin (AHRD V1 ***- Q8L5A9_CUCSA)	Solyc02g031740.1.1	| Symbols: ATPP2-A9 | ATPP2-A9 (Phloem protein 2-A9); carbohydrate binding | chr1:11146923-11147678 REVERSE	AT1G31200.1	Protein PHLOEM PROTEIN 2-LIKE A9 OS=Arabidopsis thaliana GN=PP2A9 PE=2 SV=1	Q9SA16	Predicted protein OS=Populus trichocarpa GN=POPTRDRAFT_586754 PE=4 SV=1	B9NA65	CL1Contig25093	XM_010943331.2
CL1Contig15076	2	11	19	14	B3	Phosphopantothenate--cysteine ligase (AHRD V1 **-- B6TMK9_MAIZE); contains Interpro domain(s) IPR007085 DNA/pantothenate metabolism flavoprotein, C-terminal	Solyc12g056840.1.1	| Symbols: ATCOAB | ATCOAB (4-phospho-panto-thenoylcysteine synthetase); catalytic/ phosphopantothenate--cysteine ligase | chr1:4198870-4200633 FORWARD	AT1G12350.1	Phosphopantothenate--cysteine ligase OS=Homo sapiens GN=PPCS PE=1 SV=2	Q9HAB8	Putative uncharacterized protein OS=Oryza sativa subsp. japonica GN=OJ1134_B10.16 PE=4 SV=1	Q6ZK99	CL1Contig15076	XM_019845918.1
CL1Contig6484	0	14	21	16	B3	Poly(A) polymerase (AHRD V1 ***- Q56XM9_ARATH); contains Interpro domain(s) IPR007012 Poly(A) polymerase, central region	Solyc01g058260.1.1	| Symbols: | polynucleotide adenylyltransferase/ protein binding | chr3:2044443-2047034 FORWARD	AT3G06560.1	Poly(A) polymerase beta OS=Mus musculus GN=Papolb PE=1 SV=2	Q9WVP6	Poly(A) polymerase, putative OS=Ricinus communis GN=RCOM_1001380 PE=4 SV=1	B9RZU0	CL1Contig6484	XM_010923112.2
CL1Contig6709	4	21	33	25	B3	Progesterone 5-beta-reductase (AHRD V1 ***- D6NIX2_ATRBE); contains Interpro domain(s) IPR016040 NAD(P)-binding domain	Solyc10g049620.1.1	| Symbols: VEP1, AWI31 | VEP1 (VEIN PATTERNING 1); binding / catalytic | chr4:12565219-12566474 FORWARD	AT4G24220.1	Uncharacterized protein C757.02c OS=Schizosaccharomyces pombe GN=SPCC757.02c PE=2 SV=1	O74913	Progesterone 5-beta-reductase OS=Digitalis thapsi PE=4 SV=1	Q5XTQ6	CL1Contig6709	XM_010940795.2
CL1Contig1602	19	53	90	49	B3	Receptor-like kinase (AHRD V1 ***- A7VM42_MARPO); contains Interpro domain(s) IPR002290 Serine/threonine protein kinase	Solyc11g010730.1.1	| Symbols: | protein kinase, putative | chr5:26190844-26192826 REVERSE	AT5G65530.1	Serine/threonine-protein kinase PBS1 OS=Arabidopsis thaliana GN=PBS1 PE=1 SV=1	Q9FE20	Putative uncharacterized protein OS=Oryza sativa subsp. indica GN=OsI_24017 PE=4 SV=1	B8B115	CL1Contig1602	XM_010943422.2
CL1Contig7086	4	11	24	14	B3	RING finger protein 6 (AHRD V1 *--- RNF6_HUMAN); contains Interpro domain(s) IPR018957 Zinc finger, C3HC4 RING-type	Solyc01g009000.1.1	| Symbols: RHC1A | RHC1A; protein binding / zinc ion binding | chr2:17043642-17044628 FORWARD	AT2G40830.2	RING finger protein 126 OS=Xenopus tropicalis GN=rnf126 PE=2 SV=1	Q6DIP3	Os03g0351800 protein OS=Oryza sativa subsp. japonica GN=Os03g0351800 PE=2 SV=1	Q10LG3	CL1Contig7086	XM_010940375.2
CL1Contig2199	2	18	35	13	B3	Seed maturation protein (AHRD V1 **-- Q2Q4X9_MEDTR); contains Interpro domain(s) IPR007011 Seed maturation protein	Solyc09g082110.1.1	| Symbols: | late embryogenesis abundant protein, putative / LEA protein, putative | chr3:7969785-7970738 REVERSE	AT3G22490.1	Late embryogenesis abundant protein D-34 OS=Gossypium hirsutum PE=4 SV=1	P09444	Chromosome chr5 scaffold_2, whole genome shotgun sequence OS=Vitis vinifera GN=GSVIVT00020000001 PE=4 SV=1	A7NWP0	CL1Contig2199	XM_010919434.2
CL1Contig5093	0	78	156	96	B3	Sucrose synthase (AHRD V1 **** O82693_SOLLC); contains Interpro domain(s) IPR012820 Sucrose synthase, plants and cyanobacteria IPR000368 Sucrose synthase	Solyc12g009300.1.1	| Symbols: SUS6, ATSUS6 | SUS6 (SUCROSE SYNTHASE 6); UDP-glycosyltransferase/ sucrose synthase | chr1:27584533-27588326 REVERSE	AT1G73370.1	Sucrose synthase 2 OS=Hordeum vulgare GN=SS2 PE=1 SV=1	P31923	Sus1 protein OS=Zea mays GN=sus1 PE=4 SV=1	Q43706	CL1Contig5093	XM_010934052.2
CL1Contig6592	2	18	31	20	B3	Thermoresistant gluconokinase (Gluconate kinase) (AHRD V1 **** B0VKT5_ACIBS); contains Interpro domain(s) IPR000623 Shikimate kinase	Solyc10g006600.1.1	| Symbols: | shikimate kinase family protein | chr2:7284093-7284901 REVERSE	AT2G16790.2	Probable gluconokinase OS=Homo sapiens GN=C9orf103 PE=2 SV=1	Q5T6J7	Putative uncharacterized protein OS=Zea mays PE=2 SV=1	C0P5L7	CL1Contig6592	XM_010945347.2
CL1Contig752	4	11	24	14	B3	Translocon-associated protein alpha subunit (AHRD V1 ***- B6SRQ1_MAIZE); contains Interpro domain(s) IPR005595 Translocon-associated protein (TRAP), alpha subunit	Solyc10g054880.1.1	| Symbols: | translocon-associated protein alpha (TRAP alpha) family protein | chr2:9068428-9070207 FORWARD	AT2G21160.1	Translocon-associated protein subunit alpha OS=Arabidopsis thaliana GN=At2g21160 PE=2 SV=3	P45434	Chromosome chr3 scaffold_8, whole genome shotgun sequence OS=Vitis vinifera GN=GSVIVT00036059001 PE=4 SV=1	A5BQP3	CL1Contig752	XM_019849849.1
CL1Contig4842	14	46	97	66	B3	Tyrosine aminotransferase-like protein (AHRD V1 **** Q9LVY1_ARATH); contains Interpro domain(s) IPR005958 Tyrosine/nicotianamine aminotransferase	Solyc07g053720.1.1	| Symbols: | aminotransferase-related | chr5:14233261-14235129 REVERSE	AT5G36160.1	Tyrosine aminotransferase OS=Mus musculus GN=Tat PE=2 SV=1	Q8QZR1	Putative uncharacterized protein OS=Oryza sativa subsp. indica GN=OsI_06873 PE=3 SV=1	A2X3T3	CL1Contig4842	XM_010917702.1
CL87Contig1	2	7	19	9	B3	Unknown Protein (AHRD V1)	Solyc08g075770.1.1	| Symbols: | unknown protein | chr4:10469830-10471275 FORWARD	AT4G19140.1			Putative uncharacterized protein OS=Zea mays PE=2 SV=1	B4FWV9	CL87Contig1	XM_010919781.2
CL1Contig1082	4	14	28	19	B3	Unknown Protein (AHRD V1)	Solyc04g007990.1.1	| Symbols: | unknown protein | chr1:25473731-25473934 FORWARD	AT1G67920.1			At1g67920 OS=Arabidopsis thaliana GN=At1g67920 PE=4 SV=1	Q9C9V8	CL1Contig1082	XM_010938482.2
CL1Contig3070	16	35	80	42	B3	Unknown Protein (AHRD V1)	Solyc02g086460.1.1	| Symbols: | unknown protein | chr3:10796716-10803237 FORWARD	AT3G28770.1	Putative leucine-rich repeat-containing protein DDB_G0290503 OS=Dictyostelium discoideum GN=DDB_G0290503 PE=4 SV=1	Q54G05	Putative uncharacterized protein OS=Trichomonas vaginalis G3 GN=TVAG_199290 PE=4 SV=1	A2DDW4	CL1Contig3070	XM_019855108.1
CL1Contig6367	0	11	21	17	B3	Zinc finger transcription factor ZFP19 (AHRD V1 **** Q84NH1_ORYSJ); contains Interpro domain(s) IPR007087 Zinc finger, C2H2-type	Solyc05g054650.1.1	| Symbols: | zinc finger (C2H2 type) family protein (ZAT11) | chr2:15706454-15706990 FORWARD	AT2G37430.1	Zinc finger protein 1 OS=Triticum aestivum PE=2 SV=1	Q42430	Chromosome chr13 scaffold_17, whole genome shotgun sequence OS=Vitis vinifera GN=GSVIVT00018537001 PE=4 SV=1	A7PIZ7	CL1Contig6367	XM_010924088.2
CL1Contig20482	12	25	40	30	B3									CL1Contig20482	XR_830754.2
CL1Contig9990	0	4	14	8	B4	40S ribosomal protein S28 (AHRD V1 ***- B6T1V2_MAIZE); contains Interpro domain(s) IPR000289 Ribosomal protein S28e	Solyc10g078630.1.1	| Symbols: | 60S ribosomal protein L11 (RPL11D) | chr5:18565281-18566377 REVERSE	AT5G45775.1	40S ribosomal protein S28 OS=Zea mays GN=RPS28 PE=3 SV=1	P46302	S28 ribosomal protein (Fragment) OS=Triticum aestivum PE=2 SV=1	Q7X9K4	CL1Contig9990	XM_019851072.1
CL1Contig5296	2	21	116	58	B4	40S ribosomal protein S29 (AHRD V1 ***- A2ZG71_ORYSI); contains Interpro domain(s) IPR001209 Ribosomal protein S14	Solyc06g073430.1.1	| Symbols: | 40S ribosomal protein S29 (RPS29A) | chr3:15778555-15779235 REVERSE	AT3G43980.1	40S ribosomal protein S29 OS=Arabidopsis thaliana GN=RPS29A PE=3 SV=2	Q680P8	40S ribosomal protein S29, putative OS=Ricinus communis GN=RCOM_1587780 PE=4 SV=1	B9R720	CL1Contig5296	XM_019855687.1
CL1Contig8473	8	4	33	13	B4	Actin cytoskeleton-regulatory complex protein pan1 (AHRD V1 *--- PAN1_SCLS1); contains Interpro domain(s) IPR011992 EF-Hand type IPR000261 EPS15 homology (EH)	Solyc02g082540.1.1	| Symbols: | calcium-binding EF hand family protein | chr1:7209515-7214773 FORWARD	AT1G20760.1	Uncharacterized calcium-binding protein C800.10c OS=Schizosaccharomyces pombe GN=SPBC800.10c PE=2 SV=1	Q9HGL2	Chromosome chr3 scaffold_8, whole genome shotgun sequence OS=Vitis vinifera GN=GSVIVT00036278001 PE=4 SV=1	A7P8R5	CL1Contig8473	XM_010937012.2
CL1Contig3776	2	4	19	8	B4	Actin-6 (AHRD V1 ***- A8WB03_ORYRU); contains Interpro domain(s) IPR004000 Actin/actin-like	Solyc07g066120.1.1	| Symbols: ATARP8, ARP8 | ATARP8 (ACTIN-RELATED PROTEIN 8); structural constituent of cytoskeleton | chr5:22737539-22740986 REVERSE	AT5G56180.1	Actin-related protein 8 OS=Arabidopsis thaliana GN=ARP8 PE=2 SV=1	Q9FKT0	Putative uncharacterized protein OS=Oryza sativa subsp. indica GN=OsI_17839 PE=3 SV=1	B8AW12	CL1Contig3776	XM_010930609.2
CL1Contig1914	35	78	337	148	B4	Alkaline alpha galactosidase (AHRD V1 **-- B5UAS6_TETTT); contains Interpro domain(s) IPR008811 Raffinose synthase	Solyc03g058970.1.1	| Symbols: DIN10 | DIN10 (DARK INDUCIBLE 10); hydrolase, hydrolyzing O-glycosyl compounds | chr5:6834207-6836635 FORWARD	AT5G20250.2	Uncharacterized glycosyltransferase At1g55740 OS=Arabidopsis thaliana GN=At1g55740 PE=2 SV=1	Q84VX0	Alkaline alpha galactosidase II OS=Cucumis melo GN=aga2 PE=2 SV=1	Q84NI6	CL1Contig1914	XM_019854837.1
CL1Contig9321	2	7	28	11	B4	Amino acid permease (AHRD V1 **** B9GU10_POPTR); contains Interpro domain(s) IPR013057 Amino acid transporter, transmembrane	Solyc06g060110.1.1	| Symbols: AAP6 | AAP6 (AMINO ACID PERMEASE 6); acidic amino acid transmembrane transporter/ amino acid transmembrane transporter/ neutral amino acid transmembrane transporter | chr5:20142681-20146441 REVERSE	AT5G49630.1	Amino acid permease 6 OS=Arabidopsis thaliana GN=AAP6 PE=1 SV=1	P92934	Putative uncharacterized protein OS=Zea mays PE=2 SV=1	B4FKV5	CL1Contig9321	XM_010913530.2
CL1Contig2526	2	4	24	9	B4	ATP synthase subunit-like protein (AHRD V1 *--- Q6YWH6_ORYSJ)	Solyc09g005280.1.1	| Symbols: | FUNCTIONS IN: molecular_function unknown; INVOLVED IN: biological_process unknown; LOCATED IN: cellular_component unknown; CONTAINS InterPro DOMAIN/s: Transposase, Ptta/En/Spm, plant (InterPro:IPR004252); BEST Arabidopsis thaliana protein match is: unknown protein (TAIR:AT3G30200.1); Has 103 Blast hits to 103 proteins in 6 species: Archae - 0; Bacteria - 0; Metazoa - 0; Fungi - 0; Pl…	AT1G40087.1			Putative uncharacterized protein OS=Oryza sativa subsp. indica GN=OsI_00895 PE=4 SV=1	A2WM27	CL1Contig2526	XM_019847892.1
CL1Contig13363	19	113	571	192	B4	Beta-amylase (AHRD V1 **** Q5F305_SOYBN); contains Interpro domain(s) IPR001371 Glycoside hydrolase, family 14B, plant	Solyc08g077530.1.1	| Symbols: BAM1, BMY7, TR-BAMY | BAM1 (BETA-AMYLASE 1); beta-amylase | chr3:8641722-8644199 FORWARD	AT3G23920.1	Beta-amylase OS=Medicago sativa GN=BMY1 PE=2 SV=1	O22585	Beta-amylase OS=Glycine max GN=bmy2 PE=2 SV=1	Q5F305	CL1Contig13363	XM_010921513.2
CL1Contig3577	82	287	2340	1350	B4	Beta-galactosidase (AHRD V1 ***- Q9ZP11_SOLLC); contains Interpro domain(s) IPR019801 Glycoside hydrolase, family 35, conserved site IPR001944 Glycoside hydrolase, family 35 IPR000922 D-galactoside/L-rhamnose binding SUEL lectin	Solyc03g121540.1.1	| Symbols: BGAL4 | BGAL4 (beta-galactosidase 4); beta-galactosidase | chr5:23004284-23008410 FORWARD	AT5G56870.1	Beta-galactosidase 9 OS=Oryza sativa subsp. japonica GN=Os06g0573600 PE=2 SV=1	Q5Z7L0	Beta-galactosidase OS=Populus jackii PE=2 SV=1	A9PIQ1	CL1Contig3577	XM_010916927.2
CL1Contig8719	25	28	139	96	B4	CBS domain containing protein (AHRD V1 **-- B6SWR6_MAIZE); contains Interpro domain(s) IPR000644 Cystathionine beta-synthase, core	Solyc10g006920.1.1	| Symbols: | FUNCTIONS IN: molecular_function unknown; INVOLVED IN: response to wounding; LOCATED IN: cellular_component unknown; EXPRESSED IN: male gametophyte, pollen tube; EXPRESSED DURING: L mature pollen stage; CONTAINS InterPro DOMAIN/s: Cystathionine beta-synthase, core (InterPro:IPR000644); BEST Arabidopsis thaliana protein match is: CBS domain-containing protein (TAIR:AT4G27460.1); Has 7…	AT5G53750.1			Putative uncharacterized protein OS=Zea mays PE=2 SV=1	B8A2S5	CL1Contig8719	XM_010907235.2
CL1Contig5550	4	7	28	9	B4	CDP-diacylglycerol--glycerol-3-phosphate 3-phosphatidyltransferase (AHRD V1 *-*- A7HGL7_ANADF); contains Interpro domain(s) IPR000462 CDP-alcohol phosphatidyltransferase	Solyc10g005290.1.1	| Symbols: CLS | CLS (CARDIOLIPIN SYNTHASE); cardiolipin synthase/ phosphatidyltransferase | chr4:2461904-2464004 REVERSE	AT4G04870.1	Probable cardiolipin synthetase OS=Caenorhabditis elegans GN=F23H11.9 PE=2 SV=1	O01916	Chromosome chr10 scaffold_179, whole genome shotgun sequence OS=Vitis vinifera GN=GSVIVT00006891001 PE=3 SV=1	A7QUL0	CL1Contig5550	XM_010932075.2
CL1Contig5807	0	4	17	11	B4	Chloride intracellular channel 6 (AHRD V1 ***- B6UCX2_MAIZE); contains Interpro domain(s) IPR017933 Glutathione S-transferase/chloride channel, C-terminal	Solyc11g011250.1.1	| Symbols: DHAR3 | DHAR3 (dehydroascorbate reductase 1); glutathione dehydrogenase (ascorbate) | chr5:5483312-5484926 FORWARD	AT5G16710.1	Glutathione S-transferase DHAR1, mitochondrial OS=Arabidopsis thaliana GN=DHAR1 PE=1 SV=1	Q9FWR4	Putative uncharacterized protein OS=Oryza sativa subsp. japonica GN=OsJ_20706 PE=4 SV=1	B9FSC5	CL1Contig5807	XM_019853122.1
CL1Contig9569	0	0	14	9	B4	Cysteine proteinase cathepsin F (AHRD V1 **-* D3TN89_GLOMM); contains Interpro domain(s) IPR013128 Peptidase C1A, papain	Solyc01g110110.1.1	| Symbols: RD19, RD19A | RD19 (RESPONSIVE TO DEHYDRATION 19); cysteine-type endopeptidase/ cysteine-type peptidase | chr4:18215826-18217326 REVERSE	AT4G39090.1	Cysteine proteinase 1 OS=Zea mays GN=CCP1 PE=2 SV=1	Q10716	Putative uncharacterized protein OS=Populus jackii PE=2 SV=1	A9PJM7	CL1Contig9569	XM_010945306.2
CL1Contig2204	10	25	94	57	B4	Cysteine-type peptidase (AHRD V1 **** B6T6Y3_MAIZE); contains Interpro domain(s) IPR003323 Ovarian tumour, otubain	Solyc04g024710.1.1	| Symbols: | OTU-like cysteine protease family protein | chr5:1176397-1178492 FORWARD	AT5G04250.1	OTU domain-containing protein DDB_G0284757 OS=Dictyostelium discoideum GN=DDB_G0284757 PE=4 SV=2	Q54P70	Chromosome chr8 scaffold_29, whole genome shotgun sequence OS=Vitis vinifera GN=GSVIVT00023222001 PE=4 SV=1	A7PT58	CL1Contig2204	XM_010942314.1
CL1Contig864	0	4	19	6	B4	Cytochrome b561 (AHRD V1 ***- Q3LGX5_CITLA); contains Interpro domain(s) IPR004877 Cytochrome b561, eukaryote	Solyc03g025840.1.1	| Symbols: ACYB-2 | ACYB-2; carbon-monoxide oxygenase | chr4:13053887-13055518 REVERSE	AT4G25570.1	Cytochrome b561 OS=Ovis aries GN=CYB561 PE=2 SV=1	Q95204	Putative uncharacterized protein OS=Oryza sativa subsp. japonica GN=OsJ_07691 PE=4 SV=1	A3A9H6	CL1Contig864	XM_010906806.2
CL1Contig9258	0	4	14	6	B4	Dihydroflavonol 4-reductase family (AHRD V1 ***- D7MD06_ARALY); contains Interpro domain(s) IPR016040 NAD(P)-binding domain	Solyc01g068080.1.1	| Symbols: | oxidoreductase family protein | chr1:25720066-25721282 FORWARD	AT1G68540.1	Bifunctional dihydroflavonol 4-reductase/flavanone 4-reductase OS=Malus domestica GN=DFR PE=1 SV=1	Q9XES5	Cinnamoyl-CoA reductase OS=Jatropha curcas PE=2 SV=1	C5MRG2	CL1Contig9258	XM_010918052.2
CL1Contig8408	2	4	19	9	B4	Dual-specificity protein-like phosphatase 1 (AHRD V1 *-*- Q3S4H8_MAIZE); contains Interpro domain(s) IPR020422 Dual specificity phosphatase, subgroup, catalytic domain	Solyc06g066760.1.1	| Symbols: | dual specificity protein phosphatase family protein | chr2:14997004-14998590 REVERSE	AT2G35680.1	Protein-tyrosine phosphatase mitochondrial 1-like protein OS=Drosophila melanogaster GN=Plip PE=2 SV=1	Q86BN8	Protein-tyrosine phosphatase mitochondrial 1 OS=Zea mays PE=2 SV=1	B6T3N5	CL1Contig8408	XM_010921369.2
CL1Contig8966	0	4	19	9	B4	DUF803 domain membrane protein (AHRD V1 **-- B8MZ64_ASPFN); contains Interpro domain(s) IPR008521 Protein of unknown function DUF803	Solyc11g065090.1.1	| Symbols: | FUNCTIONS IN: molecular_function unknown; INVOLVED IN: biological_process unknown; LOCATED IN: cellular_component unknown; EXPRESSED IN: 22 plant structures; EXPRESSED DURING: 13 growth stages; CONTAINS InterPro DOMAIN/s: Protein of unknown function DUF803 (InterPro:IPR008521); BEST Arabidopsis thaliana protein match is: permease-related (TAIR:AT1G34470.1); Has 875 Blast hits to 858 …	AT1G71900.1	Magnesium transporter NIPA3 OS=Pongo abelii GN=NIPAL1 PE=2 SV=1	Q5RDB8	Chromosome chr6 scaffold_25, whole genome shotgun sequence OS=Vitis vinifera GN=GSVIVT00022247001 PE=4 SV=1	A7PQY7	CL1Contig8966	XM_010923868.2
CL1Contig5227	0	4	17	9	B4	Engulfment and cell motility protein 3 (AHRD V1 **-- B0WB15_CULQU); contains Interpro domain(s) IPR006816 Engulfment and cell motility, ELMO	Solyc10g081270.1.1	| Symbols: | phagocytosis and cell motility protein ELMO1-related | chr3:869479-871687 FORWARD	AT3G03610.1	ELMO domain-containing protein A OS=Dictyostelium discoideum GN=elmoA PE=1 SV=1	Q54YW1	Os03g0322800 protein OS=Oryza sativa subsp. japonica GN=Os03g0322800 PE=2 SV=1	Q10M53	CL1Contig5227	XM_010945357.2
CL1Contig4183	0	0	14	8	B4	Ethylene-responsive transcription factor 1 (AHRD V1 *-** ERF1_ORYSJ); contains Interpro domain(s) IPR001471 Pathogenesis-related transcriptional factor and ERF, DNA-binding	Solyc05g052410.1.1	| Symbols: DREB2A, DREB2 | DREB2A; DNA binding / transcription activator/ transcription factor | chr5:1602650-1603657 FORWARD	AT5G05410.2	Dehydration-responsive element-binding protein 2A OS=Arabidopsis thaliana GN=DREB2A PE=1 SV=1	O82132	DREB2-like protein OS=Chrysanthemum vestitum GN=DREB2A PE=2 SV=1	A6NA20	CL1Contig4183	XM_010924339.2
CL1Contig11334	19	39	196	132	B4	F-box protein PP2-B1 (AHRD V1 ***- PP2B1_ARATH); contains Interpro domain(s) IPR001810 Cyclin-like F-box	Solyc08g080360.1.1	| Symbols: AtPP2-A13 | AtPP2-A13 (Arabidopsis thaliana phloem protein 2-A13); carbohydrate binding | chr3:22603166-22604336 FORWARD	AT3G61060.1	F-box protein PP2-A13 OS=Arabidopsis thaliana GN=PP2A13 PE=1 SV=1	Q9LEX0	Putative uncharacterized protein OS=Oryza sativa subsp. indica GN=OsI_32098 PE=4 SV=1	B8BDL7	CL1Contig11334	XM_010942584.2
CL1Contig5320	6	18	87	53	B4	Galactokinase like protein (AHRD V1 **** O23461_ARATH); contains Interpro domain(s) IPR012369 Galactokinase, glycosyltransferase	Solyc00g011890.1.1	| Symbols: | galactokinase, putative | chr3:14940114-14945291 REVERSE	AT3G42850.1	Galactokinase OS=Chloroflexus aggregans (strain MD-66 / DSM 9485) GN=galK PE=3 SV=1	B8GCS2	Putative uncharacterized protein OS=Oryza sativa subsp. indica GN=OsI_05805 PE=4 SV=1	B8AHF2	CL1Contig5320	XM_019852365.1
CL1Contig20328	2	7	26	9	B4	GPN-loop GTPase 3 (AHRD V1 ***- D3BV94_POLPA); contains Interpro domain(s) IPR004130 Protein of unknown function, ATP binding	Solyc09g020140.1.1	| Symbols: | ATP-binding family protein | chr4:7517280-7518892 REVERSE	AT4G12790.3	GPN-loop GTPase 3 homolog UM01243 OS=Ustilago maydis GN=UM01243 PE=3 SV=1	Q4PF70	Putative uncharacterized protein OS=Oryza sativa subsp. indica GN=OsI_13279 PE=4 SV=1	B8AQR5	CL1Contig20328	XM_010937346.2
CL1Contig9975	2	7	24	11	B4	GRAS family transcription factor (AHRD V1 **-* B9IAQ7_POPTR); contains Interpro domain(s) IPR005202 GRAS transcription factor	Solyc07g047950.1.1	| Symbols: SCL5 | SCL5; transcription factor | chr1:18737398-18739547 REVERSE	AT1G50600.1	Chitin-inducible gibberellin-responsive protein 2 OS=Oryza sativa subsp. japonica GN=CIGR2 PE=2 SV=1	Q8GVE1	Putative uncharacterized protein OS=Oryza sativa subsp. japonica GN=OJ1003C07.9 PE=4 SV=1	Q8S5N0	CL1Contig9975	XM_019846323.1
CL1Contig2430	0	4	14	8	B4	Heavy metal-associated domain containing protein expressed (AHRD V1 *-*- Q8S5W0_ORYSJ); contains Interpro domain(s) IPR006121 Heavy metal transport/detoxification protein	Solyc01g095070.1.1	| Symbols: | heavy-metal-associated domain-containing protein | chr1:180401-182066 REVERSE	AT1G01490.1			Chromosome chr15 scaffold_40, whole genome shotgun sequence OS=Vitis vinifera GN=GSVIVT00026898001 PE=4 SV=1	A7PZJ1	CL1Contig2430	XM_010920836.2
CL1Contig8206	0	7	21	8	B4	Hydrolase (AHRD V1 ***- Q4PSG2_ARATH); contains Interpro domain(s) IPR000073 Alpha/beta hydrolase fold-1	Solyc03g123390.1.1	| Symbols: | hydrolase, alpha/beta fold family protein | chr1:5982310-5983919 FORWARD	AT1G17430.1	Monoacylglycerol lipase ABHD6 OS=Mus musculus GN=Abhd6 PE=2 SV=1	Q8R2Y0	Putative uncharacterized protein OS=Oryza sativa subsp. indica GN=OsI_10247 PE=4 SV=1	B8APN0	CL1Contig8206	XM_010938610.1
CL1Contig5882	12	4	61	39	B4	Hydrolase alpha/beta fold family protein expressed (AHRD V1 **** Q10J20_ORYSJ); contains Interpro domain(s) IPR000073 Alpha/beta hydrolase fold-1	Solyc04g077860.1.1	| Symbols: | esterase/lipase/thioesterase family protein | chr3:1033788-1034591 FORWARD	AT3G03990.1	Sigma factor sigB regulation protein rsbQ OS=Bacillus subtilis GN=rsbQ PE=1 SV=1	O07015	Chromosome chr18 scaffold_1, whole genome shotgun sequence OS=Vitis vinifera GN=GSVIVT00014956001 PE=4 SV=1	A7NU89	CL1Contig5882	XM_010940656.2
CL1Contig5105	2	7	28	14	B4	KED (AHRD V1 *-*- Q9LW95_TOBAC)	Solyc10g081570.1.1					Putative uncharacterized protein OS=Trichomonas vaginalis G3 GN=TVAG_278550 PE=4 SV=1	A2DU96	CL1Contig5105	XM_019855108.1
CL1Contig3005	12	7	50	19	B4	LRR receptor-like serine/threonine-protein kinase FEI 1 (AHRD V1 **** FEI1_ARATH); contains Interpro domain(s) IPR002290 Serine/threonine protein kinase	Solyc03g116760.1.1	| Symbols: | protein kinase family protein | chr3:5374389-5376114 FORWARD	AT3G15890.1	Somatic embryogenesis receptor kinase 1 OS=Arabidopsis thaliana GN=SERK1 PE=1 SV=2	Q94AG2	ATP binding protein, putative OS=Ricinus communis GN=RCOM_0900700 PE=4 SV=1	B9RV84	CL1Contig3005	XM_010913635.2
CL1Contig20	43	11	208	79	B4	Manganese transport protein mntH (AHRD V1 **-* MNTH_LACBR); contains Interpro domain(s) IPR001046 Natural resistance-associated macrophage protein	Solyc02g092800.1.1	| Symbols: ATNRAMP4, NRAMP4 | ATNRAMP4; inorganic anion transmembrane transporter/ manganese ion transmembrane transporter/ metal ion transmembrane transporter | chr5:26861822-26863580 FORWARD	AT5G67330.1	Metal transporter Nramp4 OS=Arabidopsis thaliana GN=NRAMP4 PE=2 SV=1	Q9FN18	Chromosome chr18 scaffold_1, whole genome shotgun sequence OS=Vitis vinifera GN=GSVIVT00014922001 PE=4 SV=1	A7NU57	CL1Contig20	XM_010938263.2
CL1Contig8749	0	4	17	6	B4	N-acetyl-gamma-glutamyl-phosphate reductase (AHRD V1 ***- A7WPL0_TOBAC); contains Interpro domain(s) IPR000706 N-acetyl-gamma-glutamyl-phosphate reductase	Solyc01g108660.1.1	| Symbols: | N-acetyl-gamma-glutamyl-phosphate reductase/ NAD or NADH binding / binding / catalytic/ oxidoreductase, acting on the aldehyde or oxo group of donors, NAD or NADP as acceptor / protein dimerization | chr2:8613168-8615649 FORWARD	AT2G19940.1	Probable N-acetyl-gamma-glutamyl-phosphate reductase, chloroplastic OS=Arabidopsis thaliana GN=At2g19940 PE=1 SV=2	Q93Z70	N-acetyl-gamma-glutamyl-phosphate reductase OS=Oryza sativa subsp. japonica GN=OSJNBa0041P03.17 PE=3 SV=1	Q8LNT4	CL1Contig8749	XM_010943553.2
CL1Contig20277	0	4	21	9	B4	Nascent polypeptide-associated complex alpha subunit-like protein (AHRD V1 ***- B6SU89_MAIZE); contains Interpro domain(s) IPR016641 Nascent polypeptide-associated complex, alpha subunit	Solyc03g080160.1.1	| Symbols: NACA2 | NACA2 (NASCENT POLYPEPTIDE-ASSOCIATED COMPLEX SUBUNIT ALPHA-LIKE PROTEIN 2) | chr3:18341072-18342273 FORWARD	AT3G49470.1	Nascent polypeptide-associated complex subunit alpha-like protein 2 OS=Arabidopsis thaliana GN=At3g49470 PE=2 SV=2	Q94JX9	Nascent polypeptide associated complex alpha subunit, putative OS=Ricinus communis GN=RCOM_0755870 PE=4 SV=1	B9S5M4	CL1Contig20277	XM_010935725.2
CL1Contig3345	23	25	139	82	B4	Neutral invertase (AHRD V1 ***- A7LH71_VITVI); contains Interpro domain(s) IPR006937 Plant neutral invertase	Solyc01g100810.1.1	| Symbols: | beta-fructofuranosidase, putative / invertase, putative / saccharase, putative / beta-fructosidase, putative | chr4:16609955-16612019 REVERSE	AT4G34860.1			Putative neutral invertase OS=Vitis vinifera GN=ni3 PE=4 SV=1	A9IVY1	CL1Contig3345	XM_010916347.2
CL1Contig654	0	11	40	14	B4	Nitrate transporter (AHRD V1 ***- Q8LG02_ARATH); contains Interpro domain(s) IPR000109 TGF-beta receptor, type I/II extracellular region	Solyc12g006050.1.1	| Symbols: | nitrate transporter (NTP3) | chr3:7626942-7628954 REVERSE	AT3G21670.1	Nitrate/chlorate transporter OS=Arabidopsis thaliana GN=CHL1 PE=2 SV=1	Q05085	Nitrate transporter OS=Arabidopsis thaliana PE=2 SV=1	Q8LG02	CL1Contig654	XM_010915149.1
CL173Contig1	0	4	17	6	B4	pectin lyase-like Glycoside hydrolase family 28 protein/polygalacturonase family protein (AHRD V1 **-- Q1PF10_ARATH); contains Interpro domain(s) IPR012334 Pectin lyase fold	Solyc06g060170.1.1	| Symbols: | glycoside hydrolase family 28 protein / polygalacturonase (pectinase) family protein | chr4:16092020-16094732 FORWARD	AT4G33440.1	Probable polygalacturonase OS=Vitis vinifera GN=GSVIVT00026920001 PE=1 SV=1	A7PZL3	Putative uncharacterized protein OS=Oryza sativa subsp. japonica GN=OsJ_25761 PE=4 SV=1	A3BNW4	CL173Contig1	XM_010913257.2
CL1Contig11437	6	7	33	14	B4	Peroxisomal multifunctional enzyme type 2 (AHRD V1 **-- B6TQ98_MAIZE); contains Interpro domain(s) IPR016083 Sterol-binding-like	Solyc04g078920.1.1	| Symbols: ATSCP2, SCP2 | SCP2 (STEROL CARRIER PROTEIN 2); oxidoreductase/ sterol carrier | chr5:17194458-17195910 REVERSE	AT5G42890.1	Peroxisomal multifunctional enzyme type 2 OS=Rattus norvegicus GN=Hsd17b4 PE=1 SV=3	P97852	Sterol carrier protein 2 (Fragment) OS=Oryza sativa subsp. indica PE=2 SV=1	A6MZU4	CL1Contig11437	XM_010944751.1
CL1Contig9885	0	0	14	8	B4	POT family domain containing protein expressed (AHRD V1 ***- D8L9H8_WHEAT); contains Interpro domain(s) IPR007493 Protein of unknown function DUF538	Solyc09g075230.1.1	| Symbols: | unknown protein | chr1:621637-622137 FORWARD	AT1G02816.1			Chromosome chr7 scaffold_42, whole genome shotgun sequence OS=Vitis vinifera GN=GSVIVT00028027001 PE=4 SV=1	A7Q0F2	CL1Contig9885	XM_010923351.2
CL1Contig18475	0	11	28	13	B4	Protein phosphatase (AHRD V1 *-*- A8N6T5_COPC7); contains Interpro domain(s) IPR011948 Dullard-like phosphatase domain	Solyc02g071250.1.1	| Symbols: | NLI interacting factor (NIF) family protein | chr5:18826007-18828156 FORWARD	AT5G46410.2	CTD small phosphatase-like protein 2 OS=Dictyostelium discoideum GN=ctdspl2 PE=3 SV=1	Q54GB2	Chromosome undetermined scaffold_143, whole genome shotgun sequence OS=Vitis vinifera GN=GSVIVT00003389001 PE=4 SV=1	A7QQJ7	CL1Contig18475	XM_010928413.2
CL1Contig5905	6	7	33	19	B4	Serine/threonine-protein kinase 36 (AHRD V1 *-*- STK36_HUMAN); contains Interpro domain(s) IPR004240 Nonaspanin (TM9SF)	Solyc01g005030.1.1	| Symbols: | protein kinase family protein | chr4:15570285-15572528 REVERSE	AT4G32250.1	E3 ubiquitin-protein ligase KEG OS=Arabidopsis thaliana GN=KEG PE=1 SV=2	Q9FY48	Predicted protein (Fragment) OS=Populus trichocarpa GN=POPTRDRAFT_415825 PE=4 SV=1	B9HAF5	CL1Contig5905	XM_010908286.2
CL1Contig7883	8	7	42	27	B4	Spfh domain / band 7 family protein (AHRD V1 **-- B4AS86_FRANO); contains Interpro domain(s) IPR001107 Band 7 protein	Solyc06g071050.1.1	| Symbols: | band 7 family protein | chr5:25201320-25202535 FORWARD	AT5G62740.1	Protein PPLZ12 OS=Lupinus polyphyllus GN=PPLZ12 PE=2 SV=1	P16148	Os08g0398400 protein OS=Oryza sativa subsp. japonica GN=OJ1198_B10.17 PE=2 SV=1	Q6ZIV7	CL1Contig7883	XM_010933952.2
CL1Contig5787	2	4	19	8	B4	Thaumatin-like protein (AHRD V1 ***- Q9STX6_ARATH); contains Interpro domain(s) IPR001938 Thaumatin, pathogenesis-related	Solyc01g111330.1.1	| Symbols: | thaumatin, putative | chr4:18066448-18067792 REVERSE	AT4G38660.2	Thaumatin-like protein 1 OS=Pyrus pyrifolia GN=TL1 PE=1 SV=1	O80327	Putative uncharacterized protein OS=Oryza sativa subsp. indica GN=OsI_32183 PE=4 SV=1	A2Z3H9	CL1Contig5787	XM_010936776.2
CL577Contig1	0	4	19	8	B4	Threonine endopeptidase (AHRD V1 **-- B6TCN7_MAIZE)	Solyc01g095430.1.1	| Symbols: | unknown protein | chr4:493692-494668 FORWARD	AT4G01150.1	Uncharacterized protein At4g01150, chloroplastic OS=Arabidopsis thaliana GN=At4g01150 PE=1 SV=1	O04616	Predicted protein (Fragment) OS=Populus trichocarpa GN=POPTRDRAFT_409886 PE=4 SV=1	B9GQF8	CL577Contig1	XM_010910453.1
CL1Contig2245	2	4	26	11	B4	Tobamovirus multiplication protein (Fragment) (AHRD V1 ***- B0ZZ80_ARAHY); contains Interpro domain(s) IPR009457 Protein of unknown function DUF1084	Solyc04g008540.1.1	| Symbols: THH1 | THH1 (TOM THREE HOMOLOG 1); virion binding | chr1:4971420-4973597 REVERSE	AT1G14530.1			Chromosome chr1 scaffold_22, whole genome shotgun sequence OS=Vitis vinifera GN=GSVIVT00021270001 PE=4 SV=1	A7PNI4	CL1Contig2245	XM_010941985.2
CL1Contig23647	2	7	33	22	B4	Unknown Protein (AHRD V1)	Solyc02g076800.1.1	| Symbols: | unknown protein | chr1:10202673-10203254 REVERSE	AT1G29195.1			Chromosome chr10 scaffold_81, whole genome shotgun sequence OS=Vitis vinifera GN=GSVIVT00035871001 PE=4 SV=1	A7QDK0	CL1Contig23647	XM_010912798.1
CL1Contig4849	4	4	24	11	B4	Zinc-binding family protein (AHRD V1 **** D7MDD4_ARALY); contains Interpro domain(s) IPR006734 Protein of unknown function DUF597	Solyc08g076860.1.1	| Symbols: | zinc-binding family protein | chr1:7337919-7339088 FORWARD	AT1G21000.1			Putative uncharacterized protein OS=Ricinus communis GN=RCOM_1602480 PE=4 SV=1	B9R8V7	CL1Contig4849	XM_019853059.1
CL1Contig19230	10	4	35	19	B4			| Symbols: UBL5 | UBL5 (UBIQUITIN-LIKE PROTEIN 5) | chr5:16913611-16913832 REVERSE	AT5G42300.1	Ubiquitin-like protein 5 OS=Arabidopsis thaliana GN=UBL5 PE=1 SV=1	Q9FGZ9	Putative uncharacterized protein OS=Picea sitchensis PE=4 SV=1	A9NLJ5	CL1Contig19230	XM_019850231.1
CL1Contig728	0	18	61	42	B4									CL1Contig728	XR_832020.2
CL1Contig3706	23	35	241	142	B4	Pre-mRNA splicing factor ATP-dependent RNA helicase-like protein (AHRD V1 **** Q9LXT8_ARATH); contains Interpro domain(s) IPR014001 DEAD-like helicase, N-terminal	Solyc10g076910.1.1	| Symbols: EMB3011 | EMB3011 (embryo defective 3011); ATP binding / RNA helicase/ helicase/ nucleic acid binding | chr5:4122747-4128660 FORWARD	AT5G13010.1	Pre-mRNA-splicing factor ATP-dependent RNA helicase PRP16 OS=Bos taurus GN=DHX38 PE=2 SV=1	Q17R09	Predicted protein OS=Populus trichocarpa GN=POPTRDRAFT_659337 PE=4 SV=1	B9HY36	CL1Contig3706	XR_832057.2
CL1Contig19466	0	7	19	8	B4	MADS-box transcription factor AGAMOUS (AHRD V1 **-* Q8GTY3_HELAN); contains Interpro domain(s) IPR002100 Transcription factor, MADS-box IPR002487 Transcription factor, K-box	Solyc02g071730.1.1	| Symbols: AG | AG (AGAMOUS); DNA binding / transcription factor | chr4:10383917-10388272 FORWARD	AT4G18960.1	Floral homeotic protein AGAMOUS OS=Nicotiana tabacum GN=AG1 PE=2 SV=1	Q43585	MADS box transcription factor OS=Elaeis guineensis var. tenera GN=AG2 PE=2 SV=1	Q2NNC2	CL1Contig19466	NM_001305068.1
CL1Contig1639	8	4	45	41	B5	(Rice Genome Annotation Project) expressed protein (AHRD V1 ***- B7FAJ2_ORYSJ)	Solyc07g049350.1.1	| Symbols: | unknown protein | chr2:13991744-13994082 REVERSE	AT2G32970.1			(Rice Genome Annotation Project) expressed protein OS=Oryza sativa subsp. japonica PE=2 SV=1	B7FAJ3	CL1Contig1639	XM_010915088.2
CL1Contig10539	8	32	92	91	B5	3-methyl-2-oxobutanoate dehydrogenase (2-methylpropanoyl-transferring) (AHRD V1 **** A1U0F1_MARAV); contains Interpro domain(s) IPR001017 Dehydrogenase, E1 component	Solyc04g063350.1.1	| Symbols: | 2-oxoisovalerate dehydrogenase, putative / 3-methyl-2-oxobutanoate dehydrogenase, putative / branched-chain alpha-keto acid dehydrogenase E1 alpha subunit, putative | chr1:7493492-7496240 FORWARD	AT1G21400.1	2-oxoisovalerate dehydrogenase subunit alpha, mitochondrial OS=Dictyostelium discoideum GN=bkdA PE=3 SV=1	Q54M22	Putative branched-chain alpha keto-acid dehydrogenase E1 alpha subunit OS=Arabidopsis thaliana GN=At5g09300 PE=2 SV=1	Q84JL2	CL1Contig10539	XM_010932353.2
CL1Contig8006	12	32	73	87	B5	Adiponectin receptor 2 (AHRD V1 *-** Q5TYU5_DANRE); contains Interpro domain(s) IPR004254 Hly-III related	Solyc02g092230.1.1	| Symbols: HHP4 | HHP4 (heptahelical protein 4); receptor | chr4:17701231-17702568 FORWARD	AT4G37680.1	Adiponectin receptor protein 2 OS=Homo sapiens GN=ADIPOR2 PE=1 SV=1	Q86V24	Predicted protein OS=Populus trichocarpa GN=POPTRDRAFT_1083980 PE=4 SV=1	B9HFZ8	CL1Contig8006	XM_010937839.2
CL1Contig1689	21	46	106	104	B5	AMP deaminase (AHRD V1 ***- D3BRS6_POLPA); contains Interpro domain(s) IPR006329 AMP deaminase	Solyc09g014770.1.1	| Symbols: FAC1, ATAMPD | FAC1 (EMBRYONIC FACTOR1); AMP deaminase | chr2:16033767-16038793 REVERSE	AT2G38280.1	AMP deaminase 2 OS=Homo sapiens GN=AMPD2 PE=1 SV=2	Q01433	AT2G38280 protein OS=Arabidopsis thaliana GN=AT2G38280 PE=2 SV=1	B9DFX9	CL1Contig1689	XM_010922517.2
CL1Contig354	6	35	75	66	B5	Beta-amylase (AHRD V1 **** Q5F304_SOYBN); contains Interpro domain(s) IPR013781 Glycoside hydrolase, subgroup, catalytic core	Solyc01g067660.1.1	| Symbols: BMY3, BAM9 | BMY3; beta-amylase/ catalytic/ cation binding | chr5:6226138-6227999 FORWARD	AT5G18670.1	Beta-amylase OS=Ipomoea batatas GN=BMY1 PE=1 SV=4	P10537	Beta-amylase OS=Musa acuminata PE=2 SV=1	Q3S4X4	CL1Contig354	XM_010940400.2
CL1Contig9777	2	4	26	25	B5	Bifunctional polymyxin resistance protein ArnA (AHRD V1 **-- ARNA_AERHH); contains Interpro domain(s) IPR016040 NAD(P)-binding domain	Solyc11g066150.1.1	| Symbols: UXS3, ATUXS3 | UXS3 (UDP-GLUCURONIC ACID DECARBOXYLASE 3); UDP-glucuronate decarboxylase/ catalytic | chr5:23915814-23917953 REVERSE	AT5G59290.1	UDP-glucuronic acid decarboxylase 1 OS=Mus musculus GN=Uxs1 PE=2 SV=1	Q91XL3	Predicted protein OS=Populus trichocarpa GN=POPTRDRAFT_822488 PE=2 SV=1	A9PBP7	CL1Contig9777	XM_010922343.2
CL1Contig12531	35	18	104	90	B5	Calcium/proton exchanger (AHRD V1 **** C4JVH2_UNCRE); contains Interpro domain(s) IPR004713 Calcium/proton exchanger	Solyc09g005260.1.1	| Symbols: CAX3, ATHCX1, CAX1-LIKE, ATCAX3 | CAX3 (CATION EXCHANGER 3); calcium:cation antiporter/ calcium:hydrogen antiporter/ cation:cation antiporter | chr3:19239458-19242519 FORWARD	AT3G51860.1	Vacuolar cation/proton exchanger 1a OS=Oryza sativa subsp. japonica GN=CAX1a PE=1 SV=1	Q769E5	Chromosome chr8 scaffold_23, whole genome shotgun sequence OS=Vitis vinifera GN=GSVIVT00021505001 PE=4 SV=1	A7PP44	CL1Contig12531	XM_010929059.1
CL1Contig9719	0	4	14	17	B5	Carotene beta-hydroxylase (AHRD V1 **** Q0GGX1_SOLLC); contains Interpro domain(s) IPR006694 Fatty acid hydroxylase	Solyc03g007960.1.1	| Symbols: BETA-OHASE 2, B2, CHY2 | BETA-OHASE 2 (BETA-CAROTENE HYDROXYLASE 2); carotene beta-ring hydroxylase | chr5:21334911-21336887 REVERSE	AT5G52570.1	Mannan endo-1,4-beta-mannosidase 7 OS=Arabidopsis thaliana GN=MAN7 PE=2 SV=1	Q9FJZ3	Beta-carotene hydroxylase OS=Elaeis oleifera GN=Chyb PE=2 SV=1	A7LP07	CL1Contig9719	XM_010920813.1
CL1Contig23085	4	11	28	24	B5	cDNA clone J023121M11 full insert sequence (AHRD V1 **-- B7F743_ORYSJ); contains Interpro domain(s) IPR007679 Protein of unknown function DUF569	Solyc01g010430.1.1	| Symbols: | FUNCTIONS IN: molecular_function unknown; INVOLVED IN: biological_process unknown; LOCATED IN: cellular_component unknown; EXPRESSED IN: 23 plant structures; EXPRESSED DURING: 13 growth stages; CONTAINS InterPro DOMAIN/s: Protein of unknown function DUF569 (InterPro:IPR007679), Actin_cross-linking (InterPro:IPR008999); BEST Arabidopsis thaliana protein match is: unknown protein (TAIR…	AT1G59710.1			Chromosome chr1 scaffold_46, whole genome shotgun sequence OS=Vitis vinifera GN=GSVIVT00028966001 PE=4 SV=1	A7Q2P6	CL1Contig23085	XM_010925004.2
CL1Contig10038	10	28	66	66	B5	cDNA clone J100026I16 full insert sequence (AHRD V1 **-- B7FA06_ORYSJ)	Solyc02g091180.1.1	| Symbols: | unknown protein | chr5:5718853-5719404 FORWARD	AT5G17350.1	Albumin-2 OS=Pisum sativum PE=2 SV=1	P08688	Hemopexin; D-tyrosyl-tRNA(Tyr) deacylase OS=Medicago truncatula GN=MtrDRAFT_AC153123g29v2 PE=4 SV=1	Q1RU99	CL1Contig10038	XM_010925733.2
CL1Contig11223	23	74	165	148	B5	Chaperone protein dnaJ (AHRD V1 *-*- C5UZI2_CLOBO); contains Interpro domain(s) IPR001623 Heat shock protein DnaJ, N-terminal	Solyc03g117590.1.1	| Symbols: J8 | J8; heat shock protein binding / unfolded protein binding | chr1:30403863-30404549 REVERSE	AT1G80920.1	Chaperone protein dnaJ 8, chloroplastic OS=Arabidopsis thaliana GN=ATJ8 PE=2 SV=1	Q9SAG8	Chaperone protein dnaJ 8, chloroplast, putative OS=Ricinus communis GN=RCOM_1442130 PE=4 SV=1	B9RGM8	CL1Contig11223	XM_010913867.2
CL1Contig2534	12	46	101	115	B5	Dehydrogenase/ reductase 3 (AHRD V1 *--* Q3INM6_NATPD); contains Interpro domain(s) IPR002347 Glucose/ribitol dehydrogenase	Solyc07g024000.1.1	| Symbols: | short-chain dehydrogenase/reductase (SDR) family protein | chr4:7684417-7686691 REVERSE	AT4G13250.1	Carbonyl reductase family member 4 OS=Xenopus tropicalis GN=cbr4 PE=2 SV=1	Q68ER2	Predicted protein (Fragment) OS=Populus trichocarpa GN=POPTRDRAFT_261857 PE=4 SV=1	B9ILM8	CL1Contig2534	XM_010917504.2
CL1Contig5354	10	14	47	42	B5	Ethylene responsive transcription factor 2b (AHRD V1 *-*- C0J9I6_9ROSA); contains Interpro domain(s) IPR001471 Pathogenesis-related transcriptional factor and ERF, DNA-binding	Solyc04g072900.1.1	| Symbols: RAP2.4 | RAP2.4 (related to AP2 4); DNA binding / transcription factor | chr1:29364790-29365794 FORWARD	AT1G78080.1	Ethylene-responsive transcription factor RAP2-4 OS=Arabidopsis thaliana GN=RAP2-4 PE=2 SV=1	Q8H1E4	AP2 domain-containing protein OS=Zea mays PE=2 SV=1	B6SIB9	CL1Contig5354	XM_010927970.1
CL1Contig4635	14	53	94	120	B5	Expansin-like protein (AHRD V1 ***- Q0WRS3_ARATH); contains Interpro domain(s) IPR007112 Expansin 45, endoglucanase-like	Solyc08g077900.1.1	| Symbols: ATEXLB1, EXPR, AT-EXPR, ATEXPR1, ATHEXP BETA 3.1 | ATEXLB1 (ARABIDOPSIS THALIANA EXPANSIN-LIKE B1) | chr4:9581817-9583181 REVERSE	AT4G17030.1	Expansin-like B1 OS=Arabidopsis thaliana GN=EXLB1 PE=2 SV=2	O23547	Major pollen allergen Ory s 1, putative OS=Ricinus communis GN=RCOM_0120910 PE=3 SV=1	B9SZ01	CL1Contig4635	XM_010935262.2
CL1Contig144	6	4	24	27	B5	Genome sequencing data contig C313 (AHRD V1 *-*- A8YHF7_MICAE)	Solyc08g082400.1.1	| Symbols: | unknown protein | chr4:12420593-12421345 REVERSE	AT4G23890.1			Putative uncharacterized protein OS=Vitis vinifera GN=VITISV_003162 PE=4 SV=1	A5AG98	CL1Contig144	XM_010911011.2
CL1Contig23346	2	7	66	49	B5	Glyoxalase/bleomycin resistance protein/dioxygenase (AHRD V1 ***- Q2HVV5_MEDTR); contains Interpro domain(s) IPR004360 Glyoxalase/bleomycin resistance protein/dioxygenase	Solyc03g116530.1.1	| Symbols: | lactoylglutathione lyase family protein / glyoxalase I family protein | chr1:30151101-30151930 FORWARD	AT1G80160.1			Putative uncharacterized protein OS=Oryza sativa subsp. indica GN=OsI_18636 PE=4 SV=1	A2Y0V7	CL1Contig23346	XM_010916587.2
CL1Contig2989	0	7	21	19	B5	GPI-anchor transamidase component (AHRD V1 *--* Q6KCB9_9SACH); contains Interpro domain(s) IPR009600 GPI transamidase subunit PIG-U	Solyc08g080420.1.1	| Symbols: | F-box family protein | chr4:14470715-14472204 REVERSE	AT4G29420.1	F-box/LRR-repeat protein At4g29420 OS=Arabidopsis thaliana GN=At4g29420 PE=2 SV=1	Q9M0E1	Putative uncharacterized protein OS=Ricinus communis GN=RCOM_0663350 PE=4 SV=1	B9SW19	CL1Contig2989	XM_010917012.2
CL1Contig9507	0	7	14	16	B5	High affinity copper uptake protein (AHRD V1 **** Q8QH07_DANRE); contains Interpro domain(s) IPR007274 Ctr copper transporter	Solyc02g082080.1.1	| Symbols: COPT5 | COPT5; copper ion transmembrane transporter/ high affinity copper ion transmembrane transporter | chr5:6985481-6985921 REVERSE	AT5G20650.1	Copper transporter 1 OS=Arabidopsis thaliana GN=COPT1 PE=2 SV=2	Q39065	Putative uncharacterized protein OS=Oryza sativa subsp. indica GN=OsI_31527 PE=4 SV=1	A2Z1P3	CL1Contig9507	XM_010934439.2
CL1Contig1760	6	18	38	49	B5	Homocysteine s-methyltransferase (AHRD V1 **** B9HUS6_POPTR); contains Interpro domain(s) IPR003726 Homocysteine S-methyltransferase	Solyc09g082460.1.1	| Symbols: HMT-2, ATHMT-2, HMT2 | HMT2 (HOMOCYSTEINE METHYLTRANSFERASE 2); homocysteine S-methyltransferase | chr3:23370575-23371974 REVERSE	AT3G63250.2	Homocysteine S-methyltransferase 2 OS=Zea mays GN=HMT-2 PE=2 SV=1	Q9FUM9	Homocysteine S-methyltransferase 3, putative, expressed OS=Oryza sativa subsp. japonica GN=LOC_Os12g41390 PE=4 SV=2	Q2QME8	CL1Contig1760	XM_010939911.2
CL1Contig25912	2	32	47	58	B5	Hydrolase alpha/beta fold family protein (AHRD V1 **-- D7KRI7_ARALY); contains Interpro domain(s) IPR000073 Alpha/beta hydrolase fold-1	Solyc03g098020.1.1	| Symbols: | hydrolase, alpha/beta fold family protein | chr1:27629266-27632486 FORWARD	AT1G73480.1	Monoglyceride lipase OS=Homo sapiens GN=MGLL PE=2 SV=2	Q99685	Putative monoglyceride lipase OS=Oryza sativa subsp. japonica GN=B1339H09.17 PE=4 SV=1	Q6H452	CL1Contig25912	XM_010912313.2
CL1Contig5021	2	7	35	28	B5	Kinase family protein (AHRD V1 ***- D7LFV3_ARALY); contains Interpro domain(s) IPR014045 Protein phosphatase 2C, N-terminal	Solyc01g056690.1.1	| Symbols: | protein kinase family protein / protein phosphatase 2C ( PP2C) family protein | chr2:17053747-17057108 REVERSE	AT2G40860.1	Protein kinase and PP2C-like domain-containing protein OS=Arabidopsis thaliana GN=At2g40860/At2g40870 PE=2 SV=1	Q940A2	Chromosome chr8 scaffold_29, whole genome shotgun sequence OS=Vitis vinifera GN=GSVIVT00023309001 PE=4 SV=1	A7PTD1	CL1Contig5021	XM_010924361.2
CL1Contig7446	23	14	73	79	B5	Long-chain-fatty-acid coa ligase (AHRD V1 ***- Q16WF9_AEDAE); contains Interpro domain(s) IPR000873 AMP-dependent synthetase and ligase	Solyc01g099100.1.1	| Symbols: LACS7, ATLACS7 | LACS7 (LONG-CHAIN ACYL-COA SYNTHETASE 7); long-chain-fatty-acid-CoA ligase/ protein binding | chr5:9742616-9746795 FORWARD	AT5G27600.1	Long-chain-fatty-acid--CoA ligase 1 OS=Cavia porcellus GN=ACSL1 PE=2 SV=1	Q9JID6	AMP-binding enzyme family protein, expressed OS=Oryza sativa subsp. japonica GN=Os11g0147000 PE=4 SV=1	Q2RAL6	CL1Contig7446	XM_010933673.2
CL1Contig19613	19	14	80	64	B5	Methylcrotonoyl-CoA carboxylase beta subunit (AHRD V1 **** D4XQJ0_ACIHA); contains Interpro domain(s) IPR000022 Carboxyl transferase	Solyc01g108030.1.1	| Symbols: MCCB | MCCB (3-METHYLCROTONYL-COA CARBOXYLASE); biotin carboxylase/ methylcrotonoyl-CoA carboxylase | chr4:16301298-16303949 FORWARD	AT4G34030.1	Methylcrotonoyl-CoA carboxylase beta chain, mitochondrial OS=Homo sapiens GN=MCCC2 PE=1 SV=1	Q9HCC0	Propionyl-CoA carboxylase beta chain OS=Zea mays PE=2 SV=1	B6SMD3	CL1Contig19613	XM_010928100.2
CL1Contig8820	4	18	45	38	B5	MYB transcription factor (AHRD V1 **** Q39550_CRAPL); contains Interpro domain(s) IPR015495 Myb transcription factor	Solyc01g057910.1.1	| Symbols: MYB108, AtMYB108, BOS1 | MYB108 (myb domain protein 108); DNA binding / transcription factor | chr3:2004298-2006358 FORWARD	AT3G06490.1	Myb-related protein 305 OS=Antirrhinum majus GN=MYB305 PE=2 SV=1	P81391	Chromosome chr5 scaffold_64, whole genome shotgun sequence OS=Vitis vinifera GN=GSVIVT00033189001 PE=4 SV=1	A7Q8U6	CL1Contig8820	XM_010939890.2
CL1Contig830	2	4	45	38	B5	Peptidyl-prolyl cis-trans isomerase (AHRD V1 **** D7MDH2_ARALY); contains Interpro domain(s) IPR002130 Peptidyl-prolyl cis-trans isomerase, cyclophilin-type	Solyc01g111360.1.1	| Symbols: | peptidyl-prolyl cis-trans isomerase, putative / cyclophilin, putative / rotamase, putative | chr4:16648865-16650646 FORWARD	AT4G34960.1			Peptidyl-prolyl cis-trans isomerase (Fragment) OS=Populus trichocarpa GN=POPTRDRAFT_196010 PE=3 SV=1	B9H181	CL1Contig830	XM_010943000.1
CL1Contig21814	0	11	19	19	B5	Phytoene synthase 2 (AHRD V1 **** A9Q2P8_SOLLC); contains Interpro domain(s) IPR019845 Squalene/phytoene synthase, conserved site IPR002060 Squalene/phytoene synthase	Solyc02g081330.1.1	| Symbols: PSY | phytoene synthase (PSY) / geranylgeranyl-diphosphate geranylgeranyl transferase | chr5:5659839-5662087 REVERSE	AT5G17230.1	Phytoene synthase, chloroplastic OS=Narcissus pseudonarcissus GN=PSY PE=2 SV=1	P53797	Phytoene synthase OS=Oncidium Gower Ramsey GN=PSY PE=2 SV=1	Q6RIC0	CL1Contig21814	XM_019855516.1
CL1Contig8926	2	14	61	64	B5	Proactivator polypeptide (AHRD V1 **-- C0H9G6_SALSA); contains Interpro domain(s) IPR011001 Saposin-like	Solyc09g042700.1.1	| Symbols: | saposin B domain-containing protein | chr3:19186970-19188436 FORWARD	AT3G51730.1	Proactivator polypeptide-like 1 OS=Homo sapiens GN=PSAPL1 PE=2 SV=2	Q6NUJ1	Putative uncharacterized protein OS=Ricinus communis GN=RCOM_0215280 PE=4 SV=1	B9T649	CL1Contig8926	XM_010922805.1
CL1Contig11076	0	7	14	14	B5	Proteasome subunit alpha type (AHRD V1 ***- Q38HT8_SOLTU); contains Interpro domain(s) IPR000426 Proteasome, alpha-subunit, conserved site	Solyc01g111450.1.1	| Symbols: PAD1 | PAD1 (20s proteasome alpha subunit pad1); endopeptidase/ peptidase/ threonine-type endopeptidase | chr3:19031086-19032746 FORWARD	AT3G51260.1	Proteasome subunit alpha type-7 OS=Solanum lycopersicum GN=PAD1 PE=2 SV=1	O24030	Proteasome subunit alpha type OS=Vitis vinifera GN=GSVIVT00036755001 PE=3 SV=1	A7QDV3	CL1Contig11076	XM_010943007.1
CL1Contig24992	6	7	26	27	B5	RING-finger protein like (AHRD V1 *-*- B6SVN2_MAIZE); contains Interpro domain(s) IPR018957 Zinc finger, C3HC4 RING-type	Solyc12g096420.1.1	| Symbols: | zinc finger (C3HC4-type RING finger) family protein | chr5:8545008-8546923 REVERSE	AT5G24870.1			Os06g0695600 protein OS=Oryza sativa subsp. japonica GN=P0622F03.23 PE=2 SV=1	Q5Z8H4	CL1Contig24992	XM_010915391.2
CL1Contig5050	10	28	59	77	B5	Ripening-related protein 3 (AHRD V1 **-- RIP3_ORYSJ); contains Interpro domain(s) IPR009009 Barwin-related endoglucanase	Solyc01g094440.1.1			Putative ripening-related protein 2 OS=Oryza sativa subsp. japonica GN=Os02g0637000 PE=3 SV=1	Q6H5X0	Predicted protein OS=Populus trichocarpa GN=POPTRDRAFT_755283 PE=4 SV=1	B9GQ00	CL1Contig5050	XM_010934864.2
CL1Contig8118	2	7	19	19	B5	Saccharopine dehydrogenase (NAD(+) L-glutamate-forming) (AHRD V1 *-** C7PUW7_CHIPD); contains Interpro domain(s) IPR005097 Saccharopine dehydrogenase	Solyc07g017610.1.1	| Symbols: | lysine-ketoglutarate reductase/saccharopine dehydrogenase bifunctional enzyme | chr4:15985479-15991069 REVERSE	AT4G33150.1	Alpha-aminoadipic semialdehyde synthase OS=Arabidopsis thaliana GN=LKR/SDH PE=1 SV=1	Q9SMZ4	Putative uncharacterized protein OS=Zea mays PE=2 SV=1	C0HI44	CL1Contig8118	XM_019849385.1
CL1Contig8847	25	14	101	80	B5	Salt stress root protein RS1 (AHRD V1 **-- SRS1_ORYSJ); contains Interpro domain(s) IPR008469 DREPP plasma membrane polypeptide	Solyc10g005100.1.1	| Symbols: ATPCAP1, PCAP1 | DREPP plasma membrane polypeptide family protein | chr4:10941593-10943227 FORWARD	AT4G20260.1	Salt stress root protein RS1 OS=Oryza sativa subsp. indica GN=OsI_001009 PE=1 SV=1	A2WMG6	Predicted protein (Fragment) OS=Populus trichocarpa GN=POPTRDRAFT_414421 PE=4 SV=1	B9GYR5	CL1Contig8847	XM_010917623.2
CL1Contig7731	14	7	45	39	B5	Serrate RNA effector molecule homolog (AHRD V1 *-*- SRRT_DROWI)	Solyc01g009090.1.1	| Symbols: SE | SE (SERRATE); DNA binding / transcription factor | chr2:11572587-11576357 FORWARD	AT2G27100.1	Serrate RNA effector molecule OS=Arabidopsis thaliana GN=SE PE=1 SV=2	Q9ZVD0	Putative uncharacterized protein OS=Oryza sativa subsp. indica GN=OsI_24338 PE=4 SV=1	B8B241	CL1Contig7731	XM_010931029.2
CL1Contig12596	31	50	113	109	B5	Spfh domain / band 7 family protein (AHRD V1 **-- B4AS86_FRANO); contains Interpro domain(s) IPR001107 Band 7 protein	Solyc06g071050.1.1	| Symbols: | band 7 family protein | chr5:25201320-25202535 FORWARD	AT5G62740.1	Protein PPLZ12 OS=Lupinus polyphyllus GN=PPLZ12 PE=2 SV=1	P16148	Hypersensitive-induced response protein OS=Cucumis sativus PE=2 SV=1	Q6UNT3	CL1Contig12596	XM_010933952.2
CL1Contig1674	2	4	24	22	B5	Strictosidine synthase family protein (AHRD V1 **-- Q2SQU4_HAHCH); contains Interpro domain(s) IPR004141 Strictosidine synthase	Solyc05g025810.1.1	| Symbols: SSL4, ATSSL4 | SSL4 (STRICTOSIDINE SYNTHASE-LIKE 4); strictosidine synthase | chr3:19084082-19085451 FORWARD	AT3G51420.1	Adipocyte plasma membrane-associated protein OS=Rattus norvegicus GN=Apmap PE=2 SV=2	Q7TP48	Chromosome chr11 scaffold_13, whole genome shotgun sequence OS=Vitis vinifera GN=GSVIVT00016421001 PE=4 SV=1	A7PDV0	CL1Contig1674	XM_010941594.1
CL1Contig6960	2	28	75	85	B5	Sucrose synthase (AHRD V1 **** O82693_SOLLC); contains Interpro domain(s) IPR012820 Sucrose synthase, plants and cyanobacteria IPR000368 Sucrose synthase	Solyc12g009300.1.1	| Symbols: SUS1, ASUS1, atsus1 | SUS1 (SUCROSE SYNTHASE 1); UDP-glycosyltransferase/ sucrose synthase | chr5:7050599-7054032 REVERSE	AT5G20830.1	Sucrose synthase 3 OS=Oryza sativa subsp. japonica GN=SUS3 PE=1 SV=2	Q43009	Putative uncharacterized protein OS=Zea mays PE=2 SV=1	C0P6F8	CL1Contig6960	XM_019853099.1
CL1Contig6331	29	46	113	118	B5	Thaumatin-like protein (AHRD V1 **-- Q5DJS5_TOBAC); contains Interpro domain(s) IPR001938 Thaumatin, pathogenesis-related	Solyc12g056390.1.1	| Symbols: ATOSM34 | ATOSM34 (osmotin 34) | chr4:7025127-7026113 REVERSE	AT4G11650.1	Protein P21 OS=Glycine max PE=1 SV=1	P25096	Chromosome chr2 scaffold_112, whole genome shotgun sequence OS=Vitis vinifera GN=GSVIVT00001114001 PE=4 SV=1	A5B4P9	CL1Contig6331	XM_010912965.1
CL1Contig9735	6	35	83	80	B5	Transcription factor (AHRD V1 *-** D6MKM4_9ASPA); contains Interpro domain(s) IPR011598 Helix-loop-helix DNA-binding	Solyc01g109700.1.1	| Symbols: CIB1 | CIB1 (CRYPTOCHROME-INTERACTING BASIC-HELIX-LOOP-HELIX 1); DNA binding / transcription factor | chr4:16498466-16499946 FORWARD	AT4G34530.1	Transcription factor bHLH63 OS=Arabidopsis thaliana GN=BHLH63 PE=2 SV=1	Q8GY61	Predicted protein OS=Populus trichocarpa GN=POPTRDRAFT_649402 PE=4 SV=1	B9HRM4	CL1Contig9735	XM_010941784.2
CL1Contig5523	2	7	26	22	B5	U-box domain-containing protein (AHRD V1 ***- D7KBV1_ARALY); contains Interpro domain(s) IPR011989 Armadillo-like helical	Solyc09g018230.1.1	| Symbols: | armadillo/beta-catenin repeat family protein / U-box domain-containing protein | chr5:320983-323007 FORWARD	AT5G01830.1	U-box domain-containing protein 16 OS=Arabidopsis thaliana GN=PUB16 PE=2 SV=1	Q9LZW3	Putative uncharacterized protein OS=Oryza sativa subsp. japonica GN=P0031D02.21 PE=2 SV=1	Q8LRC7	CL1Contig5523	XM_010933042.2
CL1Contig7730	16	21	52	52	B5	Ubiquitin (AHRD V1 ***- Q2UZT4_MUSAC); contains Interpro domain(s) IPR019956 Ubiquitin subgroup	Solyc11g005670.1.1	| Symbols: UBQ10 | UBQ10 (POLYUBIQUITIN 10); protein binding | chr4:2718559-2719932 FORWARD	AT4G05320.2	Ubiquitin OS=Pisum sativum GN=PU1 PE=3 SV=1	P69322	Polyubiquitin OS=Pinus sylvestris PE=2 SV=1	Q41067	CL1Contig7730	XM_010908947.2
CL1Contig2287	2	11	24	22	B5	Ubiquitin fusion-degradation protein-like (AHRD V1 ***- Q307X2_SOLTU); contains Interpro domain(s) IPR004854 Ubiquitin fusion degradation protein UFD1	Solyc01g110410.1.1	| Symbols: | ubiquitin fusion degradation UFD1 family protein | chr2:9108126-9110012 FORWARD	AT2G21270.1	Ubiquitin fusion degradation protein 1 homolog OS=Dictyostelium discoideum GN=ufd1 PE=3 SV=1	Q55BK0	Ubiquitin fusion degradation protein OS=Elaeis guineensis var. tenera PE=2 SV=1	B3TLZ5	CL1Contig2287	XM_010942641.2
CL1Contig17192	0	11	17	17	B5	Zinc finger transcription factor ZFP19 (AHRD V1 **** Q84NH1_ORYSJ); contains Interpro domain(s) IPR007087 Zinc finger, C2H2-type	Solyc05g054650.1.1	| Symbols: | zinc finger (C2H2 type) family protein (ZAT11) | chr2:15706454-15706990 FORWARD	AT2G37430.1			Chromosome chr6 scaffold_3, whole genome shotgun sequence OS=Vitis vinifera GN=GSVIVT00024387001 PE=4 SV=1	A7NZ63	CL1Contig17192	XM_010924092.2
CL1Contig6473	12	7	61	58	B5	Calmodulin-binding protein (Fragment) (AHRD V1 *-** Q9M451_CICAR); contains Interpro domain(s) IPR012416 Calmodulin binding protein-like	Solyc07g006830.1.1	| Symbols: | calmodulin-binding protein | chr4:13125224-13127765 FORWARD	AT4G25800.1	Agamous-like MADS-box protein AGL9 homolog OS=Aranda deborah PE=2 SV=1	Q38694	MADS box transcription factor OS=Elaeis guineensis var. tenera GN=AGL2-2 PE=2 SV=1	Q5K6A4	CL1Contig6473	NM_001319908.1
CL1Contig8551	2	7	24	19	B5										no hit
CL1Contig16791	33	28	85	52	B6	60S ribosomal protein L17 (AHRD V1 ***- D7KV33_ARALY); contains Interpro domain(s) IPR005721 Ribosomal protein L22/L17, eukaryotic/archaeal	Solyc06g071870.1.1	| Symbols: | 60S ribosomal protein L17 (RPL17B) | chr1:25262209-25263627 FORWARD	AT1G67430.1	60S ribosomal protein L17 OS=Zea mays GN=RPL17 PE=2 SV=1	O48557	Chromosome chr1 scaffold_136, whole genome shotgun sequence OS=Vitis vinifera GN=GSVIVT00002783001 PE=4 SV=1	A7QP35	CL1Contig16791	XM_010910903.2
CL1Contig9961	23	14	54	57	B6	Acetyl-CoA C-acetyltransferase protein (AHRD V1 **** D3YN47_9ERIC); contains Interpro domain(s) IPR002155 Thiolase	Solyc04g015100.1.1	| Symbols: | acetyl-CoA C-acyltransferase, putative / 3-ketoacyl-CoA thiolase, putative | chr5:19331762-19334145 FORWARD	AT5G47720.2	Probable acetyl-CoA acetyltransferase, cytosolic 2 OS=Arabidopsis thaliana GN=At5g47720 PE=2 SV=1	Q9FIK7	Acetyl-CoA acetyltransferase, cytosolic 1 OS=Zea mays PE=2 SV=1	B6TCA2	CL1Contig9961	XM_010938469.2
CL1Contig1715	55	57	106	91	B6	Actin (AHRD V1 ***- Q6F4H4_TOBAC); contains Interpro domain(s) IPR004000 Actin/actin-like	Solyc01g104770.1.1	| Symbols: ACT4 | ACT4 (ACTIN 4); structural constituent of cytoskeleton | chr5:23950109-23951586 FORWARD	AT5G59370.2	Actin-101 OS=Solanum tuberosum GN=AC101 PE=3 SV=1	P30173	Putative uncharacterized protein OS=Zea mays PE=2 SV=1	C0HHR4	CL1Contig1715	XM_010942805.2
CL1Contig1771	27	14	73	52	B6	Aldehyde dehydrogenase 1 (AHRD V1 **** Q84V96_LOTCO); contains Interpro domain(s) IPR015590 Aldehyde dehydrogenase	Solyc05g005700.1.1	| Symbols: ALDH2C4, ALDH1A, REF1 | ALDH2C4; 3-chloroallyl aldehyde dehydrogenase/ aldehyde dehydrogenase (NAD)/ coniferyl-aldehyde dehydrogenase | chr3:8919732-8923029 REVERSE	AT3G24503.1	Aldehyde dehydrogenase, mitochondrial OS=Bos taurus GN=ALDH2 PE=1 SV=2	P20000	T-cytoplasm male sterility restorer factor 2 OS=Zea mays GN=rf2 PE=2 SV=1	Q94G64	CL1Contig1771	XM_010930301.2
CL1Contig153	96	57	295	208	B6	Alpha amylase 2 (IC) (AHRD V1 *-** Q010P9_OSTTA); contains Interpro domain(s) IPR006589 Glycosyl hydrolase, family 13, subfamily, catalytic region	Solyc05g007070.1.1	| Symbols: ATAMY3, AMY3 | AMY3 (ALPHA-AMYLASE-LIKE 3); alpha-amylase | chr1:26288518-26293003 REVERSE	AT1G69830.1	Alpha-amylase OS=Vigna mungo GN=AMY1.1 PE=2 SV=1	P17859	At1g69830/T17F3_14 OS=Arabidopsis thaliana GN=At1g69830 PE=2 SV=1	Q94A41	CL1Contig153	XM_010926755.2
CL1Contig4307	19	21	66	31	B6	Arginyl-tRNA synthetase (AHRD V1 ***- O23247_ARATH); contains Interpro domain(s) IPR001278 Arginyl-tRNA synthetase, class Ic	Solyc12g008570.1.1	| Symbols: | arginyl-tRNA synthetase, putative / arginine--tRNA ligase, putative | chr1:24819064-24822277 REVERSE	AT1G66530.1	Arginyl-tRNA synthetase OS=Trichodesmium erythraeum (strain IMS101) GN=argS PE=3 SV=1	Q10XL4	Predicted protein OS=Populus trichocarpa GN=POPTRDRAFT_711240 PE=3 SV=1	B9GSG1	CL1Contig4307	XM_010939558.2
CL1Contig22184	25	32	57	58	B6	Aspartic proteinase nepenthesin-1 (AHRD V1 **-- C0JA51_9ORYZ); contains Interpro domain(s) IPR001461 Peptidase A1	Solyc08g067100.1.1	| Symbols: | chloroplast nucleoid DNA-binding protein, putative | chr5:3403331-3405331 REVERSE	AT5G10770.1	Aspartic proteinase nepenthesin-2 OS=Nepenthes gracilis GN=nep2 PE=1 SV=1	Q766C2	Chromosome chr4 scaffold_6, whole genome shotgun sequence OS=Vitis vinifera GN=GSVIVT00032824001 PE=3 SV=1	A7P689	CL1Contig22184	XM_010930592.2
CL1Contig26021	35	57	83	63	B6	At5g51670-like protein (Fragment) (AHRD V1 *-*- C0JEV7_9BRAS); contains Interpro domain(s) IPR007700 Protein of unknown function DUF668	Solyc11g007660.1.1	| Symbols: | unknown protein | chr5:1303757-1305556 REVERSE	AT5G04550.1			Putative uncharacterized protein OS=Vitis vinifera GN=VITISV_028824 PE=4 SV=1	A5BEF8	CL1Contig26021	XM_019848680.1
CL1Contig10165	55	14	68	35	B6	Atcambp25-binding protein OF (AHRD V1 ***- D7LGI4_ARALY); contains Interpro domain(s) IPR008889 VQ	Solyc10g077130.1.1	| Symbols: | VQ motif-containing protein | chr3:21060044-21060781 FORWARD	AT3G56880.1			Predicted protein OS=Populus trichocarpa GN=POPTRDRAFT_576097 PE=4 SV=1	B9IHK5	CL1Contig10165	XM_010924666.2
CL1Contig4409	47	11	92	44	B6	Auxin-repressed protein (AHRD V1 ***- Q6PXE1_9SOLN); contains Interpro domain(s) IPR008406 Dormancyauxin associated	Solyc03g006360.1.1	| Symbols: DRM1, DYL1 | DYL1 (DORMANCY-ASSOCIATED PROTEIN-LIKE 1) | chr1:9934252-9935216 REVERSE	AT1G28330.1	Auxin-repressed 12.5 kDa protein OS=Fragaria ananassa PE=2 SV=1	Q05349	Auxin-repressed protein-like protein ARP1 OS=Manihot esculenta PE=4 SV=1	Q52QX4	CL1Contig4409	XM_010945645.2
CL1Contig3395	37	0	52	28	B6	BEL1-like homeodomain protein 6 (AHRD V1 *--- BLH6_ARATH); contains Interpro domain(s) IPR006563 POX	Solyc01g109980.1.1	| Symbols: BLH7 | BLH7 (bell1-like homeodomain 7); DNA binding / transcription factor | chr2:7101490-7103200 REVERSE	AT2G16400.1	BEL1-like homeodomain protein 7 OS=Arabidopsis thaliana GN=BLH7 PE=2 SV=1	Q9SIW1	Os12g0636200 protein OS=Oryza sativa subsp. japonica GN=Os12g0636200 PE=2 SV=1	Q2QLM6	CL1Contig3395	XM_010934609.2
CL1Contig6237	41	14	94	98	B6	Catalase (AHRD V1 **** Q8L7J7_CAPAN); contains Interpro domain(s) IPR018028 Catalase related subgroup	Solyc04g082460.1.1	| Symbols: CAT3, SEN2, ATCAT3 | CAT3 (CATALASE 3); catalase | chr1:7143142-7145807 FORWARD	AT1G20620.2	Catalase isozyme 3 OS=Nicotiana plumbaginifolia GN=CAT3 PE=2 SV=1	P49317	Catalase OS=Populus deltoides GN=cat1 PE=3 SV=1	Q1XFN0	CL1Contig6237	XM_010943120.2
CL1Contig13421	45	25	92	77	B6	Cathepsin L-like cysteine proteinase (AHRD V1 **** A7LJ78_DERVA); contains Interpro domain(s) IPR013128 Peptidase C1A, papain IPR000169 Peptidase, cysteine peptidase active site	Solyc07g041900.1.1	| Symbols: AALP | AALP (Arabidopsis aleurain-like protease); cysteine-type peptidase | chr5:24280044-24282152 FORWARD	AT5G60360.2	Thiol protease aleurain OS=Arabidopsis thaliana GN=ALEU PE=1 SV=2	Q8H166	Chromosome chr11 scaffold_13, whole genome shotgun sequence OS=Vitis vinifera GN=GSVIVT00016442001 PE=3 SV=1	A5CBB3	CL1Contig13421	XM_010918923.1
CL1Contig17782	173	64	196	143	B6	CCR4-NOT transcription complex subunit 7 (AHRD V1 ***- B4FG48_MAIZE); contains Interpro domain(s) IPR006941 Ribonuclease CAF1	Solyc11g068770.1.1	| Symbols: | CCR4-NOT transcription complex protein, putative | chr5:7365605-7366441 REVERSE	AT5G22250.1	Probable CCR4-associated factor 1 homolog 11 OS=Arabidopsis thaliana GN=CAF1-11 PE=2 SV=1	Q9FMS6	Putative uncharacterized protein OS=Vitis vinifera GN=VITISV_015622 PE=4 SV=1	A5BID5	CL1Contig17782	XM_010908942.2
CL1Contig10645	14	28	68	46	B6	Cytidine deaminase (AHRD V1 ***- Q9XEX5_ARATH); contains Interpro domain(s) IPR006263 Cytidine deaminase, homodimeric	Solyc07g021750.1.1	| Symbols: CDA1, AT-CDA1, DESZ | CDA1 (CYTIDINE DEAMINASE 1); cytidine deaminase | chr2:8470598-8471503 REVERSE	AT2G19570.1	Cytidine deaminase OS=Aeromonas salmonicida (strain A449) GN=cdd PE=3 SV=1	A4SNI2	CDA1 OS=Zea mays PE=2 SV=1	B6U9X1	CL1Contig10645	XM_010941469.2
CL1Contig13929	18	25	50	41	B6	Endoplasmic reticulum lectin 1 (AHRD V1 **-- ERLEC_MOUSE); contains Interpro domain(s) IPR012913 Glucosidase II beta subunit-like	Solyc07g007380.1.1	| Symbols: | protein binding | chr5:13354552-13356725 REVERSE	AT5G35080.1	Protein OS-9 OS=Bos taurus GN=OS9 PE=2 SV=1	Q3MHX6	Putative uncharacterized protein OS=Ricinus communis GN=RCOM_0934410 PE=4 SV=1	B9T242	CL1Contig13929	XM_010929973.2
CL1Contig1380	31	43	116	58	B6	Ethylene responsive transcription factor 3a (AHRD V1 **** C0J9I5_9ROSA); contains Interpro domain(s) IPR001471 Pathogenesis-related transcriptional factor and ERF, DNA-binding	Solyc07g064890.1.1	| Symbols: ERF3, ATERF3 | ERF3 (ETHYLENE RESPONSIVE ELEMENT BINDING FACTOR 3); DNA binding / protein binding / transcription factor/ transcription repressor | chr1:18757602-18758279 REVERSE	AT1G50640.1	Ethylene-responsive transcription factor 3 OS=Arabidopsis thaliana GN=ERF3 PE=1 SV=1	O80339	Chromosome chr12 scaffold_36, whole genome shotgun sequence OS=Vitis vinifera GN=GSVIVT00025959001 PE=4 SV=1	A7PXA1	CL1Contig1380	XM_010930105.2
CL1Contig8702	70	67	179	120	B6	Ethylene-responsive transcription factor 1 (AHRD V1 *-*- ERF1_ORYSJ); contains Interpro domain(s) IPR001471 Pathogenesis-related transcriptional factor and ERF, DNA-binding	Solyc06g054630.1.1	| Symbols: | AP2 domain-containing transcription factor, putative | chr1:6626973-6627530 REVERSE	AT1G19210.1	Ethylene-responsive transcription factor ERF017 OS=Arabidopsis thaliana GN=ERF017 PE=2 SV=1	Q84QC2	Transcriptional factor TINY, putative OS=Ricinus communis GN=RCOM_0707900 PE=4 SV=1	B9RQZ6	CL1Contig8702	XM_010919139.2
CL1Contig5158	136	39	179	112	B6	Ethylene-responsive transcription factor 4 (AHRD V1 *-*- B6THY5_MAIZE); contains Interpro domain(s) IPR001471 Pathogenesis-related transcriptional factor and ERF, DNA-binding	Solyc07g053740.1.1	| Symbols: ERF9, ATERF9, ATERF-9 | ERF9 (ERF DOMAIN PROTEIN 9); DNA binding / transcription factor/ transcription repressor | chr5:17806742-17807344 FORWARD	AT5G44210.1	Ethylene-responsive transcription factor 9 OS=Arabidopsis thaliana GN=ERF9 PE=2 SV=1	Q9FE67	Putative uncharacterized protein OS=Oryza sativa subsp. indica GN=OsI_20469 PE=4 SV=1	A2Y646	CL1Contig5158	XM_010911413.2
CL1Contig3535	162	124	304	192	B6	Ethylene-responsive transcription factor 4 (AHRD V1 *-*- B6THY5_MAIZE); contains Interpro domain(s) IPR001471 Pathogenesis-related transcriptional factor and ERF, DNA-binding	Solyc07g053740.1.1	| Symbols: ERF9, ATERF9, ATERF-9 | ERF9 (ERF DOMAIN PROTEIN 9); DNA binding / transcription factor/ transcription repressor | chr5:17806742-17807344 FORWARD	AT5G44210.1	Ethylene-responsive transcription factor 9 OS=Arabidopsis thaliana GN=ERF9 PE=2 SV=1	Q9FE67	Putative uncharacterized protein OS=Oryza sativa subsp. indica GN=OsI_20469 PE=4 SV=1	A2Y646	CL1Contig3535	XM_010930631.2
CL1Contig18549	51	43	139	91	B6	Exocyst subunit Exo70-interacting protein Roh1 (Fragment) (AHRD V1 *-*- C1IJU1_TOBAC); contains Interpro domain(s) IPR008511 Protein of unknown function DUF793	Solyc04g071480.1.1	| Symbols: | unknown protein | chr1:27982737-27983930 FORWARD	AT1G74450.1	Serine carboxypeptidase 2 OS=Hordeum vulgare GN=CBP2 PE=1 SV=2	P08818	Chromosome chr18 scaffold_59, whole genome shotgun sequence OS=Vitis vinifera GN=GSVIVT00031761001 PE=4 SV=1	A7Q7B0	CL1Contig18549	XM_010932675.2
CL1Contig1137	27	14	68	35	B6	Expansin-like protein (AHRD V1 ***- A7X331_SOLLC); contains Interpro domain(s) IPR007112 Expansin 45, endoglucanase-like IPR007117 Pollen allergen/expansin, C-terminal	Solyc01g112000.1.1	| Symbols: ATEXLA1, EXPL1, ATEXPL1, ATHEXP BETA 2.1 | ATEXLA1 (ARABIDOPSIS THALIANA EXPANSIN-LIKE A1) | chr3:16896238-16897189 FORWARD	AT3G45970.1	Expansin-like A2 OS=Oryza sativa subsp. japonica GN=EXLA2 PE=2 SV=1	Q7XCL0	Putative uncharacterized protein PtrEXLA2 OS=Populus trichocarpa GN=PtrEXLA2 PE=3 SV=1	B9HQZ5	CL1Contig1137	XM_010945639.2
CL1Contig18480	19	11	61	30	B6	G-box binding factor 3 (AHRD V1 **** D7LDY1_ARALY); contains Interpro domain(s) IPR012900 G-box binding, MFMR	Solyc01g095460.1.1	| Symbols: GBF3 | GBF3 (G-BOX BINDING FACTOR 3); sequence-specific DNA binding / transcription factor | chr2:19000859-19002901 FORWARD	AT2G46270.1	Common plant regulatory factor 1 OS=Petroselinum crispum GN=CPRF1 PE=2 SV=1	Q99089	Basic leucine zipper protein OS=Spinacia oleracea GN=bZIP PE=2 SV=1	O49936	CL1Contig18480	XM_010915960.2
CL1Contig803	23	18	66	28	B6	Genomic DNA chromosome 5 P1 clone MBG8 (AHRD V1 ***- Q9FFU3_ARATH)	Solyc07g064440.1.1	| Symbols: | unknown protein | chr1:26420159-26422345 FORWARD	AT1G70160.1			Putative uncharacterized protein P0684C02.6-1 OS=Oryza sativa subsp. japonica GN=P0684C02.6-1 PE=4 SV=1	Q8S1L2	CL1Contig803	XM_010931948.2
CL1Contig10511	94	110	392	242	B6	Heavy metal-associated domain containing protein expressed (AHRD V1 *-*- Q8S5W0_ORYSJ); contains Interpro domain(s) IPR006121 Heavy metal transport/detoxification protein	Solyc01g095070.1.1	| Symbols: | heavy-metal-associated domain-containing protein | chr1:180401-182066 REVERSE	AT1G01490.1			Putative uncharacterized protein OS=Arabidopsis thaliana GN=At1g01490 PE=2 SV=1	O03982	CL1Contig10511	XM_010920836.2
CL1Contig24604	16	21	47	31	B6	Heparan-alpha-glucosaminide N-acetyltransferase (AHRD V1 **-- D2QUR2_SPILD); contains Interpro domain(s) IPR019259 Protein of unknown function DUF2261, transmembrane	Solyc11g040150.1.1	| Symbols: | unknown protein | chr5:19392408-19394963 FORWARD	AT5G47900.1	Heparan-alpha-glucosaminide N-acetyltransferase OS=Mus musculus GN=Hgsnat PE=1 SV=1	Q3UDW8	Putative uncharacterized protein OS=Oryza sativa subsp. indica GN=OsI_15768 PE=4 SV=1	B8ATH3	CL1Contig24604	XM_010931247.2
CL1Contig18916	29	14	50	66	B6	Histone H3 (AHRD V1 ***- A8MRL0_ARATH); contains Interpro domain(s) IPR000164 Histone H3	Solyc11g010230.1.1	| Symbols: | histone H3.2 | chr4:18557539-18558236 REVERSE	AT4G40040.2	Histone H3.3 OS=Oryza coarctata PE=2 SV=3	Q71U98	Histone H3 OS=Pteris vittata PE=2 SV=1	C0LQ79	CL1Contig18916	XM_010942637.1
CL1Contig16959	21	32	75	52	B6	Membrane related protein (AHRD V1 **-- Q6ZXK5_ORYSJ); contains Interpro domain(s) IPR002913 Lipid-binding START	Solyc08g083330.1.1	| Symbols: CP5 | CP5 | chr1:24046887-24048537 REVERSE	AT1G64720.1	StAR-related lipid transfer protein 7, mitochondrial OS=Mus musculus GN=Stard7 PE=2 SV=2	Q8R1R3	Phosphatidylcholine transfer protein, putative OS=Ricinus communis GN=RCOM_1314180 PE=4 SV=1	B9RYW5	CL1Contig16959	XM_010921925.2
CL1Contig8217	96	131	224	178	B6	Mg2+-dependent phosphatidate (PA) phosphatase catalyzes the dephosphorylation of PA to yield diacylglycerol and Pi responsible for de novo lipid synthesis homologous to mammalian lipin 1 (AHRD V1 *--* D6VZY7_YEAST); contains Interpro domain(s) IPR013209 LNS2, Lipin/Ned1/Smp2	Solyc09g005910.1.1	| Symbols: | lipin family protein | chr5:17185719-17189681 REVERSE	AT5G42870.1	Lipin-2 OS=Homo sapiens GN=LPIN2 PE=1 SV=1	Q92539	Chromosome chr18 scaffold_1, whole genome shotgun sequence OS=Vitis vinifera GN=GSVIVT00014803001 PE=4 SV=1	A7NTU8	CL1Contig8217	XM_010918327.2
CL1Contig9095	25	21	64	53	B6	mRNA binding protein Pumilio 2 (AHRD V1 *-** C1GCQ9_PARBD); contains Interpro domain(s) IPR011989 Armadillo-like helical	Solyc06g076340.1.1	| Symbols: APUM3 | APUM3 (Arabidopsis Pumilio 3); RNA binding / binding | chr2:12531392-12535060 FORWARD	AT2G29140.1	Pumilio homolog 1 OS=Homo sapiens GN=PUM1 PE=1 SV=3	Q14671	Putative uncharacterized protein OS=Oryza sativa subsp. indica GN=OsI_04410 PE=4 SV=1	A2WWX7	CL1Contig9095	XM_010922231.2
CL1Contig8823	12	21	52	35	B6	NAC domain protein IPR003441 (AHRD V1 ***- B9GU14_POPTR); contains Interpro domain(s) IPR003441 No apical meristem (NAM) protein	Solyc06g060230.1.1	| Symbols: ATAF1, ANAC002 | ATAF1; transcription activator/ transcription factor | chr1:268471-269514 FORWARD	AT1G01720.1	NAC domain-containing protein 48 OS=Oryza sativa subsp. japonica GN=NAC48 PE=2 SV=1	Q7F2L3	Putative uncharacterized protein OS=Oryza sativa subsp. indica GN=OsI_04690 PE=4 SV=1	A2WXN9	CL1Contig8823	XM_010912452.2
CL1Contig19489	45	64	156	113	B6	NAC domain protein IPR003441 (AHRD V1 ***- B9GU14_POPTR); contains Interpro domain(s) IPR003441 No apical meristem (NAM) protein	Solyc06g060230.1.1	| Symbols: ATAF1, ANAC002 | ATAF1; transcription activator/ transcription factor | chr1:268471-269514 FORWARD	AT1G01720.1	NAC domain-containing protein 48 OS=Oryza sativa subsp. japonica GN=NAC48 PE=2 SV=1	Q7F2L3	NAC domain protein NAC2 OS=Gossypium hirsutum GN=NAC2 PE=2 SV=1	C0J1R2	CL1Contig19489	XM_010932423.2
CL1Contig8836	23	28	57	55	B6	NAC-domain transcription factor (AHRD V1 *-** D3WFN5_WHEAT); contains Interpro domain(s) IPR003441 No apical meristem (NAM) protein	Solyc04g072220.1.1	| Symbols: anac017 | anac017 (Arabidopsis NAC domain containing protein 17); transcription factor | chr1:12451729-12453914 FORWARD	AT1G34190.1	NAC domain-containing protein 78 OS=Arabidopsis thaliana GN=NAC078 PE=2 SV=2	Q84K00	Chromosome undetermined scaffold_151, whole genome shotgun sequence OS=Vitis vinifera GN=GSVIVT00005429001 PE=4 SV=1	A7QRN5	CL1Contig8836	XM_010929187.2
CL1Contig18632	76	21	113	80	B6	NAD dependent epimerase/dehydratase family protein expressed (AHRD V1 ***- Q2MJA7_ORYSJ); contains Interpro domain(s) IPR016040 NAD(P)-binding domain	Solyc12g010540.1.1	| Symbols: GAE2 | GAE2 (UDP-D-GLUCURONATE 4-EPIMERASE 2); UDP-glucuronate 4-epimerase/ catalytic | chr1:346052-347356 FORWARD	AT1G02000.1	UDP-glucuronate 4-epimerase 2 OS=Arabidopsis thaliana GN=GAE2 PE=2 SV=1	Q9LPC1	Predicted protein OS=Populus trichocarpa GN=POPTRDRAFT_578682 PE=4 SV=1	B9IM76	CL1Contig18632	XM_010915753.2
CL1Contig14571	37	39	87	46	B6	NHL1 (Fragment) (AHRD V1 **-- B0LZH6_ARATH); contains Interpro domain(s) IPR010847 Harpin-induced 1	Solyc06g074040.1.1	| Symbols: | harpin-induced family protein / HIN1 family protein / harpin-responsive family protein | chr3:15928216-15929645 FORWARD	AT3G44220.1	14-3-3-like protein A OS=Vicia faba PE=2 SV=1	P42653	Predicted protein OS=Populus trichocarpa GN=POPTRDRAFT_835469 PE=4 SV=1	B9IIM8	CL1Contig14571	XM_010911516.2
CL1Contig21165	49	7	101	33	B6	NHL1 (Fragment) (AHRD V1 **-- B0LZH6_ARATH); contains Interpro domain(s) IPR010847 Harpin-induced 1	Solyc06g074040.1.1	| Symbols: | harpin-induced family protein / HIN1 family protein / harpin-responsive family protein | chr3:15928216-15929645 FORWARD	AT3G44220.1			Putative uncharacterized protein OS=Oryza sativa subsp. indica GN=OsI_37550 PE=4 SV=1	A2ZIA6	CL1Contig21165	XM_010914072.1
CL1Contig13688	18	21	59	36	B6	Os06g0301100 protein (Fragment) (AHRD V1 *-*- Q0DCQ4_ORYSJ); contains Interpro domain(s) IPR005349 Uncharacterised protein family UPF0136, Transmembrane	Solyc10g079260.1.1	| Symbols: | unknown protein | chr3:21193960-21195547 FORWARD	AT3G57280.1			Chromosome chr8 scaffold_34, whole genome shotgun sequence OS=Vitis vinifera GN=GSVIVT00025662001 PE=4 SV=1	A7PWL2	CL1Contig13688	XM_010939131.1
CL1Contig3603	205	96	344	189	B6	Os07g0175100 protein (Fragment) (AHRD V1 *--- Q0D898_ORYSJ)	Solyc07g040960.1.1	| Symbols: | unknown protein | chr5:3877975-3879483 REVERSE	AT5G12010.1	Putative nuclease HARBI1 OS=Bos taurus GN=HARBI1 PE=2 SV=1	Q17QR8	Chromosome chr11 scaffold_13, whole genome shotgun sequence OS=Vitis vinifera GN=GSVIVT00016518001 PE=4 SV=1	A7PE37	CL1Contig3603	XM_010916899.1
CL1Contig7981	150	152	373	300	B6	Os07g0175100 protein (Fragment) (AHRD V1 *--- Q0D898_ORYSJ)	Solyc07g040960.1.1	| Symbols: | unknown protein | chr5:3877975-3879483 REVERSE	AT5G12010.1	Putative nuclease HARBI1 OS=Bos taurus GN=HARBI1 PE=2 SV=1	Q17QR8	Putative uncharacterized protein OS=Oryza sativa subsp. japonica GN=OsJ_02361 PE=4 SV=1	B9EXQ7	CL1Contig7981	XM_010939795.2
CL1Contig6517	265	152	363	278	B6	Os07g0175100 protein (Fragment) (AHRD V1 *--- Q0D898_ORYSJ)	Solyc07g040960.1.1	| Symbols: | unknown protein | chr5:3877975-3879483 REVERSE	AT5G12010.1	Putative nuclease HARBI1 OS=Bos taurus GN=HARBI1 PE=2 SV=1	Q17QR8	Chromosome chr11 scaffold_13, whole genome shotgun sequence OS=Vitis vinifera GN=GSVIVT00016518001 PE=4 SV=1	A7PE37	CL1Contig6517	XM_019851691.1
CL1Contig26146	62	89	160	143	B6	Os08g0119500 protein (Fragment) (AHRD V1 *-*- Q0J8C9_ORYSJ)	Solyc09g015040.1.1	| Symbols: | LOCATED IN: endomembrane system; EXPRESSED IN: sperm cell, male gametophyte, pollen tube; EXPRESSED DURING: L mature pollen stage, M germinated pollen stage; CONTAINS InterPro DOMAIN/s: Methyltransferase FkbM (InterPro:IPR006342); BEST Arabidopsis thaliana protein match is: methyltransferase (TAIR:AT4G24805.1); Has 224 Blast hits to 223 proteins in 16 species: Archae - 0; Bacteria - …	AT5G01710.1			Predicted protein OS=Populus trichocarpa GN=POPTRDRAFT_577091 PE=4 SV=1	B9IGK4	CL1Contig26146	XM_010922752.2
CL1Contig17342	117	46	208	192	B6	Os10g0422600 protein (Fragment) (AHRD V1 *-*- Q0IXM0_ORYSJ); contains Interpro domain(s) IPR007650 Protein of unknown function DUF581	Solyc09g082210.1.1	| Symbols: | senescence-associated protein-related | chr3:7991827-7992805 REVERSE	AT3G22550.1			Putative uncharacterized protein OS=Ricinus communis GN=RCOM_0911830 PE=4 SV=1	B9RTP7	CL1Contig17342	XM_010919462.2
CL1Contig4194	12	14	42	20	B6	OTU domain containing protein (AHRD V1 *-*- D3BI79_POLPA); contains Interpro domain(s) IPR003323 Ovarian tumour, otubain	Solyc11g068660.1.1	| Symbols: | OTU-like cysteine protease family protein | chr2:11699780-11702363 REVERSE	AT2G27350.5	OTU domain-containing protein 5 OS=Mus musculus GN=Otud5 PE=1 SV=2	Q3U2S4	Predicted protein OS=Populus trichocarpa GN=POPTRDRAFT_648978 PE=4 SV=1	B9HQ41	CL1Contig4194	XM_019852914.1
CL1Contig741	25	43	75	72	B6	Phosphoesterase family protein (AHRD V1 ***- D7KH02_ARALY); contains Interpro domain(s) IPR007312 Phosphoesterase	Solyc09g020190.1.1	| Symbols: | phosphoesterase family protein | chr3:18011653-18013959 REVERSE	AT3G48610.1	Expansin-like B1 OS=Arabidopsis thaliana GN=EXLB1 PE=2 SV=2	O23547	Putative uncharacterized protein OS=Oryza sativa subsp. indica GN=OsI_14148 PE=4 SV=1	A2XNK4	CL1Contig741	XM_010924757.2
CL1Contig405	8	14	40	24	B6	Phosphoglycerate dehydrogenase (AHRD V1 **** D2D316_GOSHI); contains Interpro domain(s) IPR015508 D-3-phosphogylcerate Dehydrogenase	Solyc03g112070.1.1	| Symbols: PGDH | PGDH (3-PHOSPHOGLYCERATE DEHYDROGENASE); phosphoglycerate dehydrogenase | chr1:6101157-6104979 FORWARD	AT1G17745.1	D-3-phosphoglycerate dehydrogenase, chloroplastic OS=Arabidopsis thaliana GN=At1g17745 PE=1 SV=2	O04130	Chromosome chr3 scaffold_8, whole genome shotgun sequence OS=Vitis vinifera GN=GSVIVT00036649001 PE=3 SV=1	A7P9P5	CL1Contig405	XM_010930331.2
CL1Contig3515	43	32	104	105	B6	Protein phosphatase 2c (AHRD V1 ***- Q4L0F8_MEDSA); contains Interpro domain(s) IPR015655 Protein phosphatase 2C	Solyc05g055790.1.1	| Symbols: | protein phosphatase 2C family protein / PP2C family protein | chr3:593601-595457 REVERSE	AT3G02750.1	Probable protein phosphatase 2C 33 OS=Arabidopsis thaliana GN=PPC6-1 PE=1 SV=1	Q9M8R7	Protein phosphatase 2c OS=Medicago truncatula PE=2 SV=1	A6NA79	CL1Contig3515	XM_010909617.2
CL1Contig9895	16	28	66	47	B6	Protein-tyrosine sulfotransferase (AHRD V1 ***- TPST_ARATH)	Solyc11g069520.1.1	| Symbols: RAP2.3, ATEBP, ERF72 | ATEBP (ETHYLENE-RESPONSIVE ELEMENT BINDING PROTEIN); DNA binding / protein binding / transcription activator/ transcription factor | chr3:5705784-5706768 FORWARD	AT3G16770.1	Protein-tyrosine sulfotransferase OS=Arabidopsis thaliana GN=TPST PE=1 SV=3	Q3EDG5	Chromosome chr6 scaffold_3, whole genome shotgun sequence OS=Vitis vinifera GN=GSVIVT00024549001 PE=4 SV=1	A7NZK5	CL1Contig9895	XM_010923321.2
CL1Contig11840	119	103	245	211	B6	RING finger protein 13 (AHRD V1 *--- RNF13_CHICK); contains Interpro domain(s) IPR010543 Protein of unknown function DUF1117	Solyc04g011610.1.1	| Symbols: | zinc finger (C3HC4-type RING finger) family protein | chr5:23998422-23999645 REVERSE	AT5G59550.1	E3 ubiquitin-protein ligase CIP8 OS=Arabidopsis thaliana GN=CIP8 PE=1 SV=1	Q9SPL2	Putative uncharacterized protein OS=Vitis vinifera GN=VITISV_022309 PE=4 SV=1	A5BC54	CL1Contig11840	XM_010939285.2
CL1Contig9785	14	18	42	36	B6	RING finger protein 13 (AHRD V1 *-*- B5X4J4_SALSA); contains Interpro domain(s) IPR003137 Protease-associated PA	Solyc11g019930.1.1	| Symbols: | protease-associated zinc finger (C3HC4-type RING finger) family protein | chr1:27098250-27099881 FORWARD	AT1G71980.1	RING finger protein 13 OS=Bos taurus GN=RNF13 PE=2 SV=1	Q0VD51	Predicted protein OS=Populus trichocarpa GN=POPTRDRAFT_1108425 PE=4 SV=1	B9IQI2	CL1Contig9785	XM_010932488.2
CL1Contig7720	92	35	106	98	B6	Senescence-associated protein (AHRD V1 ***- B3TLS7_ELAGV); contains Interpro domain(s) IPR000301 Tetraspanin, subgroup	Solyc07g006280.1.1	| Symbols: TET8 | TET8 (TETRASPANIN8) | chr2:10135859-10137352 REVERSE	AT2G23810.1			Senescence-associated protein OS=Elaeis guineensis var. tenera PE=2 SV=1	B3TLS7	CL1Contig7720	XM_010915757.2
CL1Contig17421	64	21	94	50	B6	Skp1 (AHRD V1 ***- Q49HP3_CAPAN); contains Interpro domain(s) IPR016897 E3 ubiquitin ligase, SCF complex, Skp subunit	Solyc01g111650.1.1	| Symbols: ASK2, SKP1B | ASK2 (ARABIDOPSIS SKP1-LIKE 2); protein binding / ubiquitin-protein ligase | chr5:16854495-16855516 REVERSE	AT5G42190.1	SKP1-like protein 1B OS=Arabidopsis thaliana GN=SKP1B PE=1 SV=1	Q9FHW7	Kinetochore protein OS=Elaeis guineensis var. tenera PE=2 SV=1	B3TLY6	CL1Contig17421	XM_010938364.2
CL1Contig6485	12	11	33	38	B6	SRC2 homolog (Fragment) (AHRD V1 *-*- B3IYJ9_9SOLA); contains Interpro domain(s) IPR018029 C2 membrane targeting protein	Solyc01g067000.1.1	| Symbols: | C2 domain-containing protein | chr3:5617112-5618194 REVERSE	AT3G16510.1			C2 domain-containing protein / XYPPX domain-containing protein OS=Musa acuminata GN=MA4_106O17.64 PE=4 SV=1	Q1EPG0	CL1Contig6485	XM_010940131.2
CL1Contig2725	25	0	42	17	B6	T-snare (AHRD V1 ***- Q2HS23_MEDTR)	Solyc09g055760.1.1	| Symbols: | myosin heavy chain-related | chr5:23890802-23893619 REVERSE	AT5G59210.1	CAP-Gly domain-containing linker protein 1 OS=Mus musculus GN=Clip1 PE=1 SV=1	Q922J3	Putative uncharacterized protein OS=Zea mays PE=2 SV=1	B4FWE8	CL1Contig2725	XM_010932997.2
CL1Contig1663	41	7	64	52	B6	Transcription factor MADS-box 2 (AHRD V1 **** D5HSY6_9ROSA); contains Interpro domain(s) IPR002100 Transcription factor, MADS-box IPR002487 Transcription factor, K-box	Solyc05g015750.1.1	| Symbols: SEP3, AGL9 | SEP3 (SEPALLATA3); DNA binding / protein binding / transcription factor | chr1:8593790-8595862 REVERSE	AT1G24260.1	Agamous-like MADS-box protein AGL9 homolog OS=Aranda deborah PE=2 SV=1	Q38694	MADS box transcription factor OS=Elaeis guineensis var. tenera GN=AGL2-3 PE=2 SV=1	Q5K6A3	CL1Contig1663	XM_010914715.2
CL1Contig24768	191	138	309	255	B6	Transmembrane BAX inhibitor motif-containing protein 4 (AHRD V1 **-- B6TGH7_MAIZE); contains Interpro domain(s) IPR006214 Uncharacterised protein family UPF0005	Solyc01g080330.1.1	| Symbols: | EXPRESSED IN: 24 plant structures; EXPRESSED DURING: 15 growth stages; CONTAINS InterPro DOMAIN/s: Uncharacterised protein family UPF0005 (InterPro:IPR006214); BEST Arabidopsis thaliana protein match is: glutamate binding (TAIR:AT1G03070.1); Has 4000 Blast hits to 3999 proteins in 955 species: Archae - 0; Bacteria - 1775; Metazoa - 750; Fungi - 92; Plants - 143; Viruses - 77; Other E…	AT4G15470.1	BI1-like protein OS=Arabidopsis thaliana GN=At4g15470 PE=2 SV=1	Q94A20	Chromosome chr5 scaffold_2, whole genome shotgun sequence OS=Vitis vinifera GN=GSVIVT00019877001 PE=4 SV=1	A7NWD4	CL1Contig24768	XM_010937182.2
CL1Contig16586	31	14	71	46	B6	Ubiquitin (AHRD V1 ***- Q39257_PEA); contains Interpro domain(s) IPR019956 Ubiquitin subgroup	Solyc10g006480.1.1	| Symbols: UBQ14 | UBQ14; protein binding | chr4:1278747-1279664 REVERSE	AT4G02890.2	Sucrose synthase 2 OS=Tulipa gesneriana PE=2 SV=1	Q41607	Ubiquitin (Fragment) OS=Arabidopsis thaliana GN=UBQ3 PE=2 SV=1	A6XIA0	CL1Contig16586	XM_019854002.1
CL1Contig18972	57	35	127	93	B6	Zinc finger A20 and AN1 domain-containing stress-associated protein 6 (AHRD V1 *-*- C1BNQ4_9MAXI); contains Interpro domain(s) IPR000058 Zinc finger, AN1-type	Solyc01g086960.1.1	| Symbols: | zinc finger (AN1-like) family protein | chr3:4012707-4013189 FORWARD	AT3G12630.1	Zinc finger A20 and AN1 domain-containing stress-associated protein 11 OS=Oryza sativa subsp. japonica GN=SAP11 PE=2 SV=1	Q84PD8	Chromosome chr13 scaffold_210, whole genome shotgun sequence OS=Vitis vinifera GN=GSVIVT00008836001 PE=4 SV=1	A7QWV3	CL1Contig18972	XM_010914835.2
CL1Contig10123	78	25	99	58	B6	Zinc-finger protein (AHRD V1 ***- Q40899_PETHY); contains Interpro domain(s) IPR007087 Zinc finger, C2H2-type	Solyc04g077980.1.1	| Symbols: | zinc finger (C2H2 type) family protein | chr3:18510246-18510893 FORWARD	AT3G49930.1	Zinc finger protein 1 OS=Triticum aestivum PE=2 SV=1	Q42430	Zinc-finger protein OS=Bruguiera gymnorhiza PE=2 SV=1	B1Q4T8	CL1Contig10123	XM_010907981.2
CL1Contig9223	173	74	262	203	B6	Zinc-finger protein (AHRD V1 ***- Q40899_PETHY); contains Interpro domain(s) IPR007087 Zinc finger, C2H2-type	Solyc04g077980.1.1	| Symbols: STZ, ZAT10 | STZ (salt tolerance zinc finger); nucleic acid binding / transcription factor/ transcription repressor/ zinc ion binding | chr1:9648302-9648985 REVERSE	AT1G27730.1	Zinc finger protein 1 OS=Triticum aestivum PE=2 SV=1	Q42430	Zinc-finger protein OS=Bruguiera gymnorhiza PE=2 SV=1	B1Q4T8	CL1Contig9223	XM_010909089.2
CL1Contig11195	25	25	83	53	B6									CL1Contig11195	XM_010911788.1
CL1Contig5452	185	103	208	164	B6			| Symbols: MT3 | MT3 (METALLOTHIONEIN 3); copper ion binding | chr3:5180825-5181325 REVERSE	AT3G15353.1	Metallothionein-like protein type 3 OS=Musa acuminata PE=3 SV=1	Q40256	Metallothionein-like protein OS=Elaeis oleifera GN=MET PE=4 SV=1	C3W5J2	CL1Contig5452	XR_832575.2
CL1Contig7742	113	50	243	209	B6	Aluminum-induced protein-like protein (AHRD V1 ***- Q8S2R9_THEHA)	Solyc12g013700.1.1	| Symbols: | unknown protein | chr4:13727665-13728683 REVERSE	AT4G27450.1	Stem-specific protein TSJT1 OS=Nicotiana tabacum GN=TSJT1 PE=2 SV=1	P24805	Asparagine synthase-related protein OS=Elaeis guineensis var. tenera GN=M39A PE=2 SV=1	Q05FE8	CL1Contig7742	NM_001319917.1
CL1Contig9395	25	25	78	38	B6	1-aminocyclopropane-1-carboxylate oxidase 1 (AHRD V1 **-- ACCO1_MALDO); contains Interpro domain(s) IPR005123 Oxoglutarate and iron-dependent oxygenase	Solyc02g071360.1.1	| Symbols: | oxidoreductase, 2OG-Fe(II) oxygenase family protein | chr4:12949753-12951138 FORWARD	AT4G25310.1	S-norcoclaurine synthase 1 OS=Coptis japonica GN=NCS1 PE=1 SV=1	A2A1A0	Flavonol synthase/flavanone 3-hydroxylase, putative OS=Ricinus communis GN=RCOM_1278050 PE=3 SV=1	B9SNS2		no hit
CL1Contig18704	113	262	146	211	C1	2 3-bisphosphoglycerate-independent phosphoglycerate mutase (AHRD V1 **** B9S1V6_RICCO); contains Interpro domain(s) IPR005995 Phosphoglycerate mutase, 2,3-bisphosphoglycerate-independent	Solyc07g044840.1.1	| Symbols: | 2,3-biphosphoglycerate-independent phosphoglycerate mutase, putative / phosphoglyceromutase, putative | chr3:2608683-2611237 REVERSE	AT3G08590.1	2,3-bisphosphoglycerate-independent phosphoglycerate mutase 1 OS=Arabidopsis thaliana GN=PGM1 PE=2 SV=3	O04499	Putative uncharacterized protein OS=Oryza sativa subsp. indica GN=OsI_04213 PE=4 SV=1	B8ABA7	CL1Contig18704	XM_019853389.1
CL1Contig22722	8	28	7	30	C1	3 4-dihydroxy-2-butanone 4-phosphate synthase (AHRD V1 ***- D1VQB4_9ACTO); contains Interpro domain(s) IPR000422 DHBP synthase RibB	Solyc11g010300.1.1	| Symbols: ATGCH, GCH, ATRIBA1, RFD1 | ATGCH; 3,4-dihydroxy-2-butanone-4-phosphate synthase/ GTP cyclohydrolase II | chr5:25718459-25720790 FORWARD	AT5G64300.1	Riboflavin biosynthesis protein ribBA, chloroplastic OS=Arabidopsis thaliana GN=RIBBA PE=2 SV=2	P47924	Riboflavin biosynthesis protein (Fragment) OS=Elaeis oleifera GN=RibAB PE=2 SV=1	C1JYZ7	CL1Contig22722	XM_010944315.2
CL1Contig8269	19	57	21	60	C1	3 4-dihydroxy-2-butanone 4-phosphate synthase (AHRD V1 ***- D7CLR6_SYNLT); contains Interpro domain(s) IPR000422 DHBP synthase RibB	Solyc01g105560.1.1	| Symbols: ATGCH, GCH, ATRIBA1, RFD1 | ATGCH; 3,4-dihydroxy-2-butanone-4-phosphate synthase/ GTP cyclohydrolase II | chr5:25718459-25720790 FORWARD	AT5G64300.1	Riboflavin biosynthesis protein ribBA, chloroplastic OS=Arabidopsis thaliana GN=RIBBA PE=2 SV=2	P47924	Os02g0572400 protein OS=Oryza sativa subsp. japonica GN=Os02g0572400 PE=2 SV=1	Q0E079	CL1Contig8269	XM_010944313.2
CL1Contig8982	96	191	111	154	C1	3-isopropylmalate dehydratase large subunit (AHRD V1 *--- LEUC_NATPD); contains Interpro domain(s) IPR006249 Aconitase/iron regulatory protein 2	Solyc07g052350.1.1	| Symbols: | aconitate hydratase/ copper ion binding | chr4:13543077-13548427 FORWARD	AT4G26970.1	Aconitate hydratase (Fragment) OS=Cucumis melo var. conomon GN=ACO PE=2 SV=1	Q42669	Putative aconitate hydratase 1 OS=Sorghum bicolor PE=4 SV=1	Q1KSB0	CL1Contig8982	XM_010919834.2
CL1Contig7724	4	28	12	19	C1	3&apos-5&apos exonuclease domain-containing protein-like (AHRD V1 **-- Q2V9B5_SOLTU); contains Interpro domain(s) IPR002562 3'-5' exonuclease	Solyc08g065880.1.1	| Symbols: | 3'-5' exonuclease domain-containing protein / K homology domain-containing protein / KH domain-containing protein | chr2:11049379-11051997 REVERSE	AT2G25910.1	Exonuclease 3'-5' domain-containing protein 1 OS=Homo sapiens GN=EXD1 PE=2 SV=3	Q8NHP7	Predicted protein OS=Populus trichocarpa GN=POPTRDRAFT_835748 PE=4 SV=1	B9ING4	CL1Contig7724	XM_010911888.2
CL1Contig14321	10	43	24	22	C1	ABC transporter ATP-binding protein (AHRD V1 **** D4ZR39_SPIPL); contains Interpro domain(s) IPR003439 ABC transporter-like	Solyc04g056650.1.1	| Symbols: ATNAP11, TGD3 | ATNAP11 (ARABIDOPSIS THALIANA NON-INTRINSIC ABC PROTEIN 11); transporter | chr1:24295362-24297332 FORWARD	AT1G65410.1	Protein TRIGALACTOSYLDIACYLGLYCEROL 3, chloroplastic OS=Arabidopsis thaliana GN=TGD3 PE=1 SV=1	Q9AT00	Putative ABC transporter, 5'-partial (Fragment) OS=Oryza sativa subsp. japonica GN=OSJNBa0039O18.1 PE=3 SV=1	Q7Y189	CL1Contig14321	XM_010908198.2
CL1Contig24959	35	96	40	77	C1	Acetyl-coenzyme A synthetase (AHRD V1 ***- Q2J3D0_RHOP2); contains Interpro domain(s) IPR011904 Acetate--CoA ligase	Solyc07g017860.1.1	| Symbols: | acetyl-CoA synthetase, putative / acetate-CoA ligase, putative | chr5:14534961-14539084 REVERSE	AT5G36880.1	Acetyl-coenzyme A synthetase OS=Alkalilimnicola ehrlichei (strain MLHE-1) GN=acsA PE=3 SV=1	Q0AAW0	Acetyl-CoA synthetase OS=Arabidopsis thaliana PE=2 SV=1	O49063	CL1Contig24959	XM_010944000.2
CL1Contig15273	0	18	5	11	C1	Acyl carrier protein (AHRD V1 ***- Q3HRX1_SOLTU); contains Interpro domain(s) IPR003231 Acyl carrier protein (ACP)	Solyc05g056240.1.1	| Symbols: mtACP2 | mtACP2 (mitochondrial acyl carrier protein 2); acyl carrier/ metal ion binding | chr1:24249088-24250366 REVERSE	AT1G65290.1	Acyl carrier protein, mitochondrial OS=Arabidopsis thaliana GN=At2g44620 PE=2 SV=1	P53665	Acyl carrier protein OS=Vitis vinifera GN=GSVIVT00021632001 PE=3 SV=1	A7PPF5	CL1Contig15273	XM_010908833.2
CL1Contig5692	10	39	17	25	C1	Acyl-ACP thioesterase (AHRD V1 ***- A9XUG5_RICCO); contains Interpro domain(s) IPR002864 Acyl-ACP thioesterase	Solyc12g006930.1.1	| Symbols: FATB | FATB (fatty acyl-ACP thioesterases B); acyl carrier/ acyl-[acyl-carrier-protein] hydrolase | chr1:2691546-2693409 REVERSE	AT1G08510.1	Myristoyl-acyl carrier protein thioesterase, chloroplastic OS=Gossypium hirsutum GN=FATB1 PE=1 SV=1	Q9SQI3	Os06g0143400 protein OS=Oryza sativa subsp. japonica GN=P0535G04.36 PE=2 SV=1	Q9SNP5	CL1Contig5692	XM_010926998.2
CL1Contig8928	0	18	7	13	C1	Adenylate kinase (AHRD V1 **** B6SLP1_MAIZE); contains Interpro domain(s) IPR006259 Adenylate kinase, subfamily	Solyc04g049690.1.1	| Symbols: ADK, ATPADK1 | ADK (ADENOSINE KINASE); adenylate kinase/ nucleotide kinase | chr2:15641991-15643318 FORWARD	AT2G37250.1	Probable adenylate kinase 1, chloroplastic OS=Arabidopsis thaliana GN=At2g37250 PE=2 SV=1	Q9ZUU1	Chromosome chr13 scaffold_48, whole genome shotgun sequence OS=Vitis vinifera GN=GSVIVT00029485001 PE=3 SV=1	A7Q401	CL1Contig8928	XM_010911070.2
CL1Contig9752	37	152	68	131	C1	Adenylosuccinate synthetase (AHRD V1 **** Q9FYW9_SOLLC); contains Interpro domain(s) IPR001114 Adenylosuccinate synthetase	Solyc02g085520.1.1	| Symbols: ADSS | ADSS (ADENYLOSUCCINATE SYNTHASE); adenylosuccinate synthase | chr3:21334519-21336603 REVERSE	AT3G57610.1	Adenylosuccinate synthetase, chloroplastic OS=Zea mays PE=2 SV=1	O24578	Adenylosuccinate synthetase OS=Capsicum frutescens GN=7.PEPPER.5 PE=3 SV=1	A9XLE1	CL1Contig9752	XM_010908463.2
CL1Contig8940	14	64	33	39	C1	Alanyl-tRNA synthetase (AHRD V1 **** C1EDP7_9CHLO); contains Interpro domain(s) IPR018164 Alanyl-tRNA synthetase, class IIc, N-terminal	Solyc03g097290.1.1	| Symbols: | ATP binding / alanine-tRNA ligase/ ligase, forming aminoacyl-tRNA and related compounds / nucleic acid binding / nucleotide binding | chr3:5640531-5642675 REVERSE	AT3G16565.2	Alanyl-tRNA synthetase OS=Methanosarcina mazei GN=alaS PE=3 SV=1	Q8PWU0	Putative uncharacterized protein OS=Oryza sativa subsp. indica GN=OsI_00165 PE=4 SV=1	A2WK16	CL1Contig8940	XM_010916118.2
CL1Contig24396	2	25	7	14	C1	Aldehyde dehydrogenase family protein expressed (AHRD V1 **** Q53NG8_ORYSJ); contains Interpro domain(s) IPR012394 Aldehyde dehydrogenase NAD(P)-dependent IPR015590 Aldehyde dehydrogenase	Solyc06g060250.1.1	| Symbols: ALDH3H1, ALDH4 | ALDH3H1 (ALDEHYDE DEHYDROGENASE 3H1); 3-chloroallyl aldehyde dehydrogenase/ aldehyde dehydrogenase (NAD) | chr1:16796564-16798574 REVERSE	AT1G44170.3	Aldehyde dehydrogenase family 3 member H1 OS=Arabidopsis thaliana GN=ALDH3H1 PE=2 SV=2	Q70DU8	Putative uncharacterized protein OS=Oryza sativa subsp. indica GN=OsI_35395 PE=4 SV=1	B8BJI2	CL1Contig24396	XM_010932422.2
CL1Contig16267	14	46	9	39	C1	Allene oxide cyclase (AHRD V1 **** Q9LEG5_SOLLC); contains Interpro domain(s) IPR009410 Allene oxide cyclase	Solyc02g085730.1.1	| Symbols: AOC3 | AOC3 (ALLENE OXIDE CYCLASE 3); allene-oxide cyclase | chr3:9409362-9410409 FORWARD	AT3G25780.1	Allene oxide cyclase 3, chloroplastic OS=Arabidopsis thaliana GN=AOC3 PE=2 SV=1	Q9LS01	Chromosome chr1 scaffold_5, whole genome shotgun sequence OS=Vitis vinifera GN=GSVIVT00030294001 PE=4 SV=1	A7P340	CL1Contig16267	XM_010918642.2
CL1Contig10857	25	74	45	35	C1	Amino acid transporter family protein (AHRD V1 **** D7LI10_ARALY); contains Interpro domain(s) IPR013057 Amino acid transporter, transmembrane	Solyc03g032090.1.1	| Symbols: | amino acid transporter family protein | chr4:17935533-17936843 FORWARD	AT4G38250.1	Proton-coupled amino acid transporter 3 OS=Homo sapiens GN=SLC36A3 PE=1 SV=2	Q495N2	Amino acid transport protein OS=Zea mays PE=2 SV=1	B6TRC6	CL1Contig10857	XM_010919991.2
CL1Contig11401	29	113	54	99	C1	Aminotransferase (AHRD V1 ***- Q67UZ0_ORYSJ); contains Interpro domain(s) IPR004839 Aminotransferase, class I and II	Solyc11g013170.1.1	| Symbols: | aminotransferase class I and II family protein | chr1:29189043-29190901 REVERSE	AT1G77670.1	Aminotransferase ybdL OS=Escherichia coli (strain K12) GN=ybdL PE=1 SV=1	P77806	Os09g0453800 protein OS=Oryza sativa subsp. japonica GN=P0488D02.27 PE=2 SV=1	Q67UZ0	CL1Contig11401	XM_010941092.2
CL1Contig8967	19	223	111	209	C1	Ankyrin repeat-rich protein (AHRD V1 **-- C7EC57_NICBE); contains Interpro domain(s) IPR002110 Ankyrin	Solyc03g026060.1.1	| Symbols: | ankyrin repeat family protein | chr5:2280821-2283384 FORWARD	AT5G07270.1	Ankyrin repeat domain-containing protein 29 OS=Danio rerio GN=ankrd29 PE=2 SV=1	Q502M6	cDNA clone:J013002G21, full insert sequence OS=Oryza sativa subsp. japonica GN=LOC_Os10g37730 PE=2 SV=1	Q337A0	CL1Contig8967	XM_010935560.2
CL1Contig8665	31	89	38	83	C1	Ankyrin repeat-rich protein (AHRD V1 **-- C7EC57_NICBE); contains Interpro domain(s) IPR002110 Ankyrin	Solyc03g026060.1.1	| Symbols: | ankyrin repeat family protein | chr5:2280821-2283384 FORWARD	AT5G07270.1	Serine/threonine-protein phosphatase 6 regulatory ankyrin repeat subunit A OS=Homo sapiens GN=ANKRD28 PE=1 SV=4	O15084	Predicted protein OS=Populus trichocarpa GN=POPTRDRAFT_835305 PE=4 SV=1	B9ID59	CL1Contig8665	XM_010942572.2
CL1Contig7698	18	106	50	88	C1	Asparagine synthase (Glutamine-hydrolyzing) (AHRD V1 **** A9EDI4_9FLAO); contains Interpro domain(s) IPR006426 Asparagine synthase, glutamine-hydrolyzing	Solyc06g007180.1.1	| Symbols: ASN1, DIN6, AT-ASN1 | ASN1 (GLUTAMINE-DEPENDENT ASPARAGINE SYNTHASE 1); asparagine synthase (glutamine-hydrolyzing) | chr3:17438445-17441043 REVERSE	AT3G47340.2	Asparagine synthetase, root [glutamine-hydrolyzing] OS=Pisum sativum GN=AS2 PE=2 SV=3	P19252	Asparagine synthetase OS=Zea mays GN=AsnS1 PE=2 SV=1	B4FFJ0	CL1Contig7698	XM_010919196.2
CL1Contig7252	18	71	38	35	C1	Asparaginyl-tRNA synthetase (AHRD V1 **** SYN_PYRHO); contains Interpro domain(s) IPR004523 Aspartyl-tRNA synthetase, class IIb, archea/euk type	Solyc05g056250.1.1	| Symbols: | aspartyl-tRNA synthetase, putative / aspartate--tRNA ligase, putative | chr4:13505381-13507619 FORWARD	AT4G26870.1	Aspartyl-tRNA synthetase, cytoplasmic OS=Pongo abelii GN=DARS PE=2 SV=1	Q5R9I5	Chromosome chr4 scaffold_6, whole genome shotgun sequence OS=Vitis vinifera GN=GSVIVT00032386001 PE=3 SV=1	A7P536	CL1Contig7252	XM_010931117.2
CL1Contig10678	14	46	31	35	C1	Aspartate aminotransferase (AHRD V1 ***- B9SW33_RICCO); contains Interpro domain(s) IPR000796 Aspartate/other aminotransferase	Solyc07g055210.1.1	| Symbols: ASP1 | ASP1 (ASPARTATE AMINOTRANSFERASE 1); L-aspartate:2-oxoglutarate aminotransferase | chr2:13179012-13181686 FORWARD	AT2G30970.1	Aspartate aminotransferase, mitochondrial OS=Arabidopsis thaliana GN=ASP1 PE=1 SV=1	P46643	Aspartate aminotransferase OS=Oryza sativa subsp. indica GN=OsI_06490 PE=3 SV=1	B8AEL7	CL1Contig10678	XM_010927308.2
CL1Contig22762	10	43	19	38	C1	auxin Iaa-amino acid hydrolase 9 (AHRD V1 ***- B9GU29_POPTR); contains Interpro domain(s) IPR010168 Peptidase M20D, amidohydrolase	Solyc10g079640.1.1	| Symbols: ILL6 | ILL6; IAA-amino acid conjugate hydrolase/ metallopeptidase | chr1:16834749-16838201 REVERSE	AT1G44350.1	IAA-amino acid hydrolase ILR1-like 6 OS=Arabidopsis thaliana GN=ILL6 PE=2 SV=2	Q8VYX0	Putative uncharacterized protein OS=Picea sitchensis PE=2 SV=1	A9NVQ4	CL1Contig22762	XM_019846541.1
CL1Contig8666	16	60	45	41	C1	Beta-galactosidase (AHRD V1 ***- Q9ZP11_SOLLC); contains Interpro domain(s) IPR019801 Glycoside hydrolase, family 35, conserved site IPR001944 Glycoside hydrolase, family 35 IPR000922 D-galactoside/L-rhamnose binding SUEL lectin	Solyc03g121540.1.1	| Symbols: BGAL4 | BGAL4 (beta-galactosidase 4); beta-galactosidase | chr5:23004284-23008410 FORWARD	AT5G56870.1	Beta-galactosidase OS=Solanum lycopersicum PE=1 SV=1	P48980	Beta-galactosidase OS=Solanum lycopersicum GN=teg1A PE=2 SV=1	Q9ZP11	CL1Contig8666	XM_010941277.2
CL1Contig7757	35	156	113	121	C1	BRI1-KD interacting protein 130 (AHRD V1 ***- Q761Y4_ORYSJ)	Solyc09g010410.1.1	| Symbols: ATOSM34 | ATOSM34 (osmotin 34) | chr4:7025127-7026113 REVERSE	AT4G11650.1	Pathogenesis-related protein (Fragment) OS=Juniperus virginiana PE=1 SV=2	Q9LD79	Putative uncharacterized protein OS=Vitis vinifera GN=VITISV_037693 PE=4 SV=1	A5AEC9	CL1Contig7757	XM_010924606.2
CL1Contig23555	23	181	83	143	C1	BRI1-KD interacting protein 130 (AHRD V1 ***- Q761Y4_ORYSJ)	Solyc09g010410.1.1					Putative uncharacterized protein OS=Oryza sativa subsp. japonica GN=OsJ_03852 PE=4 SV=1	A2ZYY0	CL1Contig23555	XM_010933165.2
CL1Contig7418	33	92	33	74	C1	BZIP transcription factor (AHRD V1 **-* Q1HW69_CAPAN); contains Interpro domain(s) IPR011616 bZIP transcription factor, bZIP-1	Solyc01g079480.1.1	| Symbols: ATBZIP53 | ATBZIP53 (BASIC REGION/LEUCINE ZIPPER MOTIF 53); DNA binding / protein heterodimerization/ sequence-specific DNA binding / transcription factor | chr3:23091844-23092284 REVERSE	AT3G62420.1	Ocs element-binding factor 1 OS=Zea mays GN=OBF1 PE=2 SV=2	P24068	Ocs element-binding factor, putative OS=Ricinus communis GN=RCOM_1347180 PE=3 SV=1	B9RNE6	CL1Contig7418	XM_010912831.2
CL1Contig11193	37	135	80	64	C1	BZIP transcription factor (AHRD V1 **-* Q1HW69_CAPAN); contains Interpro domain(s) IPR011616 bZIP transcription factor, bZIP-1	Solyc01g079480.1.1	| Symbols: ATBZIP53 | ATBZIP53 (BASIC REGION/LEUCINE ZIPPER MOTIF 53); DNA binding / protein heterodimerization/ sequence-specific DNA binding / transcription factor | chr3:23091844-23092284 REVERSE	AT3G62420.1	Ocs element-binding factor 1 OS=Zea mays GN=OBF1 PE=2 SV=2	P24068	Ocs element-binding factor, putative OS=Ricinus communis GN=RCOM_1347180 PE=3 SV=1	B9RNE6	CL1Contig11193	XM_010916264.2
CL1Contig7774	29	82	50	58	C1	Calcium-transporting ATPase 1 (AHRD V1 **** Q7XBH9_CERRI); contains Interpro domain(s) IPR006408 ATPase, P-type, calcium-transporting, PMCA-type	Solyc04g077870.1.1	| Symbols: ACA1, PEA1 | ACA1 (AUTO-INHIBITED CA2+-ATPASE 1); calcium channel/ calcium-transporting ATPase/ calmodulin binding | chr1:9671912-9676010 REVERSE	AT1G27770.2	Calcium-transporting ATPase 4, plasma membrane-type OS=Arabidopsis thaliana GN=ACA4 PE=1 SV=1	O22218	Putative uncharacterized protein OS=Oryza sativa subsp. japonica GN=OsJ_09824 PE=3 SV=1	A3AF84	CL1Contig7774	XM_010940655.2
CL1Contig2343	4	57	31	44	C1	Carotene beta-hydroxylase (AHRD V1 **** Q0GGX1_SOLLC); contains Interpro domain(s) IPR006694 Fatty acid hydroxylase	Solyc03g007960.1.1	| Symbols: BETA-OHASE 1, B1, chy1 | BETA-OHASE 1 (BETA-HYDROXYLASE 1); carotene beta-ring hydroxylase | chr4:13094142-13095866 REVERSE	AT4G25700.1	Beta-carotene hydroxylase OS=Escherichia vulneris GN=crtZ PE=4 SV=1	Q01332	Beta-carotene hydroxylase OS=Elaeis oleifera GN=Chyb PE=2 SV=1	A7LP07	CL1Contig2343	XM_010920813.1
CL1Contig18643	10	46	26	28	C1	Charged multivesicular body protein 1b (AHRD V1 ***- B6T9W6_MAIZE); contains Interpro domain(s) IPR005024 Snf7	Solyc03g121360.1.1	| Symbols: VPS46.2 | VPS46.2 | chr1:27473938-27474848 FORWARD	AT1G73030.1	Charged multivesicular body protein 1 OS=Dictyostelium discoideum GN=chmp1 PE=3 SV=1	O96552	Chmp1, putative OS=Ricinus communis GN=RCOM_1485760 PE=4 SV=1	B9RQ70	CL1Contig18643	XM_010908421.2
CL1Contig10513	4	39	19	41	C1	Chitinase (AHRD V1 ***- D0QU15_LACSA); contains Interpro domain(s) IPR016283 Glycoside hydrolase, family 19	Solyc04g072000.1.1	| Symbols: ATEP3, ATCHITIV, CHIV | ATEP3; chitinase | chr3:20145935-20147034 FORWARD	AT3G54420.1	Endochitinase A OS=Zea mays PE=1 SV=1	P29022	Class IV chitinase OS=Elaeis oleifera GN=Cht PE=2 SV=1	C1K2E8	CL1Contig10513	XM_019852764.1
CL1Contig21086	18	67	52	69	C1	Chromodomain-helicase-DNA-binding protein 2 (AHRD V1 *--* CHD2_HUMAN); contains Interpro domain(s) IPR000330 SNF2-related	Solyc01g067390.1.1	| Symbols: CHR17 | CHR17 (CHROMATIN REMODELING FACTOR17); ATP binding / DNA binding / DNA-dependent ATPase/ helicase/ hydrolase, acting on acid anhydrides, in phosphorus-containing anhydrides / nucleic acid binding / nucleosome binding | chr5:6196190-6202058 REVERSE	AT5G18620.1	Probable global transcription activator SNF2L1 OS=Mus musculus GN=Smarca1 PE=1 SV=1	Q6PGB8	Chromatin remodeling complex subunit (Fragment) OS=Populus trichocarpa GN=CHR914 PE=4 SV=1	B9HSE5	CL1Contig21086	XM_019850809.1
CL1Contig13232	2	35	17	31	C1	Coiled-coil domain-containing protein 109A (AHRD V1 **-- C109A_MOUSE); contains Interpro domain(s) IPR006769 Protein of unknown function DUF607	Solyc02g089850.1.1	| Symbols: | unknown protein | chr2:10125692-10127455 REVERSE	AT2G23790.1	Coiled-coil domain-containing protein 109A OS=Mus musculus GN=Ccdc109a PE=2 SV=2	Q3UMR5	Putative uncharacterized protein OS=Ricinus communis GN=RCOM_0411470 PE=4 SV=1	B9T4V0	CL1Contig13232	XM_010920197.2
CL1Contig16624	18	103	66	58	C1	Copine-like protein (AHRD V1 ***- Q153E2_ORYSJ); contains Interpro domain(s) IPR010734 Copine	Solyc03g111870.1.1	| Symbols: RGLG2 | RGLG2 (RING domain Ligase2); ubiquitin-protein ligase | chr5:4648355-4650563 REVERSE	AT5G14420.3	E3 ubiquitin-protein ligase RGLG1 OS=Arabidopsis thaliana GN=RGLG1 PE=1 SV=1	Q9SS90	P0497A05.19 protein OS=Oryza sativa subsp. japonica GN=P0497A05.19 PE=4 SV=1	Q8L455	CL1Contig16624	XM_010933960.2
CL1Contig9995	14	259	73	131	C1	Cysteine synthase (AHRD V1 **** Q76MX2_SOLTU); contains Interpro domain(s) IPR005859 Cysteine synthase A	Solyc10g012370.1.1	| Symbols: ATCYSC1, ARATH;BSAS3;1, CYSC1 | CYSC1 (CYSTEINE SYNTHASE C1); L-3-cyanoalanine synthase/ cysteine synthase | chr3:22735885-22737792 FORWARD	AT3G61440.1	Cysteine synthase, chloroplastic/chromoplastic OS=Solanum tuberosum PE=2 SV=1	O81155	Cysteine synthase OS=Zea mays PE=2 SV=1	C0PCX2	CL1Contig9995	XM_010920443.2
CL1Contig4260	2	21	9	20	C1	Cytochrome P450 (AHRD V1 ***- B9GKS3_POPTR); contains Interpro domain(s) IPR002401 Cytochrome P450, E-class, group I	Solyc06g066270.1.1	| Symbols: CYP76C2 | CYP76C2; electron carrier/ heme binding / iron ion binding / monooxygenase/ oxygen binding | chr2:18779935-18781922 REVERSE	AT2G45570.1	Cytochrome P450 76C2 OS=Arabidopsis thaliana GN=CYP76C2 PE=2 SV=1	O64637	Cytochrome P450 OS=Populus trichocarpa GN=CYP76F3 PE=3 SV=1	B9GKS3	CL1Contig4260	XM_010913200.2
CL1Contig8193	21	117	50	75	C1	Cytochrome P450 (AHRD V1 ***- B9GQY3_POPTR); contains Interpro domain(s) IPR002401 Cytochrome P450, E-class, group I	Solyc09g092600.1.1	| Symbols: CYP93D1 | CYP93D1; electron carrier/ heme binding / iron ion binding / monooxygenase/ oxygen binding | chr5:2136160-2137925 REVERSE	AT5G06900.1	Cytochrome P450 71A1 OS=Persea americana GN=CYP71A1 PE=1 SV=1	P24465	Cytochrome P450 OS=Muscari armeniacum GN=MaP450 PE=2 SV=1	Q75T49	CL1Contig8193	XM_010938482.2
CL1Contig11194	6	50	26	39	C1	Cytochrome P450 (AHRD V1 ***- O04163_NEPRA); contains Interpro domain(s) IPR002401 Cytochrome P450, E-class, group I	Solyc03g112010.1.1	| Symbols: CYP71A25 | CYP71A25; electron carrier/ heme binding / iron ion binding / monooxygenase/ oxygen binding | chr3:17879594-17881164 FORWARD	AT3G48280.1	Cytochrome P450 71A1 OS=Persea americana GN=CYP71A1 PE=1 SV=1	P24465	Chromosome chr17 scaffold_12, whole genome shotgun sequence OS=Vitis vinifera GN=GSVIVT00015950001 PE=3 SV=1	A7PCP5	CL1Contig11194	XM_010918186.2
CL1Contig9188	27	92	64	90	C1	Cytochrome P450 cinnamate 4-hydroxylase (AHRD V1 **-* A9PBZ7_POPTR); contains Interpro domain(s) IPR002401 Cytochrome P450, E-class, group I	Solyc05g047530.1.1	| Symbols: ATC4H, C4H, CYP73A5 | C4H (CINNAMATE-4-HYDROXYLASE); trans-cinnamate 4-monooxygenase | chr2:12993861-12995683 REVERSE	AT2G30490.1	Trans-cinnamate 4-monooxygenase OS=Glycine max GN=CYP73A11 PE=2 SV=1	Q42797	Trans-cinnamate 4-monooxygenase OS=Populus trichocarpa GN=C4H3 PE=2 SV=1	B2Z6P5	CL1Contig9188	XM_010930473.2
CL1Contig6668	6	28	12	31	C1	Cytokinin riboside 5&apos;-monophosphate phosphoribohydrolase LOG (AHRD V1 **-- LOG_ORYSJ); contains Interpro domain(s) IPR005269 Conserved hypothetical protein CHP00730	Solyc08g062820.1.1	| Symbols: | protein homodimerization | chr5:3855072-3856815 FORWARD	AT5G11950.1	UPF0717 protein At5g11950 OS=Arabidopsis thaliana GN=At5g11950 PE=1 SV=1	Q84MC2	Chromosome chr4 scaffold_6, whole genome shotgun sequence OS=Vitis vinifera GN=GSVIVT00032184001 PE=4 SV=1	A5C3Z8	CL1Contig6668	XM_010910661.2
CL1Contig8850	43	103	38	102	C1	D-tyrosyl-tRNA(Tyr) deacylase (AHRD V1 **** DTDA_ARCFU); contains Interpro domain(s) IPR018033 Uncharacterized conserved protein UCP016210	Solyc06g069390.1.1	| Symbols: GEK1 | GEK1 (GEKO1); D-aminoacyl-tRNA deacylase | chr2:1156782-1158695 FORWARD	AT2G03800.1	D-aminoacyl-tRNA deacylase OS=Arabidopsis thaliana GN=GEK1 PE=1 SV=2	Q9ZPQ3	Putative uncharacterized protein OS=Zea mays PE=2 SV=1	B4FGA9	CL1Contig8850	XM_010943966.2
CL1Contig16028	6	32	12	19	C1	Dihydrodipicolinate synthase 2 (AHRD V1 **** D7LCJ3_ARALY); contains Interpro domain(s) IPR005263 Dihydrodipicolinate synthase subfamily	Solyc03g044660.1.1	| Symbols: DHDPS2 | DHDPS2 (DIHYDRODIPICOLINATE SYNTHASE); catalytic/ dihydrodipicolinate synthase/ lyase | chr2:18731294-18732867 FORWARD	AT2G45440.1	Dihydrodipicolinate synthase, chloroplastic OS=Nicotiana tabacum GN=DHPS1 PE=2 SV=1	Q42948	Dihydrodipicolinate synthase, putative OS=Ricinus communis GN=RCOM_0873980 PE=4 SV=1	B9S6U4	CL1Contig16028	XM_010920869.2
CL1Contig6409	21	82	47	44	C1	Dihydrolipoyllysine-residue acetyltransferase component of pyruvate dehydrogenase complex (AHRD V1 ***- A4TXZ0_9PROT); contains Interpro domain(s) IPR006257 Dihydrolipoamide acetyltransferase, long form	Solyc11g007720.1.1	| Symbols: LTA3 | LTA3; ATP binding / dihydrolipoyllysine-residue acetyltransferase | chr3:19360317-19366091 FORWARD	AT3G52200.1	Dihydrolipoyllysine-residue acetyltransferase component 1 of pyruvate dehydrogenase complex, mitochondrial OS=Arabidopsis thaliana GN=LTA3 PE=1 SV=2	Q0WQF7	Dihydrolipoamide acetyltransferase component of pyruvate dehydrogenase, putative OS=Ricinus communis GN=RCOM_1292180 PE=3 SV=1	B9SL87	CL1Contig6409	XM_010933135.2
CL1Contig15267	113	206	134	109	C1	DNAJ chaperone (AHRD V1 ***- B0W7V8_CULQU); contains Interpro domain(s) IPR003095 Heat shock protein DnaJ	Solyc11g006460.1.1	| Symbols: ATJ2, J2 | ATJ2; protein binding | chr5:7303798-7305668 REVERSE	AT5G22060.1	Chaperone protein dnaJ 2 OS=Arabidopsis thaliana GN=ATJ2 PE=1 SV=2	P42825	DnaJ protein, putative OS=Oryza sativa subsp. japonica GN=LOC_Os03g44620 PE=4 SV=1	Q53KN6	CL1Contig15267	XM_010909412.2
CL1Contig6995	8	35	21	28	C1	Dynamin 2 (AHRD V1 ***- Q4V8Z7_DANRE); contains Interpro domain(s) IPR001401 Dynamin, GTPase region	Solyc08g077360.1.1	| Symbols: ADL1B | ADL1B (ARABIDOPSIS DYNAMIN-LIKE 1B); GTP binding / GTPase | chr3:22860546-22864092 REVERSE	AT3G61760.1	Dynamin-related protein 1A OS=Arabidopsis thaliana GN=DRP1A PE=1 SV=3	P42697	Os10g0567800 protein OS=Oryza sativa subsp. japonica GN=Os10g0567800 PE=2 SV=1	Q7XBZ9	CL1Contig6995	XM_010942900.2
CL1Contig3058	21	103	54	53	C1	Early fruit mRNA (AHRD V1 *--- B6TAC1_MAIZE)	Solyc05g018490.1.1	| Symbols: | unknown protein | chr4:15728376-15729897 REVERSE	AT4G32610.1			Chromosome chr4 scaffold_6, whole genome shotgun sequence OS=Vitis vinifera GN=GSVIVT00032535001 PE=4 SV=1	A7P5H5	CL1Contig3058	XM_010916724.2
CL1Contig20149	4	32	19	31	C1	Ethylene responsive transcription factor 2a (AHRD V1 *-*- C0J9I7_9ROSA); contains Interpro domain(s) IPR001471 Pathogenesis-related transcriptional factor and ERF, DNA-binding	Solyc04g071770.1.1	| Symbols: ERF110 | DNA binding / transcription factor | chr5:20365948-20366835 FORWARD	AT5G50080.1	Ethylene-responsive transcription factor ERF110 OS=Arabidopsis thaliana GN=ERF110 PE=2 SV=2	Q70II3	Putative uncharacterized protein OS=Vitis vinifera GN=VITISV_028773 PE=4 SV=1	A5BUA0	CL1Contig20149	XM_010913718.2
CL1Contig11595	39	85	38	63	C1	Eukaryotic peptide chain release factor subunit 1-3-like (AHRD V1 ***- Q2VCK6_SOLTU); contains Interpro domain(s) IPR004403 Peptide chain release factor eRF/aRF subunit 1	Solyc11g006660.1.1	| Symbols: ERF1-1 | ERF1-1 (EUKARYOTIC RELEASE FACTOR 1-1); translation release factor | chr5:19386555-19387865 REVERSE	AT5G47880.2	Eukaryotic peptide chain release factor subunit 1 OS=Xenopus tropicalis GN=etf1 PE=2 SV=1	P62498	Putative uncharacterized protein OS=Oryza sativa subsp. japonica GN=OsJ_24930 PE=4 SV=1	B9FY61	CL1Contig11595	XM_010940368.2
CL1Contig2516	53	113	66	60	C1	Eukaryotic translation initiation factor 5A (AHRD V1 **** D6N3G5_GOSHI); contains Interpro domain(s) IPR001884 Translation elongation factor, IF5A	Solyc04g005510.1.1	| Symbols: EIF-5A, ELF5A-1, ATELF5A-1, EIF5A | ELF5A-1 (EUKARYOTIC ELONGATION FACTOR 5A-1); translation initiation factor | chr1:4773631-4774668 FORWARD	AT1G13950.1	Eukaryotic translation initiation factor 5A OS=Manihot esculenta PE=2 SV=2	Q9AXJ4	Eukaryotic translation initiation factor 5A isoform IV OS=Elaeis guineensis var. tenera PE=2 SV=1	B3TLM3	CL1Contig2516	XM_010925266.2
CL1Contig8892	6	43	19	28	C1	F-box/LRR-repeat protein 2 (AHRD V1 ***- B6TAC3_MAIZE); contains Interpro domain(s) IPR006553 Leucine-rich repeat, cysteine-containing subtype	Solyc04g063380.1.1	| Symbols: SKP2A | SKP2A | chr1:7497479-7499386 FORWARD	AT1G21410.1	F-box/LRR-repeat protein 5 OS=Arabidopsis thaliana GN=FBL5 PE=2 SV=1	O49286	Putative uncharacterized protein OS=Zea mays PE=2 SV=1	B4F7T2	CL1Contig8892	XM_010923401.2
CL1Contig14048	154	312	177	189	C1	Fatty acid elongase 3-ketoacyl-CoA synthase (AHRD V1 **** Q6DUV6_BRANA); contains Interpro domain(s) IPR012392 Very-long-chain 3-ketoacyl-CoA synthase	Solyc06g065560.1.1	| Symbols: KCS1 | KCS1 (3-KETOACYL-COA SYNTHASE 1); acyltransferase/ fatty acid elongase | chr1:57392-58978 REVERSE	AT1G01120.1	3-ketoacyl-CoA synthase 1 OS=Arabidopsis thaliana GN=KCS1 PE=1 SV=1	Q9MAM3	CM0216.300.nc protein OS=Lotus japonicus GN=CM0216.300.nc PE=4 SV=1	B0BLH8	CL1Contig14048	XM_010926961.2
CL1Contig9028	19	82	45	38	C1	Ferredoxin (AHRD V1 ***- Q9AUE1_IMPBA); contains Interpro domain(s) IPR010241 Ferredoxin [2Fe-2S], plant	Solyc11g068430.1.1	| Symbols: ATFD3 | ATFD3 (ferredoxin 3); 2 iron, 2 sulfur cluster binding / electron carrier/ iron-sulfur cluster binding | chr2:11758281-11758748 REVERSE	AT2G27510.1	Ferredoxin-3, chloroplastic OS=Zea mays GN=FDX3 PE=2 SV=1	P27788	Ferredoxin III (Fragment) OS=Musa acuminata PE=2 SV=1	Q15B62	CL1Contig9028	XM_010910720.2
CL1Contig16770	57	206	59	206	C1	Fructose-bisphosphate aldolase (AHRD V1 ***- Q2PYX3_SOLTU); contains Interpro domain(s) IPR000741 Fructose-bisphosphate aldolase, class-I	Solyc09g009260.1.1	| Symbols: | fructose-bisphosphate aldolase, putative | chr4:13391566-13392937 FORWARD	AT4G26530.1	Fructose-bisphosphate aldolase, cytoplasmic isozyme 1 OS=Pisum sativum PE=2 SV=1	P46256	Fructose-bisphosphate aldolase OS=Ricinus communis GN=RCOM_0383870 PE=3 SV=1	B9SRH4	CL1Contig16770	XM_010933987.2
CL1Contig9960	0	18	7	14	C1	Genomic DNA chromosome 5 P1 clone MEE6 (AHRD V1 *-*- Q9FLL8_ARATH)	Solyc03g097710.1.1	| Symbols: | unknown protein | chr3:9907456-9910463 REVERSE	AT3G26890.3	Uncharacterized protein KIAA1539 homolog OS=Bos taurus PE=2 SV=1	Q5BIM2	Os08g0536100 protein OS=Oryza sativa subsp. japonica GN=OSJNBa0033D24.31-1 PE=2 SV=1	Q6Z1G6	CL1Contig9960	XM_010945433.2
CL1Contig8550	2	32	17	17	C1	Glutamyl-tRNA reductase (AHRD V1 **** A5BZY3_VITVI); contains Interpro domain(s) IPR000343 Tetrapyrrole biosynthesis, glutamyl-tRNA reductase	Solyc04g076870.1.1	| Symbols: HEMA2 | HEMA2; glutamyl-tRNA reductase | chr1:3237224-3239262 REVERSE	AT1G09940.1	Glutamyl-tRNA reductase 1, chloroplastic OS=Cucumis sativus GN=HEMA1 PE=2 SV=1	P93111	Glutamyl-tRNA reductase OS=Oryza sativa subsp. japonica GN=OsJ_32069 PE=3 SV=1	A3C682	CL1Contig8550	XM_010936064.2
CL1Contig15290	25	74	35	66	C1	Glycerol-3-phosphate dehydrogenase (AHRD V1 **** O22216_ARATH); contains Interpro domain(s) IPR006168 NAD-dependent glycerol-3-phosphate dehydrogenase	Solyc04g016330.1.1	| Symbols: GPDHC1 | GPDHC1; NAD or NADH binding / glycerol-3-phosphate dehydrogenase (NAD+) | chr2:17326801-17328654 FORWARD	AT2G41540.1	Glycerol-3-phosphate dehydrogenase [NAD(P)+] OS=Corynebacterium jeikeium (strain K411) GN=gpsA PE=3 SV=1	Q4JUX5	Chromosome chr8 scaffold_34, whole genome shotgun sequence OS=Vitis vinifera GN=GSVIVT00025647001 PE=3 SV=1	A7PWK2	CL1Contig15290	XM_010933268.2
CL1Contig11467	45	106	57	66	C1	H-ATPase (AHRD V1 ***- Q8L6I3_ORYSJ); contains Interpro domain(s) IPR006534 ATPase, P-type, plasma-membrane proton-efflux	Solyc06g071100.1.1	| Symbols: AHA9 | AHA9; hydrogen-exporting ATPase, phosphorylative mechanism | chr1:30316227-30319948 REVERSE	AT1G80660.1	Plasma membrane ATPase OS=Oryza sativa subsp. japonica GN=Os04g0656100 PE=2 SV=1	Q7XPY2	Plasma membrane H+-ATPase OS=Daucus carota GN=DcPA 6 PE=2 SV=1	Q75N96	CL1Contig11467	XM_010925001.2
CL1Contig9928	8	39	21	22	C1	Haloacid dehalogenase-like hydrolase family protein (AHRD V1 ***- A8PMG5_BRUMA); contains Interpro domain(s) IPR005834 Haloacid dehalogenase-like hydrolase	Solyc10g054280.1.1	| Symbols: GS1, GPP2 | GS1; catalytic/ hydrolase | chr5:23271518-23272900 REVERSE	AT5G57440.1	Haloacid dehalogenase-like hydrolase domain-containing protein 1A OS=Homo sapiens GN=HDHD1A PE=1 SV=2	Q08623	Putative HAD superfamily hydrolase OS=Elaeis guineensis var. tenera PE=2 SV=1	B6E208	CL1Contig9928	XM_010915358.2
CL1Contig13479	21	60	35	39	C1	Helicase sen1 (AHRD V1 *--- B6K5E8_SCHJY)	Solyc04g072830.1.1	| Symbols: | tRNA-splicing endonuclease positive effector-related | chr2:8287036-8291802 REVERSE	AT2G19120.1	Probable beta-1,3-galactosyltransferase 11 OS=Arabidopsis thaliana GN=B3GALT11 PE=2 SV=1	Q94F27	Predicted protein OS=Populus trichocarpa GN=POPTRDRAFT_716529 PE=4 SV=1	B9H754	CL1Contig13479	XM_010934343.2
CL1Contig5121	0	18	12	14	C1	HNH endonuclease domain-containing protein (Fragment) (AHRD V1 *-*- C6F7M2_PSEMZ); contains Interpro domain(s) IPR002711 HNH endonuclease	Solyc12g036250.1.1	| Symbols: | HNH endonuclease domain-containing protein | chr1:6432133-6433434 REVERSE	AT1G18680.1			Putative uncharacterized protein OS=Oryza sativa subsp. indica GN=OsI_33113 PE=4 SV=1	B8BG96	CL1Contig5121	XM_010940759.2
CL1Contig26277	0	18	9	13	C1	Hypoxia induced protein conserved region containing protein (AHRD V1 ***- B6UCX6_MAIZE); contains Interpro domain(s) IPR007667 Hypoxia induced protein conserved region	Solyc01g066720.1.1	| Symbols: | hypoxia-responsive family protein | chr3:1612860-1613748 FORWARD	AT3G05550.1			Hypoxia induced protein conserved region containing protein OS=Zea mays PE=4 SV=1	B6UCX6	CL1Contig26277	XM_010933355.2
CL1Contig21883	10	57	19	57	C1	Kelch-like protein 17 (AHRD V1 *-*- KLH17_RAT); contains Interpro domain(s) IPR015915 Kelch-type beta propeller	Solyc04g005670.1.1	| Symbols: | kelch repeat-containing F-box family protein | chr1:4890375-4891700 REVERSE	AT1G14330.1	F-box/kelch-repeat protein SKIP11 OS=Arabidopsis thaliana GN=SKIP11 PE=1 SV=2	Q8L736	Putative uncharacterized protein OS=Zea mays PE=2 SV=1	C0HHL6	CL1Contig21883	XM_010938772.2
CL1Contig19135	12	50	21	36	C1	Kelch-like protein 3 (AHRD V1 *-*- KLHL3_PONAB); contains Interpro domain(s) IPR015915 Kelch-type beta propeller	Solyc01g005970.1.1	| Symbols: | kelch repeat-containing F-box family protein | chr1:25277294-25278529 FORWARD	AT1G67480.1	F-box/kelch-repeat protein At1g67480 OS=Arabidopsis thaliana GN=At1g67480 PE=2 SV=1	Q9CAG8	Predicted protein OS=Populus trichocarpa GN=POPTRDRAFT_592319 PE=4 SV=1	B9MWF5	CL1Contig19135	XM_010931471.1
CL1Contig9110	10	60	50	42	C1	Lipoxygenase (AHRD V1 **** Q96574_SOLLC); contains Interpro domain(s) IPR001246 Lipoxygenase, plant	Solyc03g122340.1.1	| Symbols: LOX5 | LOX5; electron carrier/ iron ion binding / lipoxygenase/ metal ion binding / oxidoreductase, acting on single donors with incorporation of molecular oxygen, incorporation of two atoms of oxygen | chr3:7927011-7931167 FORWARD	AT3G22400.1	Lipoxygenase 7, chloroplastic OS=Oryza sativa subsp. japonica GN=CM-LOX1 PE=2 SV=2	P38419	Lipoxygenase OS=Zea mays GN=ts1 PE=3 SV=1	B8XH55	CL1Contig9110	XM_010918836.2
CL1Contig10041	31	121	71	82	C1	Mate efflux family protein (AHRD V1 **-- D7MN36_ARALY); contains Interpro domain(s) IPR002528 Multi antimicrobial extrusion protein MatE	Solyc11g010380.1.1	| Symbols: | antiporter/ drug transporter | chr5:3273578-3276490 REVERSE	AT5G10420.1	Protein TRANSPARENT TESTA 12 OS=Arabidopsis thaliana GN=TT12 PE=2 SV=1	Q9LYT3	Multidrug resistance pump, putative OS=Ricinus communis GN=RCOM_0063820 PE=4 SV=1	B9T6V3	CL1Contig10041	XM_010918395.2
CL1Contig11438	2	32	19	17	C1	MFS family major facilitator transporter glycerol-3-phosphate cation symporter (AHRD V1 **** C9PNR4_9PAST); contains Interpro domain(s) IPR016196 Major facilitator superfamily, general substrate transporter	Solyc03g093140.1.1	| Symbols: | transporter, putative | chr1:10824761-10826293 FORWARD	AT1G30560.1	Sugar phosphate exchanger 2 OS=Bos taurus GN=SLC37A2 PE=2 SV=1	Q58CV5	Chromosome undetermined scaffold_51, whole genome shotgun sequence OS=Vitis vinifera GN=GSVIVT00029922001 PE=4 SV=1	A7Q502	CL1Contig11438	XM_010936663.2
CL1Contig1585	6	50	28	49	C1	Mitochondrial 2-oxoglutarate/malate carrier protein (AHRD V1 **** Q9FSF4_TOBAC); contains Interpro domain(s) IPR001993 Mitochondrial substrate carrier	Solyc01g005620.1.1	| Symbols: | dicarboxylate/tricarboxylate carrier (DTC) | chr5:6679591-6681845 REVERSE	AT5G19760.1	Putative mitochondrial 2-oxoglutarate/malate carrier protein OS=Neurospora crassa GN=NCU10732 PE=3 SV=1	P0C582	Putative uncharacterized protein OS=Oryza sativa subsp. indica GN=OsI_18855 PE=3 SV=1	A2Y1H8	CL1Contig1585	XM_010927318.2
CL1Contig6663	2	21	14	13	C1	Necrotic spotted lesions 1 (Fragment) (AHRD V1 *-*- B6ZA38_HELPE); contains Interpro domain(s) IPR001862 Membrane attack complex component/perforin/complement C9	Solyc02g077780.1.1	| Symbols: NSL1 | NSL1 (necrotic spotted lesions 1) | chr1:9963696-9966060 FORWARD	AT1G28380.1			Chromosome chr10 scaffold_138, whole genome shotgun sequence OS=Vitis vinifera GN=GSVIVT00003061001 PE=4 SV=1	A7QPT0	CL1Contig6663	XM_010919637.2
CL1Contig15662	2	35	19	20	C1	Necrotic spotted lesions 1 (Fragment) (AHRD V1 *-*- B6ZA38_HELPE); contains Interpro domain(s) IPR001862 Membrane attack complex component/perforin/complement C9	Solyc02g077780.1.1	| Symbols: NSL1 | NSL1 (necrotic spotted lesions 1) | chr1:9963696-9966060 FORWARD	AT1G28380.1			Putative uncharacterized protein OS=Vitis vinifera GN=VITISV_023707 PE=4 SV=1	A5B2K6	CL1Contig15662	XM_010919637.2
CL1Contig20312	10	43	26	30	C1	Nicotinate phosphoribosyltransferase-like protein (AHRD V1 **** Q6XQM5_MEDTR); contains Interpro domain(s) IPR006405 Nicotinate phosphoribosyltransferase putative	Solyc02g093290.1.1	| Symbols: NAPRT1 | NAPRT1 (NICOTINATE PHOSPHORIBOSYLTRANSFERASE 1); nicotinate phosphoribosyltransferase | chr4:17416938-17419883 FORWARD	AT4G36940.1	Nicotinate phosphoribosyltransferase OS=Caenorhabditis elegans GN=Y54G2A.17 PE=2 SV=2	Q95XX1	Os03g0837300 protein OS=Oryza sativa subsp. japonica GN=OSJNBa0042I09.24 PE=2 SV=1	Q851M0	CL1Contig20312	XM_010932606.2
CL1Contig18356	8	50	42	36	C1	Nuclease (AHRD V1 **** B6STR9_MAIZE); contains Interpro domain(s) IPR006021 Staphylococcal nuclease (SNase-like)	Solyc06g050720.1.1	| Symbols: | Ca(2+)-dependent nuclease, putative | chr2:16873509-16875215 FORWARD	AT2G40410.2	Uncharacterized 38.1 kDa protein OS=Corydalis sempervirens PE=2 SV=1	Q39635	Predicted protein OS=Populus trichocarpa GN=POPTRDRAFT_564092 PE=4 SV=1	B9HHW7	CL1Contig18356	XM_010922760.2
CL1Contig1922	47	106	73	71	C1	Nucleic acid binding protein (AHRD V1 **-* B6T8Q7_MAIZE); contains Interpro domain(s) IPR004087 K Homology	Solyc01g103410.1.1	| Symbols: | KH domain-containing quaking protein, putative | chr1:3128032-3130791 REVERSE	AT1G09660.1	KH domain-containing protein At1g09660 OS=Arabidopsis thaliana GN=At1g09660 PE=2 SV=1	Q8GWR3	Putative uncharacterized protein OS=Oryza sativa subsp. indica GN=OsI_19999 PE=4 SV=1	B8AYB7	CL1Contig1922	XM_010909787.2
CL1Contig2984	51	103	59	80	C1	Omega-3 fatty acid desaturase (AHRD V1 **** Q7X7I9_SOLLC); contains Interpro domain(s) IPR005804 Fatty acid desaturase, type 1	Solyc06g051400.1.1	| Symbols: FAD3 | FAD3 (FATTY ACID DESATURASE 3); omega-3 fatty acid desaturase | chr2:12781787-12784946 REVERSE	AT2G29980.1	Omega-3 fatty acid desaturase, chloroplastic (Fragment) OS=Brassica napus GN=FAD7 PE=2 SV=1	P48618	Chloroplast omega-3 fatty acid desaturase OS=Jatropha curcas PE=2 SV=1	A7XZV0	CL1Contig2984	XM_010922542.2
CL1Contig2129	25	85	50	77	C1	Pectinacetylesterase like protein (Fragment) (AHRD V1 *--- Q56WP8_ARATH); contains Interpro domain(s) IPR004963 Pectinacetylesterase	Solyc01g102350.1.1	| Symbols: | carboxylesterase | chr1:21327458-21329707 REVERSE	AT1G57590.1	Beta-amylase OS=Glycine max GN=BMY1 PE=1 SV=3	P10538	Os07g0634600 protein OS=Oryza sativa subsp. japonica GN=P0455H11.118-1 PE=2 SV=1	Q69UW6	CL1Contig2129	XM_019848377.1
CL1Contig26253	82	277	71	247	C1	Phosphatase 1 regulatory subunit 7 (AHRD V1 **-* C1C4C3_RANCA); contains Interpro domain(s) IPR001611 Leucine-rich repeat	Solyc05g018150.1.1	| Symbols: | leucine-rich repeat family protein | chr5:6649663-6651564 FORWARD	AT5G19680.1	Protein phosphatase 1 regulatory subunit pprA OS=Dictyostelium discoideum GN=pprA PE=3 SV=1	Q54Q39	AER OS=Zea mays PE=2 SV=1	B6U4R0	CL1Contig26253	XM_010910257.2
CL1Contig21907	8	35	14	20	C1	Phosphatidylglycerol/phosphatidylinositol transfer protein (AHRD V1 ***- C5M4G5_CANTT); contains Interpro domain(s) IPR003172 MD-2-related lipid-recognition	Solyc10g081800.1.1	| Symbols: | MD-2-related lipid recognition domain-containing protein / ML domain-containing protein | chr3:3724326-3725476 REVERSE	AT3G11780.1	Phosphatidylglycerol/phosphatidylinositol transfer protein OS=Aspergillus oryzae GN=pltp PE=1 SV=1	O94183	Putative uncharacterized protein OS=Vitis vinifera GN=VITISV_026937 PE=4 SV=1	A5AFH3	CL1Contig21907	XM_010909681.2
CL1Contig9598	0	21	9	13	C1	Phosphatidylinositol kinase family-like protein (Fragment) (AHRD V1 *--- C3SA88_BRADI); contains Interpro domain(s) IPR000403 Phosphatidylinositol 3- and 4-kinase, catalytic	Solyc01g095990.1.1	| Symbols: | phosphatidylinositol 3- and 4-kinase family protein / ubiquitin family protein | chr2:19086741-19088534 REVERSE	AT2G46500.1			Chromosome chr16 scaffold_86, whole genome shotgun sequence OS=Vitis vinifera GN=GSVIVT00037263001 PE=4 SV=1	A7QF39	CL1Contig9598	XM_010917644.1
CL1Contig14000	211	337	193	288	C1	Phosphoenolpyruvate carboxylase 1 (AHRD V1 ***- O23946_GOSHI); contains Interpro domain(s) IPR015813 Pyruvate/Phosphoenolpyruvate kinase, catalytic core IPR001449 Phosphoenolpyruvate carboxylase	Solyc07g055060.1.1	| Symbols: ATPPC2 | ATPPC2 (PHOSPHOENOLPYRUVATE CARBOXYLASE 2); catalytic/ phosphoenolpyruvate carboxylase | chr2:17734541-17738679 REVERSE	AT2G42600.2	Phosphoenolpyruvate carboxylase OS=Solanum tuberosum GN=PPC1 PE=2 SV=2	P29196	Predicted protein OS=Populus trichocarpa GN=POPTRDRAFT_728315 PE=4 SV=1	B9I1U5	CL1Contig14000	XM_010927335.2
CL1Contig22729	8	46	14	27	C1	Phosphoglycerate dehydrogenase (AHRD V1 **** D2D316_GOSHI); contains Interpro domain(s) IPR015508 D-3-phosphogylcerate Dehydrogenase	Solyc03g112070.1.1	| Symbols: PGDH | PGDH (3-PHOSPHOGLYCERATE DEHYDROGENASE); phosphoglycerate dehydrogenase | chr1:6101157-6104979 FORWARD	AT1G17745.1	D-3-phosphoglycerate dehydrogenase, chloroplastic OS=Arabidopsis thaliana GN=At1g17745 PE=1 SV=2	O04130	D-3-phosphoglycerate dehydrogenase OS=Zea mays PE=2 SV=1	B6SL40	CL1Contig22729	XM_010929208.2
CL1Contig25133	33	92	24	60	C1	Phosphoglycerate kinase (AHRD V1 ***- Q2VCK2_SOLTU); contains Interpro domain(s) IPR001576 Phosphoglycerate kinase	Solyc07g066600.1.1	| Symbols: PGK1 | PGK1 (PHOSPHOGLYCERATE KINASE 1); phosphoglycerate kinase | chr3:4061127-4063140 REVERSE	AT3G12780.1	Phosphoglycerate kinase, chloroplastic OS=Triticum aestivum PE=2 SV=1	P12782	Phosphoglycerate kinase OS=Populus trichocarpa PE=2 SV=1	A9P828	CL1Contig25133	XM_010943359.2
CL1Contig432	92	174	106	132	C1	Phosphoribosylanthranilate transferase (Fragment) (AHRD V1 *--- Q43085_PEA); contains Interpro domain(s) IPR013583 Phosphoribosyltransferase C-terminal, plant	Solyc08g008020.1.1	| Symbols: | C2 domain-containing protein | chr1:7994478-7997567 FORWARD	AT1G22610.1	Multiple C2 and transmembrane domain-containing protein 1 OS=Homo sapiens GN=MCTP1 PE=2 SV=1	Q6DN14	Putative uncharacterized protein OS=Vitis vinifera GN=VITISV_018822 PE=4 SV=1	A5C8U1	CL1Contig432	XM_010942163.2
CL1Contig7887	99	191	111	149	C1	Protein disulfide isomerase (AHRD V1 **** Q6IV17_IPOBA); contains Interpro domain(s) IPR005792 Protein disulphide isomerase	Solyc05g056400.1.1	| Symbols: ATPDIL1-2, PDI6, ATPDI6 | ATPDIL1-2 (PDI-LIKE 1-2); protein disulfide isomerase | chr1:29126742-29129433 FORWARD	AT1G77510.1	Protein disulfide-isomerase OS=Hordeum vulgare GN=PDI PE=1 SV=2	P80284	Predicted protein OS=Populus trichocarpa GN=POPTRDRAFT_643603 PE=3 SV=1	B9GU26	CL1Contig7887	XM_010932368.2
CL1Contig5589	12	43	28	30	C1	Protein kinase 2 (AHRD V1 ***- D3BIR2_POLPA); contains Interpro domain(s) IPR002290 Serine/threonine protein kinase	Solyc10g074930.1.1	| Symbols: ATPK19, ATS6K2, S6K2, ATPK2 | S6K2 (ARABIDOPSIS THALIANA SERINE/THREONINE PROTEIN KINASE 2); kinase/ protein kinase | chr3:2648625-2650407 REVERSE	AT3G08720.1	Serine/threonine-protein kinase AtPK19 OS=Arabidopsis thaliana GN=ATPK19 PE=2 SV=2	Q39030	Os03g0334000 protein OS=Oryza sativa subsp. japonica GN=Os03g0334000 PE=2 SV=1	Q10LV1	CL1Contig5589	XM_010939730.2
CL1Contig14325	21	64	38	39	C1	Protein phosphatase 2C (AHRD V1 ***- B6SYG9_MAIZE); contains Interpro domain(s) IPR015655 Protein phosphatase 2C	Solyc03g033340.1.1	| Symbols: | protein phosphatase 2C, putative / PP2C, putative | chr3:19070054-19071975 FORWARD	AT3G51370.1	Probable protein phosphatase 2C 72 OS=Oryza sativa subsp. japonica GN=Os10g0544900 PE=2 SV=1	Q7XCJ7	Predicted protein OS=Populus trichocarpa GN=POPTRDRAFT_649192 PE=2 SV=1	A9PEM6	CL1Contig14325	XM_010943047.2
CL1Contig1307	62	142	64	120	C1	Pyrophosphate-energized proton pump (Pyrophosphate-energized inorganic pyrophosphatase) (H(+)-PPase) (AHRD V1 **** C7HW54_9FIRM); contains Interpro domain(s) IPR004131 Inorganic H+ pyrophosphatase	Solyc03g117480.1.1	| Symbols: AVP1, ATAVP3, AVP-3 | AVP1; ATPase/ hydrogen-translocating pyrophosphatase | chr1:5399115-5402185 FORWARD	AT1G15690.2	Pyrophosphate-energized proton pump OS=Clostridium tetani GN=hppA PE=3 SV=1	Q898Q9	Pyrophosphate-energized vacuolar membrane proton pump, putative OS=Ricinus communis GN=RCOM_0003350 PE=4 SV=1	B9SXN6	CL1Contig1307	XM_010929998.2
CL1Contig15569	109	181	120	156	C1	Receptor protein kinase-like protein (AHRD V1 **** Q8VZH5_CAPAN); contains Interpro domain(s) IPR002290 Serine/threonine protein kinase	Solyc09g015830.1.1	| Symbols: THE1 | THE1 (THESEUS1); kinase/ protein kinase | chr5:22077313-22079880 REVERSE	AT5G54380.1	Probable receptor-like protein kinase At1g30570 OS=Arabidopsis thaliana GN=At1g30570 PE=1 SV=1	Q9SA72	FERONIA receptor-like kinase OS=Arabidopsis lyrata GN=FER PE=4 SV=1	A7U519	CL1Contig15569	XM_010922882.2
CL1Contig19663	6	39	24	36	C1	Receptor-like protein kinase (AHRD V1 ***- D3G6F0_CAPAN); contains Interpro domain(s) IPR002290 Serine/threonine protein kinase	Solyc02g086210.1.1	| Symbols: | serine/threonine protein kinase, putative | chr5:15283692-15285837 REVERSE	AT5G38260.1	Probable receptor-like protein kinase At5g39020 OS=Arabidopsis thaliana GN=At5g39020 PE=2 SV=1	Q9FID6	Putative receptor serine/threonine kinase PR5K OS=Oryza sativa subsp. japonica GN=P0443D08.20 PE=4 SV=1	Q5ZC61	CL1Contig19663	XM_010923973.2
CL1Contig1066	0	18	9	11	C1	Rhodopsin-like receptor (AHRD V1 ***- B6TUA3_MAIZE); contains Interpro domain(s) IPR019358 Protein of unknown function DUF2215	Solyc02g064580.1.1	| Symbols: | unknown protein | chr5:26961224-26963614 REVERSE	AT5G67610.1			Putative uncharacterized protein OS=Picea sitchensis PE=2 SV=1	B8LQC5	CL1Contig1066	XM_010940699.2
CL1Contig1608	23	71	31	74	C1	S-adenosylmethionine decarboxylase proenzyme (AHRD V1 **** Q7XZQ9_VITVI); contains Interpro domain(s) IPR001985 S-adenosylmethionine decarboxylase	Solyc01g010050.1.1	| Symbols: | adenosylmethionine decarboxylase family protein | chr3:9287413-9288462 REVERSE	AT3G25570.1	S-adenosylmethionine decarboxylase proenzyme OS=Oryza sativa subsp. indica GN=SAMDC PE=2 SV=2	A2XV58	S-adenosylmethionine decarboxylase 2 OS=Oryza sativa GN=adometDC2 PE=2 SV=1	Q9SC67	CL1Contig1608	XM_010930896.2
CL1Contig19911	0	18	9	13	C1	Sec1-4 syntaxin-binding protein (AHRD V1 **-* Q3SEP7_PARTE); contains Interpro domain(s) IPR001619 Sec1-like protein	Solyc08g079520.1.1	| Symbols: KEU | KEU (keule); protein transporter | chr1:4201172-4206144 FORWARD	AT1G12360.1	SNARE-interacting protein KEULE OS=Arabidopsis thaliana GN=KEU PE=1 SV=2	Q9C5X3	Os02g0452500 protein OS=Oryza sativa subsp. japonica GN=Os02g0452500 PE=4 SV=1	Q0E1G2	CL1Contig19911	XM_010920008.2
CL1Contig399	0	21	17	14	C1	SEC14 cytosolic factor family protein (AHRD V1 **-- D7KN07_ARALY); contains Interpro domain(s) IPR001251 Cellular retinaldehyde-binding/triple function, C-terminal	Solyc09g060090.1.1	| Symbols: | SEC14 cytosolic factor, putative / phosphoglyceride transfer protein, putative | chr3:9067301-9070256 FORWARD	AT3G24840.1	Sec14 cytosolic factor OS=Schizosaccharomyces pombe GN=sec14 PE=2 SV=1	Q10137	Transporter, putative OS=Ricinus communis GN=RCOM_1719880 PE=4 SV=1	B9S518	CL1Contig399	XM_010911036.2
CL1Contig9362	14	46	24	22	C1	Senescence-associated protein 12 (AHRD V1 *-*- O81657_HEMSP); contains Interpro domain(s) IPR009686 Senescence-associated	Solyc01g111440.1.1	| Symbols: ERD7 | ERD7 (EARLY-RESPONSIVE TO DEHYDRATION 7) | chr2:7755923-7757798 REVERSE	AT2G17840.1	Amino acid permease 4 OS=Arabidopsis thaliana GN=AAP4 PE=1 SV=1	Q9FN04	Senescence-related protein OS=Camellia sinensis PE=2 SV=1	B5TV63	CL1Contig9362	XM_010921823.2
CL1Contig19429	31	74	40	46	C1	Serine/threonine kinase (AHRD V1 **** D8UCQ6_VOLCA); contains Interpro domain(s) IPR002290 Serine/threonine protein kinase	Solyc07g040720.1.1	| Symbols: ckl12 | ckl12 (Casein Kinase I-like 12); ATP binding / kinase/ protein kinase/ protein serine/threonine kinase | chr5:23071508-23074577 FORWARD	AT5G57015.1	Casein kinase I isoform delta-like OS=Arabidopsis thaliana GN=At4g26100 PE=2 SV=2	P42158	Os05g0593800 protein OS=Oryza sativa subsp. japonica GN=P0663C08.15 PE=2 SV=1	Q6L4R3	CL1Contig19429	XM_010910888.2
CL1Contig7350	8	35	17	16	C1	Single-stranded nucleic acid binding R3H protein (Fragment) (AHRD V1 *-*- B3VWW9_POPTN); contains Interpro domain(s) IPR001374 Single-stranded nucleic acid binding R3H	Solyc11g007110.1.1	| Symbols: | nucleic acid binding | chr3:20991537-20993446 FORWARD	AT3G56680.1			Putative uncharacterized protein OS=Vitis vinifera GN=VITISV_041705 PE=4 SV=1	A5AV15	CL1Contig7350	XM_010909882.2
CL1Contig22438	27	85	47	39	C1	Solute carrier family 2, facilitated glucose transporter member 3 (AHRD V1 ***- GTR3_CANFA); contains Interpro domain(s) IPR003663 Sugar/inositol transporter	Solyc09g075820.1.1	| Symbols: ATSTP6, STP6 | STP6 (SUGAR TRANSPORTER 6); carbohydrate transmembrane transporter/ monosaccharide transmembrane transporter/ sugar:hydrogen symporter | chr3:1783587-1785334 REVERSE	AT3G05960.1	Sugar transport protein 6 OS=Arabidopsis thaliana GN=STP6 PE=1 SV=1	Q9SFG0	Sugar transporter, putative OS=Ricinus communis GN=RCOM_0914040 PE=4 SV=1	B9RTZ7	CL1Contig22438	XM_010906918.2
CL1Contig5069	12	57	24	33	C1	Solute carrier family 35 member E3 (AHRD V1 **-- S35E3_DANRE); contains Interpro domain(s) IPR004853 Protein of unknown function DUF250	Solyc06g082500.1.1	| Symbols: | transporter-related | chr1:2111728-2114038 REVERSE	AT1G06890.1	Uncharacterized membrane protein At1g06890 OS=Arabidopsis thaliana GN=At1g06890 PE=1 SV=1	Q8RXL8	UDP-glucuronic acid/UDP-N-acetylgalactosamine transporter, putative OS=Ricinus communis GN=RCOM_0815450 PE=4 SV=1	B9RX14	CL1Contig5069	XM_010939704.2
CL1Contig13612	594	1074	392	766	C1	Sucrose synthase (AHRD V1 **** O82693_SOLLC); contains Interpro domain(s) IPR012820 Sucrose synthase, plants and cyanobacteria IPR000368 Sucrose synthase	Solyc12g009300.1.1	| Symbols: SUS6, ATSUS6 | SUS6 (SUCROSE SYNTHASE 6); UDP-glycosyltransferase/ sucrose synthase | chr1:27584533-27588326 REVERSE	AT1G73370.1	Sucrose synthase 2 OS=Hordeum vulgare GN=SS2 PE=1 SV=1	P31923	Sus1 protein OS=Zea mays GN=sus1 PE=4 SV=1	Q43706	CL1Contig13612	XM_010938975.2
CL1Contig8488	74	209	123	165	C1	Sulfite reductase (AHRD V1 **** O82802_TOBAC); contains Interpro domain(s) IPR011787 Sulphite reductase, ferredoxin dependent	Solyc11g065620.1.1	| Symbols: SIR | SIR; sulfite reductase (ferredoxin)/ sulfite reductase | chr5:1319404-1322298 FORWARD	AT5G04590.1	Sulfite reductase [ferredoxin] OS=Synechococcus elongatus (strain PCC 7942) GN=sir PE=3 SV=2	P30008	Predicted protein (Fragment) OS=Populus trichocarpa GN=POPTRDRAFT_203102 PE=4 SV=1	B9HNX5	CL1Contig8488	XM_010938751.2
CL1Contig2882	4	28	19	17	C1	SYS1 homolog (AHRD V1 ***- C1BHJ4_ONCMY); contains Interpro domain(s) IPR019185 Integral membrane protein SYS1-related	Solyc03g120240.1.1	| Symbols: | LOCATED IN: endomembrane system, COPI vesicle coat, Golgi membrane; EXPRESSED IN: 25 plant structures; EXPRESSED DURING: 15 growth stages; CONTAINS InterPro DOMAIN/s: SYS1 homologue (InterPro:IPR016973); Has 55556 Blast hits to 24059 proteins in 620 species: Archae - 38; Bacteria - 5697; Metazoa - 25539; Fungi - 10898; Plants - 5309; Viruses - 0; Other Eukaryotes - 8075 (source: NCBI…	AT1G79990.2	Protein SYS1 homolog OS=Nematostella vectensis GN=sys1 PE=3 SV=1	A7S6Y0	Protein SYS1 OS=Zea mays PE=2 SV=1	B4FDL6	CL1Contig2882	XM_010917804.2
CL1Contig9529	12	46	19	35	C1	TPR repeat protein (AHRD V1 **-- C4M0N5_ENTHI); contains Interpro domain(s) IPR011990 Tetratricopeptide-like helical	Solyc02g092780.1.1	| Symbols: SRFR1 | SRFR1 (SUPPRESSOR OF RPS4-RLD 1); protein complex scaffold | chr4:17608623-17615534 REVERSE	AT4G37460.1	Tetratricopeptide repeat protein 13 OS=Homo sapiens GN=TTC13 PE=2 SV=3	Q8NBP0	Putative uncharacterized protein AT4g37460 OS=Arabidopsis thaliana GN=F6G17.110 PE=2 SV=1	Q9SZU6	CL1Contig9529	XM_010941627.2
CL1Contig9276	6	43	28	38	C1	Transcription factor MADS-box 2 (AHRD V1 **** D5HSY6_9ROSA); contains Interpro domain(s) IPR002100 Transcription factor, MADS-box IPR002487 Transcription factor, K-box	Solyc05g015750.1.1	| Symbols: SEP3, AGL9 | SEP3 (SEPALLATA3); DNA binding / protein binding / transcription factor | chr1:8593790-8595862 REVERSE	AT1G24260.1	Agamous-like MADS-box protein AGL9 homolog OS=Aranda deborah PE=2 SV=1	Q38694	MADS box transcription factor OS=Elaeis guineensis var. tenera GN=AGL2-1 PE=2 SV=1	Q5K6A5	CL1Contig9276	XM_010919256.2
CL1Contig15832	16	53	19	31	C1	Transmembrane protein 214 (AHRD V1 *-*- TM214_BOVIN)	Solyc05g026540.1.1	| Symbols: | unknown protein | chr1:26688622-26691185 REVERSE	AT1G70770.1	Transmembrane protein 214 OS=Homo sapiens GN=TMEM214 PE=1 SV=2	Q6NUQ4	Chromosome chr1 scaffold_5, whole genome shotgun sequence OS=Vitis vinifera GN=GSVIVT00030540001 PE=4 SV=1	A7P3Q9	CL1Contig15832	XM_010918088.2
CL1Contig10382	8	138	80	142	C1	Transposon Ty1-BL Gag-Pol polyprotein (AHRD V1 *-*- YB11B_YEAST); contains Interpro domain(s) IPR001584 Integrase, catalytic core	Solyc03g062860.1.1	| Symbols: | unknown protein | chr3:7363921-7365138 FORWARD	AT3G21000.1	Retrovirus-related Pol polyprotein from transposon TNT 1-94 OS=Nicotiana tabacum PE=2 SV=1	P10978	Putative polyprotein OS=Oryza sativa subsp. japonica GN=OSJNBa0078D06.27 PE=4 SV=1	Q7Y141	CL1Contig10382	XM_010914254.2
CL1Contig2286	31	92	54	44	C1	Ubiquitin (AHRD V1 ***- Q2UZT4_MUSAC); contains Interpro domain(s) IPR019956 Ubiquitin subgroup	Solyc11g005670.1.1	| Symbols: UBQ10 | UBQ10 (POLYUBIQUITIN 10); protein binding | chr4:2718559-2719932 FORWARD	AT4G05320.2	Ubiquitin OS=Pisum sativum GN=PU1 PE=3 SV=1	P69322	Putative uncharacterized protein OS=Vitis vinifera GN=VITISV_004025 PE=4 SV=1	A5B3U2	CL1Contig2286	XM_010932715.2
CL1Contig21126	2	21	14	13	C1	Ubiquitin carboxyl-terminal hydrolase isozyme L3 (AHRD V1 **** B6T8R6_MAIZE); contains Interpro domain(s) IPR001578 Peptidase C12, ubiquitin carboxyl-terminal hydrolase 1	Solyc08g078140.1.1	| Symbols: UCH3 | UCH3 (UBIQUITIN C-TERMINAL HYDROLASE 3); ubiquitin thiolesterase | chr4:9767114-9768648 REVERSE	AT4G17510.1	Ubiquitin carboxyl-terminal hydrolase isozyme L3 OS=Bos taurus GN=UCHL3 PE=2 SV=1	Q2TBG8	Predicted protein OS=Populus trichocarpa GN=POPTRDRAFT_817181 PE=4 SV=1	B9GYN0	CL1Contig21126	XM_010935296.2
CL1Contig16919	12	46	24	46	C1	UDP-glucose glucosyltransferase (AHRD V1 **** B6EWX8_LYCBA); contains Interpro domain(s) IPR002213 UDP-glucuronosyl/UDP-glucosyltransferase	Solyc08g062220.1.1	| Symbols: GT, UGT74F2 | UGT74F2 (UDP-GLUCOSYLTRANSFERASE 74F2); UDP-glucose:4-aminobenzoate acylglucosyltransferase/ UDP-glucosyltransferase/ UDP-glycosyltransferase/ transferase, transferring glycosyl groups / transferase, transferring hexosyl groups | chr2:18152279-18153715 FORWARD	AT2G43820.1	Uncharacterized UDP-glucosyltransferase At1g05670 OS=Arabidopsis thaliana GN=At1g05670 PE=2 SV=1	P0C7P7	Os09g0518200 protein OS=Oryza sativa subsp. japonica GN=P0498F03.1 PE=3 SV=1	Q69IV0	CL1Contig16919	XM_010910339.2
CL1Contig19845	2	32	17	24	C1	UDP-glucosyltransferase family 1 protein (AHRD V1 ***- C6KI43_CITSI); contains Interpro domain(s) IPR002213 UDP-glucuronosyl/UDP-glucosyltransferase	Solyc10g085860.1.1	| Symbols: DOGT1, UGT73C5 | DOGT1 (DON-GLUCOSYLTRANSFERASE 1); UDP-glycosyltransferase/ cis-zeatin O-beta-D-glucosyltransferase/ glucosyltransferase/ quercetin 4'-O-glucosyltransferase/ quercetin 7-O-glucosyltransferase/ trans-zeatin O-beta-D-glucosyltransferase/ transferase, transf | chr2:15423493-15424980 REVERSE	AT2G36800.1	Cytokinin-O-glucosyltransferase 3 OS=Arabidopsis thaliana GN=UGT73C5 PE=2 SV=1	Q9ZQ94	Chromosome chr8 scaffold_106, whole genome shotgun sequence OS=Vitis vinifera GN=GSVIVT00000581001 PE=3 SV=1	A5BL00	CL1Contig19845	XM_010937219.2
CL1Contig14500	8	43	35	27	C1	Unknown Protein (AHRD V1)	Solyc01g106680.1.1	| Symbols: | unknown protein | chr4:16187384-16188802 FORWARD	AT4G33740.1			Os03g0726400 protein OS=Oryza sativa subsp. japonica GN=OSJNBa0013A09.10 PE=2 SV=1	Q75GI7	CL1Contig14500	XM_010941019.2
CL1Contig6804	10	39	24	24	C1	WD-40 repeat protein (AHRD V1 *--- C7RS72_ACCPU); contains Interpro domain(s) IPR017986 WD40 repeat, region	Solyc08g076030.1.1	| Symbols: TPR1 | TPR1 (TOPLESS-RELATED 1) | chr1:30261094-30266446 REVERSE	AT1G80490.1	Vegetative incompatibility protein HET-E-1 OS=Podospora anserina GN=HET-E1 PE=4 SV=1	Q00808	Predicted protein OS=Populus trichocarpa GN=POPTRDRAFT_596940 PE=4 SV=1	B9N120	CL1Contig6804	XM_010921760.2
CL1Contig23536	19	74	21	38	C1	WD-repeat protein-like (AHRD V1 ***- Q9FNN2_ARATH); contains Interpro domain(s) IPR017986 WD40 repeat, region	Solyc07g044850.1.1	| Symbols: | transducin family protein / WD-40 repeat family protein | chr5:2771104-2773827 REVERSE	AT5G08560.1	WD repeat-containing protein 26 OS=Danio rerio GN=wdr26 PE=1 SV=1	Q5SP67	WD-repeat protein-like OS=Arabidopsis thaliana GN=At5g08560/MAH20.12 PE=2 SV=1	Q9FNN2	CL1Contig23536	XM_010907916.2
CL1Contig12993	103	206	111	195	C1									CL1Contig12993	XM_010916172.1
CL1Contig23311	39	142	92	80	C1									CL1Contig23311	XM_010940698.2
CL1Contig7038	0	18	14	13	C1									CL1Contig7038	XM_019852131.1
CL1Contig10757	2	50	31	49	C1							Putative uncharacterized protein OS=Ricinus communis GN=RCOM_1339590 PE=4 SV=1	B9RNJ7	CL1Contig10757	XR_834265.2
CL1Contig22780	181	269	113	170	C1	Alpha-1 4-glucan-protein synthase (AHRD V1 **-* B9RLK7_RICCO); contains Interpro domain(s) IPR004901 Alpha-1,4-glucan-protein synthase, UDP-forming	Solyc05g012070.1.1	| Symbols: RGP3, RGP | RGP3 (REVERSIBLY GLYCOSYLATED POLYPEPTIDE 3); transferase, transferring hexosyl groups | chr3:2708347-2709714 REVERSE	AT3G08900.1	Alpha-1,4-glucan-protein synthase [UDP-forming] 1 OS=Solanum tuberosum GN=UPTG1 PE=1 SV=2	Q9SC19	Reversibly glycosylated polypeptide OS=Oryza sativa PE=2 SV=1	Q9FUN9	CL1Contig22780	NM_001319914.1
CL1Contig22707	2	21	5	16	C2	2 3-bisphosphoglycerate-independent phosphoglycerate mutase (AHRD V1 **** B9S1V6_RICCO); contains Interpro domain(s) IPR005995 Phosphoglycerate mutase, 2,3-bisphosphoglycerate-independent	Solyc07g044840.1.1	| Symbols: | 2,3-biphosphoglycerate-independent phosphoglycerate mutase, putative / phosphoglyceromutase, putative | chr1:3165550-3167812 REVERSE	AT1G09780.1	2,3-bisphosphoglycerate-independent phosphoglycerate mutase (Fragment) OS=Prunus dulcis PE=2 SV=1	O24246	Apgm protein OS=Malus domestica GN=apgm PE=2 SV=1	Q9ZS53	CL1Contig22707	XM_019853389.1
CL124Contig2	0	18	7	8	C2	40S ribosomal protein S18 (AHRD V1 ***- B4G286_MAIZE); contains Interpro domain(s) IPR001892 Ribosomal protein S13	Solyc11g005680.1.1	| Symbols: PFL, RPS18A, PFL1 | PFL (POINTED FIRST LEAVES); RNA binding / nucleic acid binding / structural constituent of ribosome | chr1:8067990-8069163 FORWARD	AT1G22780.1	40S ribosomal protein S18 OS=Arabidopsis thaliana GN=RPS18A PE=1 SV=1	P34788	Chromosome chr5 scaffold_2, whole genome shotgun sequence OS=Vitis vinifera GN=GSVIVT00019990001 PE=3 SV=1	A7NWN0	CL124Contig2	XM_010929567.2
CL1Contig11042	2	21	0	11	C2	5&apos-nucleotidase surE (AHRD V1 *-*- Q1JYK3_DESAC); contains Interpro domain(s) IPR002828 Survival protein SurE-like phosphatase/nucleotidase	Solyc03g121730.1.1	| Symbols: | acid phosphatase survival protein SurE, putative | chr1:27423678-27425928 REVERSE	AT1G72880.2	5'-nucleotidase surE OS=Desulfitobacterium hafniense (strain DCB-2 / DSM 10664) GN=surE PE=3 SV=1	B8FYS8	Chromosome chr9 scaffold_7, whole genome shotgun sequence OS=Vitis vinifera GN=GSVIVT00034123001 PE=4 SV=1	A7P6M1	CL1Contig11042	XM_010926687.2
CL1Contig1090	2	39	17	8	C2	Actin-binding protein gelsolin (AHRD V1 **-* D8UJD7_VOLCA); contains Interpro domain(s) IPR007122 Gelsolin	Solyc04g015830.1.1	| Symbols: VLN4, ATVLN4 | VLN4 (ARABIDOPSIS THALIANA VILLIN 4); actin binding | chr4:14754528-14759511 FORWARD	AT4G30160.1	Villin-4 OS=Arabidopsis thaliana GN=VLN4 PE=1 SV=1	O65570	Predicted protein OS=Populus trichocarpa GN=POPTRDRAFT_576360 PE=4 SV=1	B9II82	CL1Contig1090	XM_010923845.2
CL1Contig12625	8	39	7	27	C2	Activating signal cointegrator 1 complex subunit 2 (AHRD V1 *--- Q5E9R9_BOVIN); contains Interpro domain(s) IPR003892 Ubiquitin system component Cue	Solyc04g077930.1.1	| Symbols: | FUNCTIONS IN: molecular_function unknown; INVOLVED IN: biological_process unknown; LOCATED IN: chloroplast; CONTAINS InterPro DOMAIN/s: Ubiquitin system component Cue (InterPro:IPR003892); Has 330 Blast hits to 312 proteins in 96 species: Archae - 0; Bacteria - 26; Metazoa - 143; Fungi - 77; Plants - 32; Viruses - 0; Other Eukaryotes - 52 (source: NCBI BLink). | chr1:9662250-9667318 …	AT1G27752.1	Activating signal cointegrator 1 complex subunit 2 OS=Homo sapiens GN=ASCC2 PE=1 SV=3	Q9H1I8	Uncharacterized protein At1g27752.1 OS=Arabidopsis thaliana GN=At1g27752 PE=4 SV=1	B3H6L4	CL1Contig12625	XM_010940645.2
CL1Contig25839	18	96	35	49	C2	Alcohol dehydrogenase (AHRD V1 **** Q1HQD0_BOMMO); contains Interpro domain(s) IPR014183 Alcohol dehydrogenase class III/S-(hydroxymethyl)glutathione dehydrogenase	Solyc09g064370.1.1	| Symbols: HOT5, ADH2, GSNOR | HOT5 (sensitive to hot temperatures 5); S-(hydroxymethyl)glutathione dehydrogenase/ S-nitrosoglutathione reductase | chr5:17684265-17686379 FORWARD	AT5G43940.1	Alcohol dehydrogenase class-3 OS=Sparus aurata PE=2 SV=1	P79896	Putative uncharacterized protein OS=Zea mays PE=2 SV=1	B4F8B9	CL1Contig25839	XM_010937748.2
CL1Contig11548	29	85	12	25	C2	Amine oxidase family protein (AHRD V1 **** Q1EPI3_MUSAC); contains Interpro domain(s) IPR002937 Amine oxidase	Solyc02g081390.1.1	| Symbols: ATPAO3 | ATPAO3 (Polyamine oxidase 3); polyamine oxidase | chr3:21824932-21827173 REVERSE	AT3G59050.1	Polyamine oxidase 3 OS=Arabidopsis thaliana GN=PAO3 PE=1 SV=1	Q9LYT1	Lysine-specific histone demethylase 1 OS=Zea mays PE=2 SV=1	B6SW44	CL1Contig11548	XM_010941973.2
CL1Contig17844	10	67	19	24	C2	Amino acid transporter (AHRD V1 ***- B9N1V7_POPTR); contains Interpro domain(s) IPR013057 Amino acid transporter, transmembrane	Solyc02g089400.1.1	| Symbols: | amino acid transporter family protein | chr3:11977112-11978827 REVERSE	AT3G30390.1	Sodium-coupled neutral amino acid transporter 2 OS=Homo sapiens GN=SLC38A2 PE=1 SV=2	Q96QD8	Putative uncharacterized protein OS=Zea mays PE=2 SV=1	B4FTR3	CL1Contig17844	XM_010929686.2
CL1Contig24195	4	43	9	13	C2	Anamorsin homolog (AHRD V1 ***- DRE2_VITVI); contains Interpro domain(s) IPR007785 Protein of unknown function DUF689	Solyc08g075730.1.1	| Symbols: | unknown protein | chr5:6092955-6094876 REVERSE	AT5G18400.2	Anamorsin OS=Homo sapiens GN=CIAPIN1 PE=1 SV=2	Q6FI81	Putative uncharacterized protein OS=Zea mays PE=2 SV=1	B6TB21	CL1Contig24195	XM_010912900.2
CL1Contig7556	2	128	14	77	C2	Aspartyl protease family protein (AHRD V1 **-- D7M1J9_ARALY); contains Interpro domain(s) IPR001461 Peptidase A1	Solyc11g066620.1.1	| Symbols: | aspartyl protease family protein | chr5:7633717-7636298 REVERSE	AT5G22850.1	Aspartic proteinase-like protein 2 OS=Arabidopsis thaliana GN=At1g65240 PE=1 SV=2	Q9S9K4	Os01g0777200 protein OS=Oryza sativa subsp. japonica GN=Os01g0777200 PE=4 SV=1	Q0JIU4	CL1Contig7556	XM_010934956.2
CL1Contig2452	4	32	12	14	C2	Ataxin-2 (AHRD V1 *--- D3BPE8_POLPA); contains Interpro domain(s) IPR009604 LsmAD domain	Solyc03g121950.1.1	| Symbols: CID4 | CID4 (CTC-Interacting Domain 4); protein binding | chr3:4637164-4640691 FORWARD	AT3G14010.1	Ataxin-2 homolog OS=Dictyostelium discoideum GN=atxn2 PE=3 SV=1	Q55DE7	Chromosome chr9 scaffold_7, whole genome shotgun sequence OS=Vitis vinifera GN=GSVIVT00034112001 PE=4 SV=1	A7P6L1	CL1Contig2452	XM_010938669.2
CL1Contig23162	23	117	19	64	C2	Auxin efflux carrier family protein (AHRD V1 **** D7L9F0_ARALY); contains Interpro domain(s) IPR004776 Auxin efflux carrier	Solyc02g082450.1.1	| Symbols: | auxin efflux carrier family protein | chr5:26392444-26394232 FORWARD	AT5G65980.1	Uncharacterized transporter YBR287W OS=Saccharomyces cerevisiae GN=YBR287W PE=1 SV=1	P38355	Auxin Efflux Carrier family protein OS=Zea mays PE=2 SV=1	B6SVJ1	CL1Contig23162	XM_019853851.1
CL1Contig17732	0	32	7	11	C2	Bifunctional protein hldE (AHRD V1 *-*- HLDE_ERWCT); contains Interpro domain(s) IPR004820 Cytidylyltransferase	Solyc10g074700.1.1	| Symbols: PECT1 | PECT1 (PHOSPHORYLETHANOLAMINE CYTIDYLYLTRANSFERASE 1); ethanolamine-phosphate cytidylyltransferase | chr2:16168979-16171680 FORWARD	AT2G38670.1	Ethanolamine-phosphate cytidylyltransferase OS=Dictyostelium discoideum GN=pctA PE=1 SV=1	Q55BZ4	Putative uncharacterized protein OS=Zea mays PE=2 SV=1	C4J056	CL1Contig17732	XM_010933121.2
CL1Contig11105	0	18	9	6	C2	Bromodomain protein (AHRD V1 ***- B9N6H8_POPTR); contains Interpro domain(s) IPR001487 Bromodomain	Solyc01g073950.1.1	| Symbols: | DNA-binding bromodomain-containing protein | chr3:21466919-21469148 REVERSE	AT3G57980.1			Putative uncharacterized protein OS=Vitis vinifera GN=VITISV_024454 PE=4 SV=1	A5AP96	CL1Contig11105	XM_010915602.2
CL1Contig10126	2	21	9	5	C2	Calcium/calmodulin-dependent protein kinase type 1 (AHRD V1 *-** KCC1A_MOUSE); contains Interpro domain(s) IPR002290 Serine/threonine protein kinase	Solyc09g018280.1.1	| Symbols: ATSR1, SnRK3.15, CIPK14, ATCIPK14 | ATSR1 (ARABIDOPSIS THALIANA SERINE/THREONINE PROTEIN KINASE 1); ATP binding / kinase/ protein kinase/ protein serine/threonine kinase | chr5:313423-314751 REVERSE	AT5G01820.1	CBL-interacting serine/threonine-protein kinase 14 OS=Arabidopsis thaliana GN=CIPK14 PE=1 SV=1	Q9LZW4	CBL-interacting serine/threonine-protein kinase, putative OS=Ricinus communis GN=RCOM_1133420 PE=4 SV=1	B9RVE0	CL1Contig10126	XM_010924401.2
CL1Contig6782	12	43	17	20	C2	Calpain-2 catalytic subunit (AHRD V1 *--- CAN2_MOUSE); contains Interpro domain(s) IPR011992 EF-Hand type	Solyc11g068460.1.1	| Symbols: | calcium ion binding | chr2:11746811-11747885 FORWARD	AT2G27480.1	Probable calcium-binding protein CML48 OS=Arabidopsis thaliana GN=CML48 PE=2 SV=2	Q9ZQH1	Chromosome undetermined scaffold_87, whole genome shotgun sequence OS=Vitis vinifera GN=GSVIVT00037348001 PE=4 SV=1	A7QFB0	CL1Contig6782	XM_010908661.2
CL1Contig10378	0	43	5	33	C2	Carotene beta-hydroxylase (AHRD V1 **** Q0GGX1_SOLLC); contains Interpro domain(s) IPR006694 Fatty acid hydroxylase	Solyc03g007960.1.1	| Symbols: BETA-OHASE 1, B1, chy1 | BETA-OHASE 1 (BETA-HYDROXYLASE 1); carotene beta-ring hydroxylase | chr4:13094142-13095866 REVERSE	AT4G25700.1	Beta-carotene hydroxylase OS=Escherichia vulneris GN=crtZ PE=4 SV=1	Q01332	Beta-carotene hydroxylase OS=Elaeis oleifera GN=Chyb PE=2 SV=1	A7LP07	CL1Contig10378	XM_010920813.1
CL1Contig24197	12	67	7	36	C2	Cation diffusion facilitator 9 (AHRD V1 **-- Q84ND5_STYHA); contains Interpro domain(s) IPR002524 Cation efflux protein	Solyc10g005500.1.1	| Symbols: | cation efflux family protein | chr1:5578435-5580585 FORWARD	AT1G16310.1	Putative metal tolerance protein C3 OS=Arabidopsis thaliana GN=MTPC3 PE=3 SV=2	Q9M2P2	Putative uncharacterized protein OS=Vitis vinifera GN=VITISV_013375 PE=4 SV=1	A5BI82	CL1Contig24197	XM_010918067.2
CL1Contig18225	23	99	42	39	C2	Chaperone protein htpG (AHRD V1 **-- HTPG_MYCA1); contains Interpro domain(s) IPR015566 Molecular chaperone, heat shock protein, endoplasmin	Solyc04g081570.1.1	| Symbols: HSP81-1, ATHS83, HSP81.1, HSP83, ATHSP90.1 | ATHSP90.1 (HEAT SHOCK PROTEIN 90.1); ATP binding / unfolded protein binding | chr5:21352542-21355147 FORWARD	AT5G52640.1	Endoplasmin OS=Sus scrofa GN=HSP90B1 PE=2 SV=3	Q29092	Endoplasmin, putative OS=Ricinus communis GN=RCOM_1598250 PE=4 SV=1	B9R8A7	CL1Contig18225	XM_010936777.2
CL1Contig21323	27	71	21	31	C2	Chaperone protein htpG (AHRD V1 **-- HTPG_MYCA1); contains Interpro domain(s) IPR015566 Molecular chaperone, heat shock protein, endoplasmin	Solyc04g081570.1.1	| Symbols: HSP81-1, ATHS83, HSP81.1, HSP83, ATHSP90.1 | ATHSP90.1 (HEAT SHOCK PROTEIN 90.1); ATP binding / unfolded protein binding | chr5:21352542-21355147 FORWARD	AT5G52640.1	Endoplasmin OS=Sus scrofa GN=HSP90B1 PE=2 SV=3	Q29092	Heat shock protein 90 OS=Oryza sativa GN=HSP90 PE=2 SV=1	Q9MB32	CL1Contig21323	XM_010942994.2
CL1Contig23148	2	32	7	11	C2	CinA-like protein (AHRD V1 *--- CINAL_BACFN); contains Interpro domain(s) IPR002500 Phosphoadenosine phosphosulphate reductase	Solyc09g008310.1.1	| Symbols: | phosphoadenosine phosphosulfate (PAPS) reductase family protein | chr5:849237-852867 REVERSE	AT5G03430.1	Probable FAD synthetase OS=Schizosaccharomyces pombe GN=SPCC1235.04c PE=2 SV=1	O74841	Molybdopterin-binding, putative OS=Ricinus communis GN=RCOM_1354290 PE=4 SV=1	B9S0G3	CL1Contig23148	XM_010910873.2
CL63Contig2	0	18	5	6	C2	Conserved oligomeric Golgi complex subunit 3 (AHRD V1 ***- COG3_HUMAN); contains Interpro domain(s) IPR007265 Sec34-like protein	Solyc04g008640.1.1	| Symbols: | sec34-like family protein | chr1:27604096-27610829 FORWARD	AT1G73430.1	Conserved oligomeric Golgi complex subunit 3 OS=Dictyostelium discoideum GN=cog3 PE=3 SV=1	Q54TT4	Putative uncharacterized protein OS=Vitis vinifera GN=VITISV_043019 PE=4 SV=1	A5BKS2	CL63Contig2	XM_010941033.2
CL1Contig2466	0	21	7	5	C2	Cytochrome c1 (AHRD V1 ***- Q9FKS5_ARATH); contains Interpro domain(s) IPR002326 Cytochrome c1	Solyc12g042920.1.1	| Symbols: | cytochrome c1, putative | chr5:16340200-16342327 FORWARD	AT5G40810.1	Cytochrome c1-1, heme protein, mitochondrial OS=Solanum tuberosum GN=CYCL PE=2 SV=1	P25076	Chromosome chr14 scaffold_21, whole genome shotgun sequence OS=Vitis vinifera GN=GSVIVT00020558001 PE=4 SV=1	A7PLT4	CL1Contig2466	XM_010942415.2
CL1Contig23725	29	103	33	35	C2	Cytochrome P450 NADPH-reductase (AHRD V1 **** B3RFK3_PETHY); contains Interpro domain(s) IPR015702 NADPH Cytochrome P450 Reductase	Solyc07g019460.1.1	| Symbols: ATR1, AR1 | ATR1 (ARABIDOPSIS P450 REDUCTASE 1); NADPH-hemoprotein reductase | chr4:12663065-12667066 REVERSE	AT4G24520.1	NADPH--cytochrome P450 reductase OS=Phaseolus aureus PE=1 SV=1	P37116	NADPH-cytochrome P450 oxydoreductase isoform 3 OS=Populus jackii PE=2 SV=1	Q9AU06	CL1Contig23725	XM_010915359.2
CL1Contig9275	2	28	9	9	C2	Cytosolic Fe-S cluster assembly factor nbp35 (AHRD V1 ***- NBP35_EMENI); contains Interpro domain(s) IPR019591 ATPase-like, ParA/MinD	Solyc12g096690.1.1	| Symbols: NBP35 | NBP35 (NUCLEOTIDE BINDING PROTEIN 35); iron-sulfur cluster binding / nucleotide binding / protein homodimerization | chr5:20734267-20735824 FORWARD	AT5G50960.1	Cytosolic Fe-S cluster assembly factor nubp1 OS=Danio rerio GN=nubp1 PE=2 SV=2	Q6P298	Nucleotide binding protein OS=Cypripedium parviflorum var. pubescens GN=NuBP PE=2 SV=1	Q8GUW6	CL1Contig9275	XM_010931747.1
CL1Contig23119	2	21	5	9	C2	D-tyrosyl-tRNA(Tyr) deacylase (AHRD V1 **** DTDA_ARCFU); contains Interpro domain(s) IPR018033 Uncharacterized conserved protein UCP016210	Solyc06g069390.1.1	| Symbols: GEK1 | GEK1 (GEKO1); D-aminoacyl-tRNA deacylase | chr2:1156782-1158695 FORWARD	AT2G03800.1	D-aminoacyl-tRNA deacylase OS=Arabidopsis thaliana GN=GEK1 PE=1 SV=2	Q9ZPQ3	Putative uncharacterized protein OS=Zea mays PE=2 SV=1	B4FGA9	CL1Contig23119	XM_010930762.2
CL1Contig24346	18	57	19	16	C2	Ethylene receptor (AHRD V1 **** Q41341_SOLLC); contains Interpro domain(s) IPR005467 Signal transduction histidine kinase, core	Solyc09g075440.1.1	| Symbols: ERS1, ERS | ERS1 (ETHYLENE RESPONSE SENSOR 1); ethylene binding / protein histidine kinase/ receptor | chr2:17084635-17086819 REVERSE	AT2G40940.1	Ethylene receptor 1 OS=Cucumis sativus GN=ETR1 PE=2 SV=1	Q9SSY6	Ethylene receptor homolog OS=Phalaenopsis hybrid cultivar GN=Petr1 PE=2 SV=1	Q9SBP9	CL1Contig24346	XM_010916199.2
CL1Contig5642	2	28	9	8	C2	Ethylene-responsive transcription factor 2 (AHRD V1 ***- B6SSU7_MAIZE); contains Interpro domain(s) IPR001471 Pathogenesis-related transcriptional factor and ERF, DNA-binding	Solyc02g077370.1.1	| Symbols: ATERF2, ATERF-2, ERF2 | ERF2 (ETHYLENE RESPONSIVE ELEMENT BINDING FACTOR 2); DNA binding / transcription activator/ transcription factor | chr5:19172023-19172754 REVERSE	AT5G47220.1	Pathogenesis-related genes transcriptional activator PTI5 OS=Solanum lycopersicum GN=PTI5 PE=2 SV=1	O04681	Chromosome chr10 scaffold_138, whole genome shotgun sequence OS=Vitis vinifera GN=GSVIVT00003018001 PE=4 SV=1	A7QPP3	CL1Contig5642	XM_010920680.2
CL1Contig19481	10	57	21	16	C2	Ethylene-responsive transcription factor 4 (AHRD V1 *-** ERF78_ARATH); contains Interpro domain(s) IPR001471 Pathogenesis-related transcriptional factor and ERF, DNA-binding	Solyc03g026270.1.1	| Symbols: CBF4, DREB1D | CBF4 (C- REPEAT-BINDING FACTOR 4); DNA binding / transcription activator/ transcription factor | chr5:21117113-21117787 REVERSE	AT5G51990.1	Dehydration-responsive element-binding protein 1G OS=Oryza sativa subsp. indica GN=DREB1G PE=2 SV=1	A2X899	CBF-like transcription factor 2 OS=Rhapidophyllum hystrix GN=CBF PE=2 SV=1	Q0ZDG7	CL1Contig19481	XM_010935594.2
CL1Contig12791	14	67	12	41	C2	Eukaryotic peptide chain release factor subunit 1-1 (AHRD V1 **** B6U1I9_MAIZE); contains Interpro domain(s) IPR004403 Peptide chain release factor eRF/aRF subunit 1	Solyc12g010520.1.1	| Symbols: ERF1-3 | ERF1-3 (eukaryotic release factor 1-3); translation release factor | chr3:9788854-9790161 FORWARD	AT3G26618.1	Eukaryotic peptide chain release factor subunit 1-3 OS=Arabidopsis thaliana GN=ERF1-3 PE=2 SV=1	P35614	Predicted protein OS=Populus trichocarpa GN=POPTRDRAFT_732023 PE=4 SV=1	B9IA37	CL1Contig12791	XM_010940367.2
CL1Contig6838	60	206	73	102	C2	F-box/LRR-repeat protein (AHRD V1 *-*- C0S347_PARBP); contains Interpro domain(s) IPR001810 Cyclin-like F-box	Solyc12g009560.1.1	| Symbols: EBF2 | EBF2 (EIN3-BINDING F BOX PROTEIN 2); protein binding | chr5:8794842-8796882 REVERSE	AT5G25350.1	EIN3-binding F-box protein 2 OS=Arabidopsis thaliana GN=EBF2 PE=1 SV=1	Q708Y0	Grr1, plant, putative OS=Ricinus communis GN=RCOM_0924020 PE=4 SV=1	B9RP47	CL1Contig6838	XM_010908977.2
CL1Contig245	6	35	9	16	C2	Genomic DNA chromosome 5 P1 clone MDC12 (AHRD V1 **-- Q9FML8_ARATH)	Solyc03g112670.1.1	| Symbols: EMB2759 | EMB2759 (embryo defective 2759) | chr5:25293109-25294799 FORWARD	AT5G63050.1			Chromosome undetermined scaffold_2544, whole genome shotgun sequence OS=Vitis vinifera GN=GSVIVT00011349001 PE=4 SV=1	A7R8G7	CL1Contig245	XM_010944116.2
CL1Contig25316	121	1021	292	829	C2	Gibberellin 2-oxidase (AHRD V1 **** A4GVL8_SOLLC); contains Interpro domain(s) IPR005123 Oxoglutarate and iron-dependent oxygenase	Solyc07g061720.1.1	| Symbols: ATGA2OX2 | ATGA2OX2 (GIBBERELLIN 2-OXIDASE); gibberellin 2-beta-dioxygenase | chr1:10537769-10539570 FORWARD	AT1G30040.1	Gibberellin 2-beta-dioxygenase 1 OS=Pisum sativum GN=GA2OX1 PE=1 SV=1	Q9SQ80	GA 2-oxidase 2 OS=Elaeis guineensis var. tenera PE=2 SV=1	B3TLX1	CL1Contig25316	XM_010917246.2
CL1Contig11147	0	25	2	13	C2	Glycosyltransferase (AHRD V1 ***- Q5QPZ0_MAIZE); contains Interpro domain(s) IPR007657 Glycosyltransferase AER61, uncharacterised	Solyc03g118940.1.1	| Symbols: | transferase, transferring glycosyl groups | chr3:6228393-6229547 FORWARD	AT3G18170.1	Uncharacterized glycosyltransferase AGO61 OS=Xenopus tropicalis GN=ago61 PE=2 SV=1	Q5NDE6	Os03g0567600 protein OS=Oryza sativa subsp. japonica GN=Os03g0567600 PE=2 SV=1	Q10I20	CL1Contig11147	XM_010917982.2
CL1Contig21333	10	39	2	24	C2	HAD-superfamily hydrolase subfamily IA variant 3 (AHRD V1 **-* B2IYD2_NOSP7); contains Interpro domain(s) IPR005834 Haloacid dehalogenase-like hydrolase	Solyc08g077350.1.1	| Symbols: | haloacid dehalogenase-like hydrolase family protein | chr2:16194639-16195995 REVERSE	AT2G38740.1	Phosphorylated carbohydrates phosphatase TM_1254 OS=Thermotoga maritima GN=TM_1254 PE=1 SV=1	Q9X0Y1	Chromosome chr2 scaffold_11, whole genome shotgun sequence OS=Vitis vinifera GN=GSVIVT00015812001 PE=4 SV=1	A7PCD1	CL1Contig21333	XM_010942901.2
CL1Contig14501	74	344	57	167	C2	Heat shock protein (AHRD V1 ***- Q84KP8_CYAME); contains Interpro domain(s) IPR013126 Heat shock protein 70	Solyc08g082820.1.1	| Symbols: HSP70 | HSP70 (heat shock protein 70); ATP binding | chr3:3991487-3993689 REVERSE	AT3G12580.1	Luminal-binding protein 1 OS=Arabidopsis thaliana GN=At5g28540 PE=1 SV=1	Q9LKR3	Predicted protein OS=Populus trichocarpa GN=POPTRDRAFT_711719 PE=3 SV=1	B9GXU0	CL1Contig14501	XM_010920200.2
CL1Contig25686	2	50	2	20	C2	Heat shock protein (AHRD V1 ***- Q84KP8_CYAME); contains Interpro domain(s) IPR013126 Heat shock protein 70	Solyc08g082820.1.1	| Symbols: | heat shock cognate 70 kDa protein 3 (HSC70-3) (HSP70-3) | chr3:2903434-2905632 REVERSE	AT3G09440.1	Luminal-binding protein 3 OS=Zea mays GN=BIPE3 PE=2 SV=1	O24581	Chromosome chr16 scaffold_86, whole genome shotgun sequence OS=Vitis vinifera GN=GSVIVT00037232001 PE=3 SV=1	A7QF11	CL1Contig25686	XM_010936528.2
CL1Contig2864	18	67	14	28	C2	Hydroxy-methylglutaryl-coenzyme A reductase (AHRD V1 **** O48624_TOBAC); contains Interpro domain(s) IPR004554 Hydroxymethylglutaryl-CoA reductase, class I, catalytic	Solyc02g082260.1.1	| Symbols: HMG2, HMGR2 | HMG2 (3-HYDROXY-3-METHYLGLUTARYL-COA REDUCTASE 2); hydroxymethylglutaryl-CoA reductase | chr2:7550007-7551981 FORWARD	AT2G17370.1	3-hydroxy-3-methylglutaryl-coenzyme A reductase 1 OS=Hevea brasiliensis GN=HMGR1 PE=2 SV=1	P29057	3-hydroxy-3-methylglutaryl-CoA reductase (Fragment) OS=Oryza sativa GN=HMGR PE=2 SV=1	O04188	CL1Contig2864	XM_010933847.2
CL1Contig21172	0	21	2	9	C2	Hydroxymethylglutaryl-CoA lyase (AHRD V1 ***- B6U7B9_MAIZE); contains Interpro domain(s) IPR000891 Pyruvate carboxyltransferase	Solyc11g065070.1.1	| Symbols: | hydroxymethylglutaryl-CoA lyase, putative / 3-hydroxy-3-methylglutarate-CoA lyase, putative / HMG-CoA lyase, putative | chr2:11429192-11432290 REVERSE	AT2G26800.2	Hydroxymethylglutaryl-CoA lyase, mitochondrial OS=Rattus norvegicus GN=Hmgcl PE=2 SV=1	P97519	Putative hydroxymethylglutaryl-CoA lyase OS=Arabidopsis thaliana GN=At2g26800 PE=2 SV=2	O81027	CL1Contig21172	XM_010933227.2
CL1Contig21964	2	32	9	8	C2	Hydroxymethylglutaryl-CoA synthase (AHRD V1 ***- A9ZMZ7_HEVBR); contains Interpro domain(s) IPR010122 Hydroxymethylglutaryl-CoA synthase, eukaryotic	Solyc12g056450.1.1	| Symbols: MVA1, HMGS, EMB2778 | MVA1; acetyl-CoA C-acetyltransferase/ hydroxymethylglutaryl-CoA synthase | chr4:7109124-7111213 REVERSE	AT4G11820.1	Hydroxymethylglutaryl-CoA synthase OS=Arabidopsis thaliana GN=HMGS PE=2 SV=2	P54873	3-hydroxy-3-methylglutaryl-CoA synthase OS=Camptotheca acuminata PE=2 SV=1	B3GDB1	CL1Contig21964	XM_010942605.2
[truncated: 1,130 more rows]
