# Supplementary material for: Multi-scale comparative transcriptome analysis reveals key genes and metabolic reprogramming processes associated with oil palm fruit abscission
Source: BMC Plant Biol. 2021 Feb 11;21:92. doi: 10.1186/s12870-021-02874-1 (PMC7879690; doi:10.1186/s12870-021-02874-1)
Supplement: Supplementary file 4 — Additional file 4: Supplementary Table 2. (502 Tissue comparison DEGs annotated and expression summary) [file 12870_2021_2874_MOESM4_ESM.xlsx]

## Sheet: 502 DEGS final
cluster	ITAG2_description	ITAG2_accession	TAIR9_description	TAIR9_accession	SP_description	SP_accession	Tr_description	Tr_accession	Contig	NCBI reference seq.	AZ_150_std	ac1	P_150_std	ac2	AZ_30_std	ac3	p AZ150 vs P150	p AZ150 vs AZ30	p P150 vs AZ30	ETH h	ETH hours significant	locus	AZ_30_std	AZ_150_std	P_150_std	groupe + - -	groupe - + +	candidate
D3	Translationally-controlled tumor protein homolog (AHRD V1 ***- B5XDL0_SALSA); contains Interpro domain(s) IPR001983 Translationally controlled tumour-associated TCTP	Solyc01g099780.1.1	| Symbols: | INVOLVED IN: biological_process unknown; LOCATED IN: cytoplasm; CONTAINS InterPro DOMAIN/s: Translationally controlled tumour protein (InterPro:IPR018105), Translationally controlled tumour-associated TCTP (InterPro:IPR001983), Mss4/translationally controlled tumour-associated TCTP (InterPro:IPR011323), Translationally controlled tumour protein, marginal site (InterPro:IPR018103), Ms…	AT3G05540.1	Translationally-controlled tumor protein homolog OS=Elaeis guineensis var. tenera GN=TCTP PE=2 SV=1	Q5J907	Translationally controlled tumor protein OS=Elaeis guineensis var. tenera PE=2 SV=1	B3TM15	CL1Contig16133	XM_010923382.2	48.7602	a	96.1816	b	136.163	b	0.982171	0.999	0.843269	9	9	LOC105045204	136.163	48.7602	96.1816	0	1	1
D8	Tyrosine aminotransferase (AHRD V1 **** Q8GUE9_SOLSC); contains Interpro domain(s) IPR005958 Tyrosine/nicotianamine aminotransferase	Solyc10g007110.1.1	| Symbols: | aminotransferase, putative | chr4:14055687-14057409 FORWARD	AT4G28420.2	Abscisic stress-ripening protein 3 OS=Solanum lycopersicum GN=ASR3 PE=4 SV=2	P37220	Putative uncharacterized protein OS=Zea mays PE=2 SV=1	B4F891	CL1Contig16170	XM_010932662.2	23.5882	a	226.859	b	715.116	c	1	1	1	6	3 6 9	LOC105051990	715.116	23.5882	226.859	0	1	1
D1	Peptidyl-prolyl cis-trans isomerase (AHRD V1 ***- Q9XF12_SOLTU); contains Interpro domain(s) IPR002130 Peptidyl-prolyl cis-trans isomerase, cyclophilin-type	Solyc01g111170.1.1	| Symbols: ROC3 | ROC3; peptidyl-prolyl cis-trans isomerase | chr2:7200862-7201383 FORWARD	AT2G16600.1	Peptidyl-prolyl cis-trans isomerase OS=Lupinus luteus PE=2 SV=1	O49886	Peptidyl-prolyl cis-trans isomerase OS=Elaeis guineensis var. tenera PE=2 SV=1	B3TLP9	CL1Contig20611	XM_010942984.2	64.4892	a	173.127	b	108.184	c	0.999979	0.996436	0.985399	9	9	LOC105059616	108.184	64.4892	173.127	0	1	1
D2	Ethylene responsive transcription factor 1a (AHRD V1 *-*- C0J9I9_9ROSA); contains Interpro domain(s) IPR001471 Pathogenesis-related transcriptional factor and ERF, DNA-binding	Solyc08g078190.1.1	| Symbols: | AP2 domain-containing transcription factor, putative | chr5:20800708-20801373 REVERSE	AT5G51190.1	Ethylene-responsive transcription factor 5 OS=Nicotiana tabacum GN=ERF5 PE=2 SV=1	Q40478	Chromosome chr16 scaffold_10, whole genome shotgun sequence OS=Vitis vinifera GN=GSVIVT00014242001 PE=4 SV=1	A7PBT4	CL1Contig10002	XM_010921409.2	7.09119	a	37.9581	b	36.9092	b	0.994092	0.989368	0.0369218	3	3	LOC105043733	36.9092	7.09119	37.9581	0	1	1
B6	Os07g0175100 protein (Fragment) (AHRD V1 *--- Q0D898_ORYSJ)	Solyc07g040960.1.1	| Symbols: | unknown protein | chr5:3877975-3879483 REVERSE	AT5G12010.1	Putative nuclease HARBI1 OS=Bos taurus GN=HARBI1 PE=2 SV=1	Q17QR8	Putative uncharacterized protein OS=Oryza sativa subsp. japonica GN=OsJ_02361 PE=4 SV=1	B9EXQ7	CL1Contig7981	XM_010939795.2	152.461	a	272.699	b	256.519	b	0.999	0.998	0.45	3	3	LOC105057231	256.519	152.461	272.699	0	1	1
D4	Elongation factor 1-alpha (AHRD V1 ***- Q8H9C0_SOLTU); contains Interpro domain(s) IPR004539 Translation elongation factor EF1A, eukaryotic and archaeal IPR000795 Protein synthesis factor, GTP-binding	Solyc06g009970.1.1	| Symbols: | elongation factor 1-alpha / EF-1-alpha | chr1:2455559-2457001 FORWARD	AT1G07920.1	Elongation factor 1-alpha OS=Daucus carota PE=2 SV=1	P34823	Elongation factor 1-alpha OS=Bruguiera sexangula GN=bsef-1A PE=2 SV=1	Q8H9B1	CL1Contig12052	XM_010939504.2	158.864	a	274.118	b	214.503	b	0.998812	0.985	0.905	9	9	LOC105057063	214.503	158.864	274.118	0	1	1
C5	Cell morphogenesis protein (AHRD V1 *--- C0NPN9_AJECG); contains Interpro domain(s) IPR016024 Armadillo-type fold	Solyc03g046450.1.1	| Symbols: | binding | chr5:5101188-5110793 REVERSE	AT5G15680.1			Putative uncharacterized protein OS=Vitis vinifera GN=VITISV_002825 PE=4 SV=1	A5C0J4	CL1Contig4711	XM_010909089.2	221.729	a	154.105	b	334.572	c	0.9965	0.9975	0.999	6	6 9	LOC105034068	486.59	424.635	433.032	0	1	1
B6	Exocyst subunit Exo70-interacting protein Roh1 (Fragment) (AHRD V1 *-*- C1IJU1_TOBAC); contains Interpro domain(s) IPR008511 Protein of unknown function DUF793	Solyc04g071480.1.1	| Symbols: | unknown protein | chr1:27982737-27983930 FORWARD	AT1G74450.1	Serine carboxypeptidase 2 OS=Hordeum vulgare GN=CBP2 PE=1 SV=2	P08818	Chromosome chr18 scaffold_59, whole genome shotgun sequence OS=Vitis vinifera GN=GSVIVT00031761001 PE=4 SV=1	A7Q7B0	CL1Contig18549	XM_010932675.2	42.5472	a	128.858	b	134.719	b	0.999969	0.999962	0.25	3	3	LOC105052000	134.719	42.5472	128.858	0	1	1
D3	Predicted by genscan and genefinder (AHRD V1 ***- Q9ZU37_ARATH)	Solyc02g091260.1.1	| Symbols: | unknown protein | chr1:5171215-5171643 FORWARD	AT1G15010.1			Chromosome chr1 scaffold_5, whole genome shotgun sequence OS=Vitis vinifera GN=GSVIVT00030454001 PE=4 SV=1	A7P3I4	CL1Contig2248	XM_010939196.2	28.3648	a	88.9018	b	64.5911	b	0.999516	0.969612	0.88812	3	3	LOC105056862	64.5911	28.3648	88.9018	0	1	1
D5	ATP-dependent DEAD-box RNA helicase DeaD (AHRD V1 *-** D5SAR5_9MICC); contains Interpro domain(s) IPR011545 DNA/RNA helicase, DEAD/DEAH box type, N-terminal	Solyc03g007010.1.1	| Symbols: PRH75 | PRH75; ATP-dependent helicase/ DEAD/H-box RNA helicase binding | chr5:24980542-24983879 REVERSE	AT5G62190.1	DEAD-box ATP-dependent RNA helicase 7 OS=Spinacia oleracea GN=RH7 PE=2 SV=1	Q41382	Dead box ATP-dependent RNA helicase, putative OS=Ricinus communis GN=RCOM_1498590 PE=3 SV=1	B9R9L5	CL1Contig7804	XM_010936277.2	45.6143	a	139.463	b	116.578	b	0.999974	0.999999	0.655306	9	9	LOC105054707	116.578	45.6143	139.463	0	1	1
D3							Predicted protein OS=Populus trichocarpa GN=POPTRDRAFT_835309 PE=4 SV=1	B9ID78	CL1Contig486	XM_010906807.2	0	a	9.61816	b	10.2588	b	0.970059	0.992507	0	9	9	LOC105032365	10.2588	0	9.61816	0	1	1
D1	Histone deacetylase 2a-like (AHRD V1 ***- Q2XTE1_SOLTU); contains Interpro domain(s) IPR007087 Zinc finger, C2H2-type	Solyc10g085560.1.1	| Symbols: HD2A, ATHD2A, HDA3, HDT1 | HDA3 (HISTONE DEACETYLASE 3); histone deacetylase/ nucleic acid binding / zinc ion binding | chr3:16298045-16299585 FORWARD	AT3G44750.1	Histone deacetylase HDT3 OS=Zea mays GN=HDT3 PE=2 SV=1	Q9M4U4	Chromosome chr8 scaffold_23, whole genome shotgun sequence OS=Vitis vinifera GN=GSVIVT00021679001 PE=4 SV=1	A7PPK1	CL1Contig5503	XM_010910439.2	3.5456	a	29.9669	b	23.991	b	0.992884	0.967182	0.455385	3	3	LOC105035044	23.991	3.5456	29.9669	0	1	1
D9	Auxin responsive protein (AHRD V1 *-*- D9IQE6_CATRO); contains Interpro domain(s) IPR003311 AUX/IAA protein	Solyc12g007230.1.1	| Symbols: PAP2, IAA27 | PAP2 (PHYTOCHROME-ASSOCIATED PROTEIN 2); transcription factor | chr4:14323665-14325213 REVERSE	AT4G29080.1	Auxin-responsive protein IAA21 OS=Oryza sativa subsp. japonica GN=IAA21 PE=2 SV=1	Q5Z749	Predicted protein OS=Populus trichocarpa GN=POPTRDRAFT_711734 PE=3 SV=1	B9GXC8	CL1Contig1153	XM_010917581.2	0	a	9.61816	b	9.32623	b	0.970059	0.988064	0.288764	9	9	LOC105040857	9.32623	0	9.61816	0	1	1
D8	H1 histone-like protein (AHRD V1 ***- Q43511_SOLLC); contains Interpro domain(s) IPR005818 Histone H1/H5	Solyc02g084240.1.1	| Symbols: HIS1-3 | HIS1-3 (HISTONE H1-3); DNA binding / nucleosomal DNA binding | chr2:7846095-7846670 FORWARD	AT2G18050.1	Histone H1 OS=Solanum pennellii PE=2 SV=1	P40267	Histone H1 (Fragment) OS=Hyacinthus orientalis GN=H15 PE=2 SV=1	Q676W4	CL1Contig4234	XM_010942636.2	7.86454	a	38.4726	b	21.4503	b	0.996133	0.965615	0.872596	9	9	LOC105059363	21.4503	7.86454	38.4726	0	1	1
C5	Ribosomal protein S5 (AHRD V1 ***- A8J2I5_CHLRE); contains Interpro domain(s) IPR005716 Ribosomal protein S7, eukaryotic/archaeal	Solyc11g042610.1.1	| Symbols: ATRPS5B | ATRPS5B (RIBOSOMAL PROTEIN 5B); structural constituent of ribosome | chr2:15647883-15649042 REVERSE	AT2G37270.1	40S ribosomal protein S5 (Fragment) OS=Cicer arietinum GN=RPS5 PE=2 SV=1	O65731	40S ribosomal protein S5 OS=Elaeis guineensis var. tenera PE=2 SV=1	B3TLN7	CL1Contig3782	XM_010928354.2	11.0104	a	52.8999	b	51.2942	b	0.999159	0.999993	0.189738	9	9	LOC105048878	51.2942	11.0104	52.8999	0	1	1
D1	Metal ion binding protein (AHRD V1 **-* D7MN12_ARALY); contains Interpro domain(s) IPR006121 Heavy metal transport/detoxification protein	Solyc02g083550.1.1	| Symbols: ATFP6, HIPP26 | ATFP6 (FARNESYLATED PROTEIN 6); metal ion binding | chr4:18034596-18035693 FORWARD	AT4G38580.1	Poly(A) polymerase OS=Dictyostelium discoideum GN=papA PE=3 SV=1	Q54J73	Farnesylated protein 1 OS=Hordeum vulgare var. distichum GN=fp1 PE=2 SV=1	Q8GTD3	CL1Contig23139	XM_010921800.2	10.6368	a	53.9404	b	47.982	b	0.999062	0.995092	0.342457	3	3	LOC105044027	47.982	10.6368	53.9404	0	1	1
D9	Ubiquitin-conjugating enzyme E2 I (AHRD V1 ***- B6U359_MAIZE); contains Interpro domain(s) IPR000608 Ubiquitin-conjugating enzyme, E2	Solyc02g093110.1.1	| Symbols: AHUS5, EMB1637, SCE1, SCE1A, ATSCE1 | SCE1 (SUMO CONJUGATION ENZYME 1); SUMO ligase | chr3:21428831-21430110 REVERSE	AT3G57870.1	SUMO-conjugating enzyme UBC9-B OS=Danio rerio GN=ube2ib PE=1 SV=1	Q9DDJ0	Ubiquitin carrier protein OS=Elaeis guineensis var. tenera PE=2 SV=1	B3TLZ3	CL1Contig15408	XM_010928854.2	4.71872	a	24.0454	b	15.8546	b	0.98144	0.958635	0.684256	9	9	LOC105049260	15.8546	4.71872	24.0454	0	1	1
D4	Unknown Protein (AHRD V1)	Solyc00g011170.1.1					Putative senescence-associated protein (Fragment) OS=Trichosanthes dioica PE=2 SV=1	A3F4A1	CL1Contig7206	XM_019852988.1	6.29163	a	57.709	b	69.9467	b	0.999979	1	0.378498	9	9	LOC105051448	69.9467	6.29163	57.709	0	1	1
C1	Lipoxygenase (AHRD V1 **** Q96574_SOLLC); contains Interpro domain(s) IPR001246 Lipoxygenase, plant	Solyc03g122340.1.1	| Symbols: LOX5 | LOX5; electron carrier/ iron ion binding / lipoxygenase/ metal ion binding / oxidoreductase, acting on single donors with incorporation of molecular oxygen, incorporation of two atoms of oxygen | chr3:7927011-7931167 FORWARD	AT3G22400.1	Lipoxygenase 7, chloroplastic OS=Oryza sativa subsp. japonica GN=CM-LOX1 PE=2 SV=2	P38419	Lipoxygenase OS=Zea mays GN=ts1 PE=3 SV=1	B8XH55	CL1Contig9110	XM_010918836.2	60.2751	a	100.889	b	132.873	b	0.952754	0.997963	0.925	3	3 6	LOC105041807	132.873	60.2751	100.889	0	1	1
D6	Ethylene insensitive 3 class transcription factor (AHRD V1 **** D5L146_MALDO); contains Interpro domain(s) IPR006957 Ethylene insensitive 3	Solyc06g073720.1.1	| Symbols: EIN3 | EIN3 (ETHYLENE-INSENSITIVE3); transcription factor | chr3:7260702-7262588 REVERSE	AT3G20770.1	Protein ETHYLENE INSENSITIVE 3 OS=Arabidopsis thaliana GN=EIN3 PE=1 SV=1	O24606	Ethylene signal transcription factor OS=Musa acuminata AAA Group GN=MA-EIL4 PE=2 SV=1	A1IIY6	CL1Contig4369	XM_019846064.1	37.7412	a	76.7219	b	140.469	c	0.994903	1	0.999	6	6	LOC105061340	140.469	37.7412	76.7219	0	1	1
D1	Integrin-linked kinase-associated serine/threonine phosphatase 2C (AHRD V1 **** ILKAP_BOVIN); contains Interpro domain(s) IPR015655 Protein phosphatase 2C	Solyc06g082080.1.1	| Symbols: | protein phosphatase 2C, putative / PP2C, putative | chr2:12814437-12815904 FORWARD	AT2G30020.1	Probable protein phosphatase 2C 32 OS=Oryza sativa subsp. japonica GN=Os03g0292100 PE=2 SV=1	Q10MX1	Protein phosphatase 2c, putative OS=Ricinus communis GN=RCOM_1359910 PE=3 SV=1	B9S5C5	CL1Contig15876	XM_010922514.2	3.5456	a	38.957	b	27.6819	b	0.999045	0.984127	0.720121	3	3	LOC105044577	27.6819	3.5456	38.957	0	1	1
D1	Aquaporin (AHRD V1 ***- D6BRE1_9ROSI); contains Interpro domain(s) IPR012269 Aquaporin	Solyc10g083880.1.1	| Symbols: GAMMA-TIP, TIP1;1, GAMMA-TIP1 | GAMMA-TIP (GAMMA TONOPLAST INTRINSIC PROTEIN); water channel | chr2:15445490-15446336 FORWARD	AT2G36830.1	Probable aquaporin TIP1-1 OS=Oryza sativa subsp. japonica GN=TIP1-1 PE=2 SV=1	P50156	Putative uncharacterized protein OS=Oryza sativa subsp. indica GN=OsI_10010 PE=3 SV=1	A2XCH7	CL1Contig18346	XM_010912908.2	16.5118	a	46.9591	b	120.037	c	0.996157	1	0.999999	6	6	LOC105037218	120.037	16.5118	46.9591	0	1	1
D8	Leucine-rich repeat receptor-like protein kinase PEPR2 (AHRD V1 *--* PEPR2_ARATH); contains Interpro domain(s) IPR001611 Leucine-rich repeat	Solyc12g006980.1.1	| Symbols: | leucine-rich repeat family protein / extensin family protein | chr3:8901154-8902638 REVERSE	AT3G24480.1	Uncharacterized protein At4g06744 OS=Arabidopsis thaliana GN=At4g06744 PE=2 SV=1	Q8W3M4	Predicted protein OS=Populus trichocarpa GN=POPTRDRAFT_1106492 PE=4 SV=1	B9ILJ5	CL1Contig14135	XM_019851689.1	0	a	19.9779	b	36.9092	c	0.989103	0.999698	0.950253	3	3	LOC105048039	36.9092	0	19.9779	0	1	1
D6	Phosphoglucomutase (AHRD V1 **** Q9AUQ4_ORYSA); contains Interpro domain(s) IPR016055 Alpha-D-phosphohexomutase, alpha/beta/alpha I, II and III	Solyc04g045340.1.1	| Symbols: | phosphoglucomutase, cytoplasmic, putative / glucose phosphomutase, putative | chr1:8219946-8224186 FORWARD	AT1G23190.1	Phosphoglucomutase, cytoplasmic OS=Mesembryanthemum crystallinum GN=PGM1 PE=2 SV=1	P93262	Phosphoglucomutase, putative OS=Ricinus communis GN=RCOM_0628900 PE=3 SV=1	B9SP64	CL1Contig11061	XM_019850740.1	7.07647	a	32.4084	b	25.5398	b	0.997379	0.959523	0.429074	6	6	LOC105044894	25.5398	7.07647	32.4084	0	1	1
D7	Receptor kinase (AHRD V1 **** D9IAP8_GOSHI); contains Interpro domain(s) IPR002290 Serine/threonine protein kinase	Solyc06g065260.1.1	| Symbols: RLK5, HAE | HAE (HAESA); ATP binding / kinase/ protein kinase/ protein serine/threonine kinase | chr4:14077894-14080965 FORWARD	AT4G28490.1	Receptor-like protein kinase HAIKU2 OS=Arabidopsis thaliana GN=IKU2 PE=1 SV=1	Q9LJM4	Putative uncharacterized protein OS=Zea mays PE=2 SV=1	C0P3M9	CL1Contig16961	XM_010932275.2	7.07647	a	29.1014	b	43.4177	b	0.99318	0.999203	0.856031	6	6	LOC105051708	43.4177	7.07647	29.1014	0	1	1
D3	Unknown Protein (AHRD V1); contains Interpro domain(s) IPR000996 Clathrin light chain	Solyc02g078540.1.1	| Symbols: | protein binding / structural molecule | chr2:16726564-16728001 FORWARD	AT2G40060.1			Putative uncharacterized protein OS=Vitis vinifera GN=VITISV_004099 PE=4 SV=1	A5BXH1	CL1Contig3855	XM_010942105.2	9.43745	a	38.4726	b	23.3156	b	0.992444	0.959496	0.823069	9	9	LOC105058994	23.3156	9.43745	38.4726	0	1	1
D3	40S ribosomal protein S6 (AHRD V1 ***- B6T1H0_MAIZE); contains Interpro domain(s) IPR014401 Ribosomal protein S6, eukaryotic	Solyc08g006040.1.1	| Symbols: EMB3010 | EMB3010 (embryo defective 3010); structural constituent of ribosome | chr5:3258734-3260142 REVERSE	AT5G10360.1	40S ribosomal protein S6 OS=Asparagus officinalis GN=rps6 PE=2 SV=1	Q9M3V8	S6 ribosomal protein OS=Elaeis guineensis var. tenera PE=2 SV=1	B3TM45	CL1Contig3646	XM_010941387.2	7.86454	a	43.2817	b	23.3156	b	0.998593	0.981163	0.905355	9	9	LOC105058445	23.3156	7.86454	43.2817	0	1	1
D7	ATP-dependent RNA helicase eIF4A (AHRD V1 **** A8PG49_COPC7); contains Interpro domain(s) IPR011545 DNA/RNA helicase, DEAD/DEAH box type, N-terminal	Solyc08g062800.1.1	| Symbols: | eukaryotic translation initiation factor 4A, putative / eIF-4A, putative | chr1:27378040-27379593 REVERSE	AT1G72730.1	Eukaryotic initiation factor 4A-11 OS=Nicotiana tabacum PE=2 SV=1	Q40465	Predicted protein OS=Populus trichocarpa GN=POPTRDRAFT_825619 PE=2 SV=1	A9P851	CL1Contig22915	XM_010931084.2	11.7941	a	30.4242	b	38.3098	b	0.964459	0.983527	0.616485	6	6	LOC105050873	38.3098	11.7941	30.4242	0	1	1
D7	Calcium-transporting ATPase 1 (AHRD V1 **** Q7XBH9_CERRI); contains Interpro domain(s) IPR006408 ATPase, P-type, calcium-transporting, PMCA-type	Solyc07g008320.1.1	| Symbols: ACA9, ATACA9 | ACA9 (AUTOINHIBITED CA(2+)-ATPASE 9); calcium-transporting ATPase/ calmodulin binding | chr3:7425770-7431941 FORWARD	AT3G21180.1	Putative calcium-transporting ATPase 11, plasma membrane-type OS=Arabidopsis thaliana GN=ACA11 PE=2 SV=1	Q9M2L4	Cation-transporting atpase plant, putative OS=Ricinus communis GN=RCOM_1427470 PE=3 SV=1	B9REP4	CL1Contig18543	XM_010919342.2	17.728	a	54.9393	b	136.564	c	0.992127	1	1	3	3	LOC105042221	136.564	17.728	54.9393	0	1	1
D8	RNA-binding protein PNO1-like protein (AHRD V1 **** D0MTT7_PHYIN); contains Interpro domain(s) IPR018111 K Homology, type 1, subgroup	Solyc06g082620.1.1	| Symbols: | RNA binding | chr3:4270423-4271070 FORWARD	AT3G13230.1	RNA-binding protein pno1 OS=Nematostella vectensis GN=pno1 PE=3 SV=1	A7RP64	Predicted protein OS=Populus trichocarpa GN=POPTRDRAFT_811313 PE=4 SV=1	B9N5M8	CL1Contig16020	XM_010906888.2	0	a	9.61816	b	16.7872	b	0.970059	0.999712	0.372767	9	6 9	LOC105032436	16.7872	0	9.61816	0	1	1
C6	Heat shock protein 90 (AHRD V1 ***- Q14TB1_TOBAC); contains Interpro domain(s) IPR019805 Heat shock protein Hsp90, marginal site IPR018249 EF-HAND 2 IPR001404 Heat shock protein Hsp90	Solyc12g015880.1.1	| Symbols: SHD, HSP90.7 | SHD (SHEPHERD); ATP binding / unfolded protein binding | chr4:12551902-12555851 REVERSE	AT4G24190.1	Heat shock protein 81-2 OS=Arabidopsis thaliana GN=HSP81-2 PE=1 SV=1	P55737	Molecular chaperone Hsp90-1 OS=Solanum lycopersicum PE=2 SV=1	Q6UJX4	CL1Contig10900	XM_010914921.2	15.7291	a	67.3271	b	33.5744	c	0.999639	0.970381	0.973384	9	9	LOC105038974	33.5744	15.7291	67.3271	0	1	1
C7	Nucleolar protein 5 (AHRD V1 ***- Q6P364_XENTR); contains Interpro domain(s) IPR002687 Pre-mRNA processing ribonucleoprotein, binding region	Solyc09g083080.1.1	| Symbols: | SAR DNA-binding protein, putative | chr5:9541287-9543684 FORWARD	AT5G27120.1	Probable nucleolar protein 5-1 OS=Arabidopsis thaliana GN=NOP5-1 PE=2 SV=2	O04658	Putative uncharacterized protein OS=Oryza sativa subsp. indica GN=OsI_11565 PE=4 SV=1	A2XGN8	CL1Contig25999	XM_010906479.2	7.07647	a	42.3293	b	53.6337	b	0.999869	0.999929	0.690689	6	6	LOC105032124	53.6337	7.07647	42.3293	0	1	1
D7	T-complex protein 1 subunit zeta (AHRD V1 ***- B6U118_MAIZE); contains Interpro domain(s) IPR012722 T-complex protein 1, zeta subunit	Solyc02g085790.1.1	| Symbols: | chaperonin, putative | chr5:5247549-5251050 REVERSE	AT5G16070.1	T-complex protein 1 subunit zeta OS=Pongo abelii GN=CCT6 PE=2 SV=3	Q5RCD2	T-complex protein 1 subunit zeta OS=Zea mays PE=2 SV=1	B6T8Q5	CL1Contig15939	XM_010921829.1	6.29163	a	24.0454	b	19.5851	b	0.96323	0.972113	0.46483	9	9	LOC105044050	19.5851	6.29163	24.0454	0	1	1
C5	chaperonin (AHRD V1 ***- D2LE93_RHOVA); contains Interpro domain(s) IPR001844 Chaperonin Cpn60	Solyc05g053470.1.1	| Symbols: HSP60-3A | HSP60-3A (HEAT SHOCK PROTEIN 60-3A); ATP binding / protein binding | chr3:4561704-4565133 REVERSE	AT3G13860.1	Chaperonin CPN60-like 1, mitochondrial OS=Arabidopsis thaliana GN=At2g33210 PE=1 SV=1	Q8L7B5	Predicted protein OS=Populus trichocarpa GN=POPTRDRAFT_829355 PE=3 SV=1	B9GMI8	CL1Contig4973	XR_833493.2	14.1529	a	33.0698	b	48.5257	b	0.957194	0.994878	0.860695	6	6	LOC105053654	48.5257	14.1529	33.0698	0	1	1
D6	ARGONAUTE 1 (AHRD V1 ***- D6RUV9_TOBAC); contains Interpro domain(s) IPR003165 Stem cell self-renewal protein Piwi	Solyc06g072300.1.1	| Symbols: ZLL, PNH, AGO10 | ZLL (ZWILLE); translation initiation factor | chr5:17611939-17616562 FORWARD	AT5G43810.1	Protein argonaute PNH1 OS=Oryza sativa subsp. japonica GN=PHN1 PE=2 SV=1	Q69VD5	Putative uncharacterized protein OS=Oryza sativa subsp. japonica GN=OsJ_07892 PE=4 SV=1	B9F1L3	CL1Contig24225	XM_010937060.2	0	a	13.9845	b	22.1455	b	0.951684	0.991386	0.773673	3	3	LOC105055283	22.1455	0	13.9845	0	1	1
C7	Colon cancer-associated protein Mic1-like containing protein expressed (AHRD V1 **-- Q338I5_ORYSJ); contains Interpro domain(s) IPR009755 Colon cancer-associated Mic1-like	Solyc03g053010.1.1	| Symbols: | FUNCTIONS IN: molecular_function unknown; INVOLVED IN: biological_process unknown; EXPRESSED IN: sperm cell, cultured cell; CONTAINS InterPro DOMAIN/s: Colon cancer-associated Mic1-like (InterPro:IPR009755); Has 126 Blast hits to 120 proteins in 58 species: Archae - 0; Bacteria - 0; Metazoa - 93; Fungi - 0; Plants - 16; Viruses - 0; Other Eukaryotes - 17 (source: NCBI BLink). | chr3:…	AT3G12010.1	Uncharacterized protein C18orf8 OS=Homo sapiens GN=C18orf8 PE=1 SV=2	Q96DM3	Predicted protein OS=Populus trichocarpa GN=POPTRDRAFT_777236 PE=4 SV=1	B9IIB7	CL1Contig23760	XM_010941636.2	0	a	9.92093	b	25.5398	c	0.96167	0.999375	0.980366	6	6	LOC105058648	25.5398	0	9.92093	0	1	1
D8	Glucan synthase like 1 (AHRD V1 ***- D8R536_SELML); contains Interpro domain(s) IPR003440 Glycosyl transferase, family 48	Solyc02g078230.1.1	| Symbols: CALS1, GSL06, ATGSL6, ATGSL06, GSL6 | CALS1 (CALLOSE SYNTHASE 1); 1,3-beta-glucan synthase/ transferase, transferring glycosyl groups | chr1:1647880-1658677 REVERSE	AT1G05570.1	Callose synthase 3 OS=Arabidopsis thaliana GN=CALS3 PE=2 SV=2	Q9LXT9	Putative uncharacterized protein OS=Oryza sativa subsp. indica GN=OsI_03222 PE=4 SV=1	B8A790	CL1Contig22366	XM_019852977.1	1.57291	a	19.2363	b	10.2588	b	0.991329	0.959036	0.791995	9	9	LOC105043622	10.2588	1.57291	19.2363	0	1	1
C7	Fiber protein Fb34 (AHRD V1 ***- Q6T7D3_GOSBA); contains Interpro domain(s) IPR009606 Protein of unknown function DUF1218	Solyc03g096860.1.1	| Symbols: | unknown protein | chr5:5656519-5657970 FORWARD	AT5G17210.1			Putative uncharacterized protein OS=Oryza sativa subsp. indica GN=OsI_21376 PE=4 SV=1	B8B1L7	CL1Contig10090	XM_010942496.1	0	a	9.61816	b	6.52836	b	0.970059	0.951754	0.573918	9	9	LOC105059263	6.52836	0	9.61816	0	1	1
D7	1-aminocyclopropane-1-carboxylate oxidase (AHRD V1 **-* ACCO_MUSAC); contains Interpro domain(s) IPR005123 Oxoglutarate and iron-dependent oxygenase	Solyc01g108880.1.1	| Symbols: | oxidoreductase, 2OG-Fe(II) oxygenase family protein | chr3:6553668-6554987 REVERSE	AT3G19000.1	Naringenin,2-oxoglutarate 3-dioxygenase (Fragment) OS=Matthiola incana GN=FHT PE=2 SV=1	Q05965	Gibberellin 20 oxidase 2 OS=Zea mays PE=2 SV=1	B6TF99	CL1Contig21403	XM_010943560.2	0	a	11.9051	b	15.3239	b	0.981739	0.988235	0.51495	6	6	LOC105060011	15.3239	0	11.9051	0	1	1
D7	U-box domain-containing protein 62 (AHRD V1 *-*- PUB62_ARATH)	Solyc04g009340.1.1	| Symbols: | unknown protein | chr3:6917530-6921211 REVERSE	AT3G19895.1	U-box domain-containing protein 62 OS=Arabidopsis thaliana GN=PUB62 PE=2 SV=1	Q6DBN5	Putative uncharacterized protein OS=Ricinus communis GN=RCOM_1138920 PE=4 SV=1	B9RPY5	CL1Contig15497	XR_834192.2	0	a	9.61816	b	8.3936	b	0.970059	0.980986	0.384878	9	9	LOC105058929	8.3936	0	9.61816	0	1	1
D8	Nitrate transporter (AHRD V1 ***- Q7XAK5_PRUPE); contains Interpro domain(s) IPR000109 TGF-beta receptor, type I/II extracellular region	Solyc11g042820.1.1	| Symbols: | proton-dependent oligopeptide transport (POT) family protein | chr1:21968227-21972312 FORWARD	AT1G59740.1	Peptide transporter PTR1 OS=Arabidopsis thaliana GN=PTR1 PE=2 SV=1	Q9M390	Predicted protein OS=Populus trichocarpa GN=POPTRDRAFT_1114929 PE=4 SV=1	B9N1P0	CL1Contig21730	XM_010932249.2	0	a	33.6636	b	6.52836	c	0.999973	0.951754	0.99789	9	9	LOC105051695	6.52836	0	33.6636	0	1	1
A2	Beta-1 3-glucanase (AHRD V1 ***- Q68V46_OLEEU); contains Interpro domain(s) IPR000490 Glycoside hydrolase, family 17	Solyc10g079860.1.1	| Symbols: | catalytic/ cation binding / hydrolase, hydrolyzing O-glycosyl compounds | chr4:9200180-9201441 REVERSE	AT4G16260.1	Glucan endo-1,3-beta-glucosidase OS=Vitis vinifera GN=GSVIVT00022223001 PE=1 SV=1	A7PQW3	Beta-1,3-glucanase OS=Elaeis guineensis var. tenera PE=2 SV=1	B3TLW8	CL1Contig11305	XM_010908949.1	424.685	a	312.59	b	323.62	b	0.975	0.999	0.1	9	3 9	LOC105033964	323.62	424.685	312.59	1	0	1
A6	Harpin-induced protein-like (Fragment) (AHRD V1 **-- D2CFH8_COFAR); contains Interpro domain(s) IPR010847 Harpin-induced 1	Solyc10g081980.1.1	| Symbols: YLS9, NHL10, ATNHL10 | YLS9 (YELLOW-LEAF-SPECIFIC GENE 9) | chr2:15110635-15111318 FORWARD	AT2G35980.1	Putative syntaxin-24 OS=Arabidopsis thaliana GN=SYP24 PE=3 SV=1	Q9C615	Syntaxin, plant, putative OS=Ricinus communis GN=RCOM_0437400 PE=4 SV=1	B9T2S1	CL1Contig1374	XM_010944101.2	415.248	a	206.79	b	144.557	c	0.999	0.999	0.965	9	3 6 9	LOC105060420	144.557	415.248	206.79	1	0	1
A2	Thaumatin-like protein (AHRD V1 ***- Q9ZQY9_ARATH); contains Interpro domain(s) IPR001938 Thaumatin, pathogenesis-related	Solyc03g033490.1.1	| Symbols: | pathogenesis-related thaumatin family protein | chr1:28458889-28460447 FORWARD	AT1G75800.1	Thaumatin-like protein 1a OS=Malus domestica GN=TL1 PE=1 SV=1	Q9FSG7	Predicted protein OS=Populus trichocarpa GN=POPTRDRAFT_672749 PE=4 SV=1	B9N6S6	CL1Contig8813	XM_010934887.2	833.641	a	38.4726	b	76.4751	b	0.999	0.999	0.939396	9	6 9	LOC105053636	76.4751	833.641	38.4726	1	0	1
A7	Inorganic phosphate transporter (AHRD V1 **** O22548_SOLLC); contains Interpro domain(s) IPR004738 Phosphate permease	Solyc09g090070.1.1	| Symbols: | carbohydrate transmembrane transporter/ phosphate transmembrane transporter/ sugar:hydrogen symporter | chr3:20248463-20250070 REVERSE	AT3G54700.1	Probable inorganic phosphate transporter 1-12 OS=Oryza sativa subsp. japonica GN=PHT1-12 PE=2 SV=1	Q8H074	OSIGBa0132G14.3 protein OS=Oryza sativa GN=OSIGBa0132G14.3 PE=4 SV=1	Q01MX0	CL1Contig16087	XM_010906287.1	204.478	a	105.8	b	124.971	b	0.997287	0.999	0.474591	9	6 9	LOC105031976	124.971	204.478	105.8	1	0	1
A4	L-lactate dehydrogenase (AHRD V1 ***- C0S8Q7_PARBP); contains Interpro domain(s) IPR012133 Alpha-hydroxy acid dehydrogenase, FMN-dependent	Solyc07g056540.1.1	| Symbols: | (S)-2-hydroxy-acid oxidase, peroxisomal, putative / glycolate oxidase, putative / short chain alpha-hydroxy acid oxidase, putative | chr4:10146141-10148386 REVERSE	AT4G18360.1	Probable peroxisomal (S)-2-hydroxy-acid oxidase 1 OS=Arabidopsis thaliana GN=At3g14415 PE=1 SV=1	Q9LRS0	Peroxisomal glycolate oxidase OS=Glycine max PE=2 SV=1	B0M1A2	CL1Contig23968	XM_010909005.2	421.539	a	110.609	b	310.563	c	0.999	0.999	0.999	9	3 6 9	LOC105033990	310.563	421.539	110.609	1	0	1
A7	NAC domain transcription factor (AHRD V1 *-** Q4U0D4_WHEAT); contains Interpro domain(s) IPR003441 No apical meristem (NAM) protein	Solyc07g063420.1.1	| Symbols: anac047 | anac047 (Arabidopsis NAC domain containing protein 47); transcription factor | chr3:1061573-1062976 REVERSE	AT3G04070.1	NAC domain-containing protein 29 OS=Arabidopsis thaliana GN=NAC029 PE=2 SV=1	O49255	NAC domain protein OS=Cymbidium hybrid cultivar GN=CyNAC1 PE=2 SV=1	A0JBY8	CL1Contig7114	XM_010924568.2	117.005	a	50.9437	b	46.1365	b	0.999723	0.999605	0.279097	3	3 6	LOC105046073	51.2445	251.458	154.783	1	0	1
B5	Chaperone protein dnaJ (AHRD V1 *-*- C5UZI2_CLOBO); contains Interpro domain(s) IPR001623 Heat shock protein DnaJ, N-terminal	Solyc03g117590.1.1	| Symbols: J8 | J8; heat shock protein binding / unfolded protein binding | chr1:30403863-30404549 REVERSE	AT1G80920.1	Chaperone protein dnaJ 8, chloroplastic OS=Arabidopsis thaliana GN=ATJ8 PE=2 SV=1	Q9SAG8	Chaperone protein dnaJ 8, chloroplast, putative OS=Ricinus communis GN=RCOM_1442130 PE=4 SV=1	B9RGM8	CL1Contig11223	XM_010913867.2	147.853	a	67.3271	b	97.9254	b	0.996422	0.996	0.789983	9	9	LOC105038154	97.9254	147.853	67.3271	1	0	1
B4									CL1Contig728	XR_832020.2	61.3294	a	36.3767	b	0	c	0.972018	1	0.999995	6	6	LOC105045228	0	61.3294	36.3767	1	0	1
A1	Pectinesterase (AHRD V1 ***- A9NW72_PICSI); contains Interpro domain(s) IPR006501 Pectinesterase inhibitor	Solyc10g076730.1.1	| Symbols: | enzyme inhibitor/ pectinesterase/ pectinesterase inhibitor | chr1:5137045-5137704 FORWARD	AT1G14890.1	21 kDa protein OS=Daucus carota PE=2 SV=1	P17407	21 kDa protein, putative OS=Ricinus communis GN=RCOM_0628770 PE=4 SV=1	B9SP61	CL1Contig10995	XM_010917893.2	281.551	a	19.2363	b	131.5	c	0.999	0.999	1	9	3 6 9	LOC105041092	131.5	281.551	19.2363	1	0	1
A2	Asparagine synthase (Glutamine-hydrolyzing) (AHRD V1 **** A9EDI4_9FLAO); contains Interpro domain(s) IPR006426 Asparagine synthase, glutamine-hydrolyzing	Solyc06g007180.1.1	| Symbols: ASN1, DIN6, AT-ASN1 | ASN1 (GLUTAMINE-DEPENDENT ASPARAGINE SYNTHASE 1); asparagine synthase (glutamine-hydrolyzing) | chr3:17438445-17441043 REVERSE	AT3G47340.2	Asparagine synthetase [glutamine-hydrolyzing] 2 OS=Lotus japonicus GN=AS2 PE=2 SV=2	P49093	Glutamine-dependent asparagine synthetase 1 OS=Hordeum vulgare var. distichum PE=2 SV=1	Q93XP9	CL1Contig9383	XR_831924.2	566.247	a	192.363	b	415.95	c	0.999	0.999	0.999	9	6 9	LOC105044583	415.95	566.247	192.363	1	0	1
C1	Fructose-bisphosphate aldolase (AHRD V1 ***- Q2PYX3_SOLTU); contains Interpro domain(s) IPR000741 Fructose-bisphosphate aldolase, class-I	Solyc09g009260.1.1	| Symbols: | fructose-bisphosphate aldolase, putative | chr4:13391566-13392937 FORWARD	AT4G26530.1	Fructose-bisphosphate aldolase, cytoplasmic isozyme 1 OS=Pisum sativum PE=2 SV=1	P46256	Fructose-bisphosphate aldolase OS=Ricinus communis GN=RCOM_0383870 PE=3 SV=1	B9SRH4	CL1Contig16770	XM_010933987.2	206.051	a	86.5634	b	91.397	b	0.999821	1	0.0782612	9	3 6 9	LOC105052993	91.397	206.051	86.5634	1	0	1
A1	Homocysteine s-methyltransferase (AHRD V1 **** B9HUS6_POPTR); contains Interpro domain(s) IPR003726 Homocysteine S-methyltransferase	Solyc09g082460.1.1	| Symbols: HMT-2, ATHMT-2, HMT2 | HMT2 (HOMOCYSTEINE METHYLTRANSFERASE 2); homocysteine S-methyltransferase | chr3:23370575-23371974 REVERSE	AT3G63250.2	Homocysteine S-methyltransferase 2 OS=Zea mays GN=HMT-2 PE=2 SV=1	Q9FUM9	5-methyltetrahydrofolate:homocysteine methyltransferase, putative OS=Ricinus communis GN=RCOM_0646290 PE=4 SV=1	B9SFH3	CL1Contig4187	XM_010939903.2	317.727	a	24.0454	b	4.66311	c	0.999	0.999	0.991936	9	3 6 9	LOC105057316	4.66311	377.124	40.4704	1	0	1
A4	Phosphatase (AHRD V1 ***- D2V497_NAEGR); contains Interpro domain(s) IPR016965 Pyridoxal phosphate phosphatase, PHOSPHO2	Solyc06g062550.1.1	| Symbols: | phosphatase | chr1:6090763-6091975 REVERSE	AT1G17710.1	Probable phosphatase phospho1 OS=Danio rerio GN=phospho1 PE=2 SV=1	Q6DBV4	Chromosome chr9 scaffold_7, whole genome shotgun sequence OS=Vitis vinifera GN=GSVIVT00034199001 PE=4 SV=1	A7P6T9	CL1Contig11537	XM_010920217.2	250.092	a	9.61816	b	29.8439	b	1	0.999	0.878024	9	3 6 9	LOC105042868	33.5744	287.842	9.61816	1	0	1
A4	Cytochrome P450 (AHRD V1 ***- O04163_NEPRA); contains Interpro domain(s) IPR002401 Cytochrome P450, E-class, group I	Solyc03g111880.1.1	| Symbols: CYP71A26 | CYP71A26; electron carrier/ heme binding / iron ion binding / monooxygenase/ oxygen binding | chr3:17876571-17878173 FORWARD	AT3G48270.1	Cytochrome P450 71C4 OS=Zea mays GN=CYP71C4 PE=2 SV=1	Q43257	Cytochrome P450 OS=Asparagus officinalis GN=Asp-3 PE=2 SV=1	Q76M94	CL1Contig25019	XM_010913031.2	316.155	a	211.599	b	11.1915	c	0.985	0.999	1	9	9	LOC105037358	11.1915	316.155	211.599	1	0	1
A1	Laccase (AHRD V1 ***- B1PXG7_SOLLC); contains Interpro domain(s) IPR017761 Laccase	Solyc07g049460.1.1	| Symbols: LAC5 | LAC5 (laccase 5); laccase | chr2:16858192-16860593 REVERSE	AT2G40370.1	Laccase-8 OS=Oryza sativa subsp. japonica GN=LAC8 PE=2 SV=2	Q0JHP8	Laccase, putative OS=Ricinus communis GN=RCOM_0086740 PE=4 SV=1	B9SPG9	CL1Contig10326	XM_010932856.2	316.155	a	52.8999	b	59.6879	b	0.999	0.999	0.181232	9	3 6 9	LOC105052147	59.6879	316.155	52.8999	1	0	1
A2	Polygalacturonase A (AHRD V1 **** Q9M6S2_ACTCH); contains Interpro domain(s) IPR000743 Glycoside hydrolase, family 28	Solyc10g080210.1.1	| Symbols: PGAZAT, ADPG2 | PGAZAT (POLYGALACTURONASE ABSCISSION ZONE A. THALIANA); polygalacturonase | chr2:17461918-17464059 REVERSE	AT2G41850.1	Polygalacturonase OS=Actinidia deliciosa PE=2 SV=1	P35336	Polygalacturonase A OS=Actinidia chinensis GN=PGA PE=2 SV=1	Q9M6S2	CL1Contig6920	XM_019851221.1	412.102	a	9.61816	b	50.3616	c	0.999	0.999	0.994097	9	3 6 9	LOC105056882	50.3616	412.102	9.61816	1	0	1
A3	Alcohol dehydrogenase 2 (AHRD V1 **** Q9FZ01_VITVI); contains Interpro domain(s) IPR002085 Alcohol dehydrogenase superfamily, zinc-containing	Solyc04g064710.1.1	| Symbols: ADH1, ADH, ATADH, ATADH1 | ADH1 (ALCOHOL DEHYDROGENASE 1); alcohol dehydrogenase | chr1:28975509-28977216 FORWARD	AT1G77120.1	Alcohol dehydrogenase 2 OS=Solanum tuberosum GN=ADH2 PE=2 SV=1	P14674	Alcohol dehydrogenase 1 OS=Oryza officinalis GN=ADH1 PE=3 SV=1	B6F2D2	CL1Contig8265	XM_010912255.2	777.017	a	52.8999	b	186.525	c	0.999	0.999	0.999	9	3 6 9	LOC105036492	186.525	777.017	52.8999	1	0	1
A2	Polygalacturonase (AHRD V1 ***- Q1A230_PRUDO); contains Interpro domain(s) IPR012334 Pectin lyase fold	Solyc12g019120.1.1	| Symbols: | polygalacturonase, putative / pectinase, putative | chr3:22109343-22111566 REVERSE	AT3G59850.1	Polygalacturonase OS=Prunus persica PE=2 SV=1	P48979	Polygalacturonase, putative OS=Ricinus communis GN=RCOM_1267820 PE=3 SV=1	B9SSX1	CL1Contig10800	XM_010910254.2	624.445	a	0	b	93.2623	c	0.999	0.999	1	9	3 6 9	LOC105034919	93.2623	624.445	0	1	0	1
A7	U-box domain-containing protein (AHRD V1 ***- D7KBV1_ARALY); contains Interpro domain(s) IPR011989 Armadillo-like helical	Solyc09g018230.1.1	| Symbols: | armadillo/beta-catenin repeat family protein / U-box domain-containing protein | chr5:320983-323007 FORWARD	AT5G01830.1	U-box domain-containing protein 16 OS=Arabidopsis thaliana GN=PUB16 PE=2 SV=1	Q9LZW3	Putative uncharacterized protein OS=Oryza sativa subsp. japonica GN=OsJ_18921 PE=4 SV=1	B9FJR2	CL1Contig6040	XM_010924410.2	224.088	a	76.0605	b	117.483	c	0.999	0.99977	0.986607	6	6 9	LOC105045957	117.483	224.088	76.0605	1	0	1
C4	Vernalization insensitive 3 (Fragment) (AHRD V1 *--- C4PFF9_BRARC); contains Interpro domain(s) IPR003961 Fibronectin, type III	Solyc07g018270.1.1	| Symbols: VEL1 | Encodes a protein with similarity to VRN5 and VIN3.Contains both a fibronectin III and PHD finger domain. VEL1 is a part of a polycomb repressive complex (PRC2) that is involved in epigenetic silencing of the FLC flowering locus. | chr4:14786852-14790070 REVERSE	AT4G30200.3	Protein VERNALIZATION INSENSITIVE 3 OS=Arabidopsis thaliana GN=VIN3 PE=2 SV=2	Q9FIE3	Putative uncharacterized protein OS=Ricinus communis GN=RCOM_0754340 PE=4 SV=1	B9SYG7	CL1Contig8018	XM_010930954.1	129.735	a	55.5572	b	76.6195	b	0.999998	0.981028	0.878967	6	6	LOC105050797	76.6195	129.735	55.5572	1	0	1
A5	Alkaline alpha galactosidase 2 (AHRD V1 **-- Q575Z7_MAIZE); contains Interpro domain(s) IPR008811 Raffinose synthase	Solyc07g007930.1.1	| Symbols: AtSIP2 | AtSIP2 (Arabidopsis thaliana seed imbibition 2); hydrolase, hydrolyzing O-glycosyl compounds | chr3:21289299-21292694 REVERSE	AT3G57520.2	Uncharacterized glycosyltransferase At1g55740 OS=Arabidopsis thaliana GN=At1g55740 PE=2 SV=1	Q84VX0	Predicted protein OS=Populus trichocarpa GN=POPTRDRAFT_779719 PE=4 SV=1	B9IMU8	CL1Contig13863	XM_010908420.2	82.5589	a	32.4084	b	22.9859	b	0.999961	0.99981	0.599201	6	6	LOC105033561	22.9859	82.5589	32.4084	1	0	1
C1	Mate efflux family protein (AHRD V1 **-- D7MN36_ARALY); contains Interpro domain(s) IPR002528 Multi antimicrobial extrusion protein MatE	Solyc11g010380.1.1	| Symbols: | antiporter/ drug transporter | chr5:3273578-3276490 REVERSE	AT5G10420.1	Protein TRANSPARENT TESTA 12 OS=Arabidopsis thaliana GN=TT12 PE=2 SV=1	Q9LYT3	Multidrug resistance pump, putative OS=Ricinus communis GN=RCOM_0063820 PE=4 SV=1	B9T6V3	CL1Contig10041	XM_010918395.2	120.55	a	63.9294	b	42.4456	b	0.996748	0.999914	0.906479	3	3 6	LOC105041422	42.4456	120.55	63.9294	1	0	1
A5	Phytoene desaturase (AHRD V1 **** Q3S1N6_SOLLC); contains Interpro domain(s) IPR014102 Phytoene desaturase	Solyc03g123760.1.1	| Symbols: PDS3, PDS, PDE226 | PDS3 (PHYTOENE DESATURASE 3); phytoene dehydrogenase | chr4:8190426-8194769 REVERSE	AT4G14210.2	Phytoene dehydrogenase, chloroplastic/chromoplastic OS=Arabidopsis thaliana GN=PDS PE=2 SV=1	Q07356	Phytoene desaturase OS=Oncidium Gower Ramsey GN=Pds PE=2 SV=1	C3VEP9	CL1Contig16017	XM_010938921.2	202.905	a	9.61816	b	33.5744	b	1	1	0.927501	9	3 6 9	LOC105056650	33.5744	202.905	9.61816	1	0	1
A7	Nucleolar GTP-binding protein 2 (AHRD V1 **** B6TMG1_MAIZE); contains Interpro domain(s) IPR012971 NGP1, N-terminal	Solyc07g063270.1.1	| Symbols: | GTP-binding family protein | chr1:19737493-19740201 FORWARD	AT1G52980.1	Nucleolar GTP-binding protein 2 OS=Mus musculus GN=Gnl2 PE=2 SV=1	Q99LH1	Putative uncharacterized protein OS=Zea mays PE=2 SV=1	C0PG81	CL1Contig11012	XM_010912932.2	243.801	a	62.518	b	31.7092	c	1	0.999	0.964567	9	3 6 9	LOC105037243	31.7092	243.801	62.518	1	0	1
B5	Ethylene responsive transcription factor 2b (AHRD V1 *-*- C0J9I6_9ROSA); contains Interpro domain(s) IPR001471 Pathogenesis-related transcriptional factor and ERF, DNA-binding	Solyc04g072900.1.1	| Symbols: RAP2.4 | RAP2.4 (related to AP2 4); DNA binding / transcription factor | chr1:29364790-29365794 FORWARD	AT1G78080.1	Ethylene-responsive transcription factor RAP2-4 OS=Arabidopsis thaliana GN=RAP2-4 PE=2 SV=1	Q8H1E4	AP2 domain-containing protein OS=Zea mays PE=2 SV=1	B6SIB9	CL1Contig5354	XM_010927970.1	47.1765	a	80.6902	b	15.3239	c	0.977107	0.989191	0.999999	6	6	LOC105048614	33.7785	139.362	113.654	1	0	1
A6	V-type ATP synthase alpha chain (AHRD V1 ***- VATA_METKA); contains Interpro domain(s) IPR005725 ATPase, V1 complex, subunit A	Solyc06g063330.1.1	| Symbols: VHA-A | VHA-A (VACUOLAR ATP SYNTHASE SUBUNIT A); ATP binding / hydrogen ion transporting ATP synthase, rotational mechanism / hydrolase, acting on acid anhydrides, catalyzing transmembrane movement of substances / proton-transporting ATPase, rotational mechanism | chr1:29660463-29664575 FORWARD	AT1G78900.1	V-type proton ATPase catalytic subunit A OS=Arabidopsis thaliana GN=VHA-A PE=2 SV=1	O23654	Vacuolar H+-ATPase A2 subunit isoform OS=Solanum lycopersicum PE=2 SV=1	Q84XV7	CL1Contig9945	XM_010930422.2	127.406	a	62.518	b	81.1382	b	0.98689	0.99649	0.559858	9	9	LOC105050418	81.1382	127.406	62.518	1	0	1
A6	Chaperone protein ClpB 1 (AHRD V1 **-- D0CK17_9SYNE); contains Interpro domain(s) IPR013093 ATPase associated with various cellular activities, AAA-2	Solyc03g117950.1.1	| Symbols: ATHSP101, HSP101, HOT1 | ATHSP101 (ARABIDOPSIS THALIANA HEAT SHOCK PROTEIN 101); ATP binding / ATPase/ nucleoside-triphosphatase/ nucleotide binding / protein binding | chr1:27936715-27939862 REVERSE	AT1G74310.1	ATP-dependent Clp protease ATP-binding subunit clpA homolog OS=Porphyra yezoensis GN=clpC PE=3 SV=1	Q1XDF4	ERD1 protein, chloroplast, putative OS=Ricinus communis GN=RCOM_1502950 PE=3 SV=1	B9RA30	CL1Contig7865	XM_010943997.2	228.072	a	72.1362	b	58.7552	b	0.999999	0.999	0.591172	9	3 6 9	LOC105060334	58.7552	228.072	72.1362	1	0	1
A1	Peroxisomal membrane protein (AHRD V1 **-- Q1HQV8_AEDAE); contains Interpro domain(s) IPR007248 Mpv17/PMP22	Solyc06g053550.1.1	| Symbols: | FUNCTIONS IN: molecular_function unknown; INVOLVED IN: biological_process unknown; LOCATED IN: integral to membrane; CONTAINS InterPro DOMAIN/s: Mpv17/PMP22 (InterPro:IPR007248); BEST Arabidopsis thaliana protein match is: PMP22 (TAIR:AT4G04470.1); Has 818 Blast hits to 818 proteins in 122 species: Archae - 0; Bacteria - 0; Metazoa - 406; Fungi - 215; Plants - 157; Viruses - 0; Other…	AT4G14305.2	Peroxisomal membrane protein PMP22 OS=Arabidopsis thaliana GN=PMP22 PE=1 SV=1	Q9ZS51	Putative uncharacterized protein OS=Oryza sativa subsp. indica GN=OsI_30333 PE=4 SV=1	B8BBC5	CL1Contig23789	XM_019855181.1	39.3227	a	9.61816	b	13.9893	b	0.963348	0.998809	0.156822	9	9	LOC105058807	13.9893	39.3227	9.61816	1	0	1
C1	BZIP transcription factor (AHRD V1 **-* Q1HW69_CAPAN); contains Interpro domain(s) IPR011616 bZIP transcription factor, bZIP-1	Solyc01g079480.1.1	| Symbols: ATBZIP53 | ATBZIP53 (BASIC REGION/LEUCINE ZIPPER MOTIF 53); DNA binding / protein heterodimerization/ sequence-specific DNA binding / transcription factor | chr3:23091844-23092284 REVERSE	AT3G62420.1	Ocs element-binding factor 1 OS=Zea mays GN=OBF1 PE=2 SV=2	P24068	Ocs element-binding factor, putative OS=Ricinus communis GN=RCOM_1347180 PE=3 SV=1	B9RNE6	CL1Contig11193	XM_010916264.2	134.733	a	89.9007	b	29.5274	c	0.96395	1	0.999995	3	3	LOC105039935	29.5274	134.733	89.9007	1	0	1
A4	Glutamate dehydrogenase (AHRD V1 **** Q94IA5_BRANA); contains Interpro domain(s) IPR014362 Glutamate dehydrogenase	Solyc06g033860.1.1	| Symbols: GDH1 | GDH1 (GLUTAMATE DEHYDROGENASE 1); ATP binding / glutamate dehydrogenase [NAD(P)+]/ oxidoreductase | chr5:6006172-6008248 FORWARD	AT5G18170.1	Glutamate dehydrogenase B OS=Nicotiana plumbaginifolia GN=GDHB PE=2 SV=1	Q9LEC8	Predicted protein OS=Populus trichocarpa GN=POPTRDRAFT_575509 PE=3 SV=1	B9ICE5	CL1Contig9742	XM_010935257.2	100.666	a	14.4272	b	14.922	b	0.999982	1	0	9	6 9	LOC105053917	14.922	100.666	14.4272	1	0	1
A2	Copper-exporting P-type ATPase A (AHRD V1 **** COPA_STAES); contains Interpro domain(s) IPR006403 ATPase, P type, cation/copper-transporter	Solyc08g061610.1.1	| Symbols: PAA1, HMA6 | PAA1 (P-TYPE ATP-ASE 1); ATPase, coupled to transmembrane movement of ions, phosphorylative mechanism / copper ion transmembrane transporter | chr4:16118993-16125849 FORWARD	AT4G33520.2	Putative copper-transporting ATPase PAA1 OS=Arabidopsis thaliana GN=PAA1 PE=2 SV=1	Q9SZC9	ATPase, E1-E2 type family OS=Arabidopsis thaliana GN=At5g21930 PE=3 SV=1	Q9C594	CL1Contig20313	XM_010938624.2	105.385	a	9.61816	b	34.507	b	0.999999	1	0.936509	9	9	LOC105056430	34.507	105.385	9.61816	1	0	1
A1	H-ATPase (AHRD V1 **** Q8L6I3_ORYSJ); contains Interpro domain(s) IPR006534 ATPase, P-type, plasma-membrane proton-efflux	Solyc08g078200.1.1	| Symbols: AHA7 | AHA7 (Arabidopsis H(+)-ATPase 7); hydrogen-exporting ATPase, phosphorylative mechanism | chr3:22298763-22303509 FORWARD	AT3G60330.1	ATPase 7, plasma membrane-type OS=Arabidopsis thaliana GN=AHA7 PE=2 SV=1	Q9LY32	Autoinhibited H+ ATPase OS=Populus trichocarpa GN=POPTRDRAFT_826518 PE=3 SV=1	B9MUL1	CL1Contig6430	XM_019854536.1	66.0621	a	0	b	7.46098	b	0.99999	1	0.594284	9	6 9	LOC105056652	34.507	316.155	14.4272	1	0	1
B5	Adiponectin receptor 2 (AHRD V1 *-** Q5TYU5_DANRE); contains Interpro domain(s) IPR004254 Hly-III related	Solyc02g092230.1.1	| Symbols: HHP4 | HHP4 (heptahelical protein 4); receptor | chr4:17701231-17702568 FORWARD	AT4G37680.1	Adiponectin receptor protein 2 OS=Homo sapiens GN=ADIPOR2 PE=1 SV=1	Q86V24	Predicted protein OS=Populus trichocarpa GN=POPTRDRAFT_1083980 PE=4 SV=1	B9HFZ8	CL1Contig8006	XM_010937839.2	86.51	a	38.4726	b	39.1702	b	0.973877	0.999903	0	9	6 9	LOC105055839	39.1702	86.51	38.4726	1	0	1
B4	Cysteine-type peptidase (AHRD V1 **** B6T6Y3_MAIZE); contains Interpro domain(s) IPR003323 Ovarian tumour, otubain	Solyc04g024710.1.1	| Symbols: | OTU-like cysteine protease family protein | chr5:1176397-1178492 FORWARD	AT5G04250.1	OTU domain-containing protein DDB_G0284757 OS=Dictyostelium discoideum GN=DDB_G0284757 PE=4 SV=2	Q54P70	Chromosome chr8 scaffold_29, whole genome shotgun sequence OS=Vitis vinifera GN=GSVIVT00023222001 PE=4 SV=1	A7PT58	CL1Contig2204	XM_010942314.1	94.353	a	35.054	b	5.10797	c	0.999996	1	0.999404	6	6	LOC105059106	5.10797	94.353	35.054	1	0	1
A7	Ethylene receptor (AHRD V1 **** Q9XET8_SOLLC); contains Interpro domain(s) IPR001789 Signal transduction response regulator, receiver region IPR014525 Signal transduction histidine kinase, hybrid-type, ethylene sensor IPR005467 Signal transduction histidine kinase, core	Solyc06g053710.1.1	| Symbols: ETR2 | ETR2 (ethylene response 2); ethylene binding / glycogen synthase kinase 3/ protein histidine kinase/ receptor | chr3:8255156-8257560 FORWARD	AT3G23150.1	Ethylene receptor 2 OS=Arabidopsis thaliana GN=ETR2 PE=1 SV=1	Q0WPQ2	Ethylene receptor homologue OS=Zea mays GN=ZmETR2 PE=2 SV=1	Q9FXT2	CL1Contig5018	XM_010920466.2	165.155	a	100.991	b	94.1949	b	0.962761	0.999	0.307407	9	6 9	LOC105043053	94.1949	165.155	100.991	1	0	1
C1	Ferredoxin (AHRD V1 ***- Q9AUE1_IMPBA); contains Interpro domain(s) IPR010241 Ferredoxin [2Fe-2S], plant	Solyc11g068430.1.1	| Symbols: ATFD3 | ATFD3 (ferredoxin 3); 2 iron, 2 sulfur cluster binding / electron carrier/ iron-sulfur cluster binding | chr2:11758281-11758748 REVERSE	AT2G27510.1	Ferredoxin-3, chloroplastic OS=Zea mays GN=FDX3 PE=2 SV=1	P27788	Ferredoxin III (Fragment) OS=Musa acuminata PE=2 SV=1	Q15B62	CL1Contig9028	XM_010910720.2	81.5487	a	26.9702	b	16.6091	b	0.99987	0.999985	0.774929	3	3	LOC105035238	16.6091	81.5487	26.9702	1	0	1
A7	Major facilitator superfamily domain-containing protein 8 (AHRD V1 *--- MFSD8_DANRE); contains Interpro domain(s) IPR016196 Major facilitator superfamily, general substrate transporter	Solyc08g080200.1.1	| Symbols: | SPX (SYG1/Pho81/XPR1) domain-containing protein | chr1:23347972-23351026 REVERSE	AT1G63010.1	Uncharacterized membrane protein At1g63010 OS=Arabidopsis thaliana GN=At1g63010 PE=1 SV=1	Q2V4F9	OSIGBa0147H17.5 protein OS=Oryza sativa GN=OSIGBa0147H17.5 PE=4 SV=1	Q01JW8	CL1Contig21033	XM_019850061.1	200.5	a	35.7153	b	117.483	c	1	0.996965	1	6	3 6	LOC105043377	117.483	200.5	35.7153	1	0	1
B3	NAC domain protein IPR003441 (AHRD V1 ***- B9GU14_POPTR); contains Interpro domain(s) IPR003441 No apical meristem (NAM) protein	Solyc06g060230.1.1	| Symbols: ATAF1, ANAC002 | ATAF1; transcription activator/ transcription factor | chr1:268471-269514 FORWARD	AT1G01720.1	NAC domain-containing protein 48 OS=Oryza sativa subsp. japonica GN=NAC48 PE=2 SV=1	Q7F2L3	NAC family protein OS=Prunus mume GN=Pm74 PE=2 SV=1	Q2Z1Y1	CL1Contig1253	XM_010914239.2	150.965	a	65.4781	b	33.2018	c	1	1	0.98314	6	6 9	LOC105038428	33.2018	150.965	65.4781	1	0	1
B6	Skp1 (AHRD V1 ***- Q49HP3_CAPAN); contains Interpro domain(s) IPR016897 E3 ubiquitin ligase, SCF complex, Skp subunit	Solyc01g111650.1.1	| Symbols: ASK2, SKP1B | ASK2 (ARABIDOPSIS SKP1-LIKE 2); protein binding / ubiquitin-protein ligase | chr5:16854495-16855516 REVERSE	AT5G42190.1	SKP1-like protein 1B OS=Arabidopsis thaliana GN=SKP1B PE=1 SV=1	Q9FHW7	Kinetochore protein OS=Elaeis guineensis var. tenera PE=2 SV=1	B3TLY6	CL1Contig17421	XM_010938364.2	94.353	a	57.5414	b	25.5398	c	0.989711	0.99995	0.989913	6	6	LOC105056236	25.5398	94.353	57.5414	1	0	1
C1	Transposon Ty1-BL Gag-Pol polyprotein (AHRD V1 *-*- YB11B_YEAST); contains Interpro domain(s) IPR001584 Integrase, catalytic core	Solyc03g062860.1.1	| Symbols: | unknown protein | chr3:7363921-7365138 FORWARD	AT3G21000.1	Retrovirus-related Pol polyprotein from transposon TNT 1-94 OS=Nicotiana tabacum PE=2 SV=1	P10978	Putative polyprotein OS=Oryza sativa subsp. japonica GN=OSJNBa0078D06.27 PE=4 SV=1	Q7Y141	CL1Contig10382	XM_010914254.2	80.2	a	30.4242	b	20.4319	b	0.99997	0.999879	0.650376	6	6	LOC105038438	20.4319	80.2	30.4242	1	0	1
A6	H-ATPase (AHRD V1 **** Q8L6I3_ORYSJ); contains Interpro domain(s) IPR006534 ATPase, P-type, plasma-membrane proton-efflux	Solyc07g017780.1.1	| Symbols: AHA5 | AHA5 (Arabidopsis H(+)-ATPase 5); ATPase | chr2:10415522-10419730 FORWARD	AT2G24520.1	ATPase 1, plasma membrane-type OS=Arabidopsis thaliana GN=AHA1 PE=1 SV=3	P20649	Putative uncharacterized protein OS=Oryza sativa subsp. japonica GN=OsJ_16461 PE=3 SV=1	A3AY68	CL1Contig19906	XM_010915888.2	402.665	a	120.227	b	185.592	c	0.999	0.999	0.965	9	3 6 9	LOC105039662	185.592	402.665	120.227	1	0	1
B3	Aldehyde dehydrogenase 1 (AHRD V1 ***- C5I9X1_ARTAN); contains Interpro domain(s) IPR015590 Aldehyde dehydrogenase	Solyc12g007030.1.1	| Symbols: ALDH2C4, ALDH1A, REF1 | ALDH2C4; 3-chloroallyl aldehyde dehydrogenase/ aldehyde dehydrogenase (NAD)/ coniferyl-aldehyde dehydrogenase | chr3:8919732-8923029 REVERSE	AT3G24503.1	Aldehyde dehydrogenase family 2 member C4 OS=Arabidopsis thaliana GN=ALDH2C4 PE=1 SV=2	Q56YU0	cDNA clone:002-117-A10, full insert sequence OS=Oryza sativa subsp. japonica GN=ALDH1a PE=2 SV=1	Q9LRE9	CL1Contig23328	XM_019853227.1	49.5353	a	11.9051	b	0	c	0.99999	0.999999	0.974837	6	3 6	LOC105048589	5.10797	153.324	39.0223	1	0	1
A6	CBS domain-containing protein-like (AHRD V1 ***- B8AP73_ORYSI); contains Interpro domain(s) IPR000644 Cystathionine beta-synthase, core	Solyc01g107860.1.1	| Symbols: LEJ2, CDCP2 | LEJ2 (LOSS OF THE TIMING OF ET AND JA BIOSYNTHESIS 2) | chr4:17391016-17393218 REVERSE	AT4G36910.1	Uncharacterized protein MJ1426 OS=Methanocaldococcus jannaschii GN=MJ1426 PE=4 SV=1	Q58821	Putative uncharacterized protein OS=Ricinus communis GN=RCOM_0320290 PE=4 SV=1	B9T7X1	CL1Contig6450	XM_010930044.2	84.937	a	19.2363	b	14.922	b	0.999265	1	0.505699	9	3 6 9	LOC105050145	14.922	84.937	19.2363	1	0	1
B5	Saccharopine dehydrogenase (NAD(+) L-glutamate-forming) (AHRD V1 *-** C7PUW7_CHIPD); contains Interpro domain(s) IPR005097 Saccharopine dehydrogenase	Solyc07g017610.1.1	| Symbols: | lysine-ketoglutarate reductase/saccharopine dehydrogenase bifunctional enzyme | chr4:15985479-15991069 REVERSE	AT4G33150.1	Alpha-aminoadipic semialdehyde synthase OS=Arabidopsis thaliana GN=LKR/SDH PE=1 SV=1	Q9SMZ4	Putative uncharacterized protein OS=Zea mays PE=2 SV=1	C0HI44	CL1Contig8118	XM_019849385.1	18.8749	a	48.0908	b	0	c	0.973332	0.999995	1	9	6 9	LOC105041974	25.8365	146.516	133.996	1	0	1
C1	Phosphatase 1 regulatory subunit 7 (AHRD V1 **-* C1C4C3_RANCA); contains Interpro domain(s) IPR001611 Leucine-rich repeat	Solyc05g018150.1.1	| Symbols: | leucine-rich repeat family protein | chr5:6649663-6651564 FORWARD	AT5G19680.1	Protein phosphatase 1 regulatory subunit pprA OS=Dictyostelium discoideum GN=pprA PE=3 SV=1	Q54Q39	AER OS=Zea mays PE=2 SV=1	B6U4R0	CL1Contig26253	XM_010910257.2	276.557	a	202.776	b	12.9182	c	0.975	1	1	3	3 9	LOC105034923	12.9182	294.284	202.776	1	0	1
C2	Sulfate adenylyltransferase (AHRD V1 **** Q43183_SOLTU); contains Interpro domain(s) IPR002650 ATP-sulfurylase	Solyc09g082860.1.1	| Symbols: APS3 | APS3; sulfate adenylyltransferase (ATP) | chr4:8413443-8415311 REVERSE	AT4G14680.1	Bifunctional 3'-phosphoadenosine 5'-phosphosulfate synthetase 2 OS=Homo sapiens GN=PAPSS2 PE=1 SV=2	O95340	Sulfate adenylyltransferase OS=Arabidopsis thaliana PE=2 SV=1	Q8LDB2	CL1Contig2309	XM_010921973.2	138.278	a	22.9746	b	7.38184	c	1	1	0.973617	3	3 6 9	LOC105044163	12.045	215.351	27.7837	1	0	1
C1	Aminotransferase (AHRD V1 ***- Q67UZ0_ORYSJ); contains Interpro domain(s) IPR004839 Aminotransferase, class I and II	Solyc11g013170.1.1	| Symbols: | aminotransferase class I and II family protein | chr1:29189043-29190901 REVERSE	AT1G77670.1	Aminotransferase ybdL OS=Escherichia coli (strain K12) GN=ybdL PE=1 SV=1	P77806	Os09g0453800 protein OS=Oryza sativa subsp. japonica GN=P0488D02.27 PE=2 SV=1	Q67UZ0	CL1Contig11401	XM_010941092.2	113.459	a	37.9581	b	66.4366	c	0.999992	0.973054	0.984212	3	3	LOC105058225	66.4366	113.459	37.9581	1	0	1
C1	Cytochrome P450 cinnamate 4-hydroxylase (AHRD V1 **-* A9PBZ7_POPTR); contains Interpro domain(s) IPR002401 Cytochrome P450, E-class, group I	Solyc05g047530.1.1	| Symbols: ATC4H, C4H, CYP73A5 | C4H (CINNAMATE-4-HYDROXYLASE); trans-cinnamate 4-monooxygenase | chr2:12993861-12995683 REVERSE	AT2G30490.1	Trans-cinnamate 4-monooxygenase OS=Glycine max GN=CYP73A11 PE=2 SV=1	Q42797	Trans-cinnamate 4-monooxygenase OS=Populus trichocarpa GN=C4H3 PE=2 SV=1	B2Z6P5	CL1Contig9188	XM_010930473.2	92.1855	a	19.9779	b	25.8365	b	1	0.999928	0.569544	3	3 6 9	LOC105050451	25.8365	92.1855	19.9779	1	0	1
C1	Ankyrin repeat-rich protein (AHRD V1 **-- C7EC57_NICBE); contains Interpro domain(s) IPR002110 Ankyrin	Solyc03g026060.1.1	| Symbols: | ankyrin repeat family protein | chr5:2280821-2283384 FORWARD	AT5G07270.1	Ankyrin repeat domain-containing protein 29 OS=Danio rerio GN=ankrd29 PE=2 SV=1	Q502M6	cDNA clone:J013002G21, full insert sequence OS=Oryza sativa subsp. japonica GN=LOC_Os10g37730 PE=2 SV=1	Q337A0	CL1Contig8967	XM_010935560.2	223.373	a	151.832	b	20.3001	c	0.985	1	1	3	3 6 9	LOC105054123	20.3001	223.373	151.832	1	0	1
A3	Histidine amino acid transporter (AHRD V1 **** Q85V22_ORYSI); contains Interpro domain(s) IPR013057 Amino acid transporter, transmembrane	Solyc02g093860.1.1	| Symbols: | lysine and histidine specific transporter, putative | chr1:22599665-22602140 REVERSE	AT1G61270.1	Lysine histidine transporter-like 4 OS=Arabidopsis thaliana GN=At3g01760 PE=3 SV=2	Q9SS86	Putative uncharacterized protein OS=Zea mays PE=2 SV=1	B4FYF5	CL1Contig13226	XM_010934411.2	139.989	a	4.80908	b	39.1702	c	1	1	0.99218	9	3 6 9	LOC105053311	39.1702	139.989	4.80908	1	0	1
A4			| Symbols: | VQ motif-containing protein | chr2:9741119-9741463 REVERSE	AT2G22880.1			Putative uncharacterized protein OS=Oryza sativa subsp. indica GN=OsI_39255 PE=4 SV=1	A2ZN39	CL1Contig8368	XM_010943640.2	26.7394	a	0	b	3.73049	b	0.987727	0.999951	0.175603	9	3 9	LOC105060054	3.73049	26.7394	0	1	0	1
A4	Senescence-inducible chloroplast stay-green protein 2 (AHRD V1 **-- Q5EMP6_SOYBN)	Solyc08g080090.1.1	| Symbols: ATNYE1, NYE1 | NYE1 (NON-YELLOWING 1) | chr4:12016776-12017969 REVERSE	AT4G22920.1			Putative staygreen protein OS=Nicotiana tabacum PE=2 SV=1	A9YTW1	CL1Contig10224	XM_010909182.2	39.0016	a	1.99779	b	5.53638	b	0.999999	0.999243	0.762567	3	3 6	LOC105034133	5.53638	39.0016	1.99779	1	0	1
A1	1-aminocyclopropane-1-carboxylate oxidase (AHRD V1 ***- Q9FR98_MUSAC); contains Interpro domain(s) IPR005123 Oxoglutarate and iron-dependent oxygenase	Solyc06g060070.1.1	| Symbols: | 1-aminocyclopropane-1-carboxylate oxidase, putative / ACC oxidase, putative | chr1:29063215-29064447 REVERSE	AT1G77330.1	1-aminocyclopropane-1-carboxylate oxidase OS=Musa acuminata GN=MAO1B PE=3 SV=1	Q9FR99	1-aminocyclopropane-1-carboxylate oxidase OS=Musa acuminata GN=MAO1A PE=3 SV=1	Q9FR98	CL1Contig8039	XM_010907020.2	130.551	a	33.6636	b	19.5851	b	0.999944	1	0.828081	9	3 9	LOC105032553	19.5851	130.551	33.6636	1	0	1
A7	Ethylene responsive transcription factor 2a (AHRD V1 ***- C0J9I7_9ROSA); contains Interpro domain(s) IPR001471 Pathogenesis-related transcriptional factor and ERF, DNA-binding	Solyc06g063070.1.1	| Symbols: RAP2.2 | RAP2.2; DNA binding / transcription factor | chr3:4737616-4739000 REVERSE	AT3G14230.3	Ethylene-responsive transcription factor 1 OS=Oryza sativa subsp. japonica GN=EREBP1 PE=1 SV=1	Q6K7E6	Ethylene responsive transcription factor 2a OS=Prunus salicina GN=ERF2a PE=2 SV=1	C0J9I7	CL1Contig12428	XM_010938972.2	141.824	a	63.9294	b	81.2003	b	0.999883	0.989381	0.786332	3	3	LOC105056678	81.2003	141.824	63.9294	1	0	1
A6	Lysine ketoglutarate reductase trans-splicing related 1 (AHRD V1 ***- B6TPP1_MAIZE); contains Interpro domain(s) IPR007877 Protein of unknown function DUF707	Solyc02g093470.1.1	| Symbols: | unknown protein | chr2:12085773-12087888 FORWARD	AT2G28310.2			Putative uncharacterized protein OS=Oryza sativa subsp. japonica GN=P0518C01.9 PE=2 SV=1	Q5JME7	CL1Contig23615	XM_010908653.2	382.217	a	120.227	b	90.4644	b	0.999	0.999	0.8168	9	9	LOC105033746	90.4644	382.217	120.227	1	0	1
A2	Alternative oxidase (AHRD V1 **** Q84V47_SOLLC); contains Interpro domain(s) IPR002680 Alternative oxidase	Solyc08g075540.1.1	| Symbols: AOX1A, ATAOX1A | AOX1A (ALTERNATIVE OXIDASE 1A); alternative oxidase | chr3:7906890-7908416 FORWARD	AT3G22370.1	Alternative oxidase 1a, mitochondrial OS=Arabidopsis thaliana GN=AOX1A PE=1 SV=2	Q39219	Alternative oxidase OS=Arabidopsis thaliana GN=hsr3 PE=2 SV=1	Q9ZRT8	CL1Contig16469	XM_010919751.2	47.1872	a	4.80908	b	12.1241	b	0.997322	0.999984	0.452469	9	9	LOC105042507	12.1241	47.1872	4.80908	1	0	1
C1	Allene oxide cyclase (AHRD V1 **** Q9LEG5_SOLLC); contains Interpro domain(s) IPR009410 Allene oxide cyclase	Solyc02g085730.1.1	| Symbols: AOC3 | AOC3 (ALLENE OXIDE CYCLASE 3); allene-oxide cyclase | chr3:9409362-9410409 FORWARD	AT3G25780.1	Allene oxide cyclase 3, chloroplastic OS=Arabidopsis thaliana GN=AOC3 PE=2 SV=1	Q9LS01	Chromosome chr1 scaffold_5, whole genome shotgun sequence OS=Vitis vinifera GN=GSVIVT00030294001 PE=4 SV=1	A7P340	CL1Contig16267	XM_010918642.2	46.0928	a	15.9823	b	14.7637	b	0.995275	0.990801	0.0763152	3	3	LOC105041662	14.7637	46.0928	15.9823	1	0	1
C1	BRI1-KD interacting protein 130 (AHRD V1 ***- Q761Y4_ORYSJ)	Solyc09g010410.1.1	| Symbols: ATOSM34 | ATOSM34 (osmotin 34) | chr4:7025127-7026113 REVERSE	AT4G11650.1	Pathogenesis-related protein (Fragment) OS=Juniperus virginiana PE=1 SV=2	Q9LD79	Putative uncharacterized protein OS=Vitis vinifera GN=VITISV_037693 PE=4 SV=1	A5AEC9	CL1Contig7757	XM_010924606.2	156.006	a	94.8951	b	36.9092	c	0.992976	1	0.999967	3	3 6 9	LOC105046105	36.9092	156.006	94.8951	1	0	1
B4	Spfh domain / band 7 family protein (AHRD V1 **-- B4AS86_FRANO); contains Interpro domain(s) IPR001107 Band 7 protein	Solyc06g071050.1.1	| Symbols: | band 7 family protein | chr5:25201320-25202535 FORWARD	AT5G62740.1	Protein PPLZ12 OS=Lupinus polyphyllus GN=PPLZ12 PE=2 SV=1	P16148	Os08g0398400 protein OS=Oryza sativa subsp. japonica GN=OJ1198_B10.17 PE=2 SV=1	Q6ZIV7	CL1Contig7883	XM_010933952.2	42.4588	a	22.4874	b	7.66195	b	0.971461	0.998392	0.935259	6	6	LOC105052867	7.66195	42.4588	22.4874	1	0	1
A4	Cytochrome P450 (AHRD V1 ***- C5NM77_TOBAC); contains Interpro domain(s) IPR002401 Cytochrome P450, E-class, group I	Solyc06g076160.1.1	| Symbols: CYP71B35 | CYP71B35; electron carrier/ heme binding / iron ion binding / monooxygenase/ oxygen binding | chr3:9641089-9642779 REVERSE	AT3G26310.1	Cytochrome P450 71A1 OS=Persea americana GN=CYP71A1 PE=1 SV=1	P24465	Cytochrome P450 OS=Muscari armeniacum GN=MaP450 PE=2 SV=1	Q75T49	CL1Contig7526	XM_010910778.2	150.999	a	9.61816	b	114.713	c	1	0.955	1	9	3 6 9	LOC105035265	125.785	207.729	14.6126	1	0	1
A6	Monooxygenase FAD-binding protein (AHRD V1 **-- Q1B616_MYCSS); contains Interpro domain(s) IPR003042 Aromatic-ring hydroxylase-like	Solyc06g060880.1.1	| Symbols: CTF2A | CTF2A; monooxygenase/ oxidoreductase | chr2:14988499-14990320 FORWARD	AT2G35660.1	Zeaxanthin epoxidase, chloroplastic OS=Nicotiana plumbaginifolia GN=ABA2 PE=1 SV=1	Q40412	CTF2A (Fragment) OS=Arabidopsis thaliana PE=4 SV=1	Q9ZSN8	CL1Contig11041	XM_019850106.1	309.863	a	43.2817	b	65.2836	b	0.999	0.999	0.713453	9	3 6 9	LOC105043756	124.971	454.57	76.9453	1	0	1
A2	Beta xylosidase (AHRD V1 ***- Q6RXY3_FRAAN); contains Interpro domain(s) IPR001764 Glycoside hydrolase, family 3, N-terminal	Solyc01g079570.1.1	| Symbols: | glycosyl hydrolase family 3 protein | chr1:29349796-29352868 REVERSE	AT1G78060.1	Probable beta-D-xylosidase 7 OS=Arabidopsis thaliana GN=BXL7 PE=2 SV=2	Q9SGZ5	Arabinofuranosidase OS=Citrus unshiu GN=ARF PE=2 SV=1	B2DD06	CL1Contig2306	XM_010916246.1	44.8177	a	24.4716	b	2.55398	c	0.968798	0.999956	0.997209	6	6	LOC105039922	2.55398	44.8177	24.4716	1	0	1
A1	Aldehyde dehydrogenase (AHRD V1 **** Q1AFF6_9ROSI); contains Interpro domain(s) IPR015590 Aldehyde dehydrogenase	Solyc03g114150.1.1	| Symbols: ALDH2B4, ALDH2, ALDH2A | ALDH2B4 (ALDEHYDE DEHYDROGENASE 2B4); 3-chloroallyl aldehyde dehydrogenase/ ATP binding / aldehyde dehydrogenase (NAD) | chr3:17717082-17719843 REVERSE	AT3G48000.1	Aldehyde dehydrogenase, mitochondrial OS=Mus musculus GN=Aldh2 PE=1 SV=1	P47738	Os06g0270900 protein OS=Oryza sativa subsp. japonica GN=Aldh2b PE=2 SV=1	Q9FRX7	CL1Contig6734	XM_010930299.1	88.0829	a	0	b	40.1028	c	1	0.999908	0.99918	9	3 6 9	LOC105050327	40.1028	88.0829	0	1	0	1
A1	Aluminum-induced protein-like protein (AHRD V1 ***- Q8S2R9_THEHA)	Solyc12g013700.1.1	| Symbols: | unknown protein | chr4:13727665-13728683 REVERSE	AT4G27450.1	Stem-specific protein TSJT1 OS=Nicotiana tabacum GN=TSJT1 PE=2 SV=1	P24805	Asparagine synthase-related protein OS=Elaeis guineensis var. tenera GN=M39A PE=2 SV=1	Q05FE8	CL1Contig10633	XM_010937340.2	44.0414	a	0	b	8.3936	b	0.999454	0.999998	0.660185	9	3 6 9	LOC105055497	8.3936	44.0414	0	1	0	1
C3	Non-symbiotic hemoglobin protein (AHRD V1 ***- Q4VIX3_GOSHI); contains Interpro domain(s) IPR001032 Leghaemoglobin	Solyc07g008240.1.1	| Symbols: GLB1, AHB1, ARATH GLB1, NSHB1, ATGLB1 | AHB1 (ARABIDOPSIS HEMOGLOBIN 1); oxygen binding / oxygen transporter | chr2:6982782-6983522 REVERSE	AT2G16060.1	Non-symbiotic hemoglobin 1 OS=Medicago sativa GN=MHB1 PE=2 SV=1	Q9FVL0	Non-symbiotic hemoglobin class 1 OS=Malus domestica GN=GLB1 PE=2 SV=1	Q5GLZ7	CL1Contig22867	XM_010908610.2	31.9104	a	0.998896	b	0	b	0.999995	0.999956	0.158079	3	3	LOC105033708	0	31.9104	0.998896	1	0	1
A4	PAR-1c protein (AHRD V1 ***- Q43589_TOBAC); contains Interpro domain(s) IPR009489 PAR1	Solyc10g085010.1.1	| Symbols: | photoassimilate-responsive protein-related | chr3:20014032-20015299 REVERSE	AT3G54040.1			Predicted protein OS=Populus trichocarpa GN=POPTRDRAFT_904987 PE=4 SV=1	B9IG23	CL1Contig8541	XM_010909909.2	156.006	a	43.9514	b	0	c	1	1	1	3	3 9	LOC105034670	0	156.006	43.9514	1	0	1
A4	Glutamate-cysteine ligase (AHRD V1 **** Q7Y0R4_BRAJU); contains Interpro domain(s) IPR011556 Glutamate--cysteine ligase, plant	Solyc08g081010.1.1	| Symbols: RML1, PAD2, GSH1, CAD2 | GSH1 (GLUTAMATE-CYSTEINE LIGASE); glutamate-cysteine ligase | chr4:12103779-12106751 REVERSE	AT4G23100.2	Glutamate--cysteine ligase B, chloroplastic OS=Oryza sativa subsp. japonica GN=GSH1-2 PE=3 SV=1	Q6Z3A3	Putative uncharacterized protein OS=Populus jackii PE=2 SV=1	A9PJS3	CL1Contig6289	XM_010922520.2	309.863	a	115.418	b	164.142	b	0.999	0.999	0.85	9	6 9	LOC105044585	164.142	309.863	115.418	1	0	1
A2	Beta-1 3-glucanase (AHRD V1 ***- Q9SYX6_TOBAC); contains Interpro domain(s) IPR000490 Glycoside hydrolase, family 17	Solyc01g008610.1.1	| Symbols: | catalytic/ cation binding / hydrolase, hydrolyzing O-glycosyl compounds | chr4:9200180-9201441 REVERSE	AT4G16260.1	Lichenase OS=Nicotiana plumbaginifolia GN=GN1 PE=2 SV=3	P07979	Beta-1,3-glucanase OS=Elaeis guineensis var. tenera PE=2 SV=1	B3TLW8	CL1Contig11062	XM_010923593.2	11.7941	a	4.62977	b	0	b	0.909447	0.960522	0.683103	6	6	LOC105045349	0	11.7941	4.62977	1	0	1
A4	Auxin-responsive GH3 product (AHRD V1 ***- Q05680_SOYBN); contains Interpro domain(s) IPR004993 GH3 auxin-responsive promoter	Solyc01g107390.1.1	| Symbols: GH3.5, WES1 | WES1; indole-3-acetic acid amido synthetase | chr4:13653704-13655892 FORWARD	AT4G27260.1	Indole-3-acetic acid-amido synthetase GH3.4 OS=Arabidopsis thaliana GN=GH3.4 PE=1 SV=1	Q9LQ68	Indole-3-acetic acid-amido synthetase GH3.8 OS=Zea mays PE=2 SV=1	B6U4E2	CL1Contig6277	XM_010938255.2	94.3745	a	19.2363	b	56.89	c	0.999804	0.994653	0.975952	9	9	LOC105056155	56.89	94.3745	19.2363	1	0	1
C2	Sulfate transporter (AHRD V1 ***- Q0WVG5_ARATH); contains Interpro domain(s) IPR001902 Sulphate anion transporter	Solyc12g006950.1.1	| Symbols: SULTR1;2, SEL1 | SULTR1;2 (SULFATE TRANSPORTER 1;2); sulfate transmembrane transporter | chr1:29329889-29332877 FORWARD	AT1G78000.2	Sulfate transporter 1.2 OS=Arabidopsis thaliana GN=SULTR1;2 PE=1 SV=1	Q9MAX3	Chromosome chr11 scaffold_13, whole genome shotgun sequence OS=Vitis vinifera GN=GSVIVT00016768001 PE=3 SV=1	A7PES3	CL1Contig9617	XM_010921799.2	156.006	a	63.9294	b	12.9182	c	0.99999	1	0.999999	3	3 6 9	LOC105043754	12.9182	156.006	63.9294	1	0	1
A2	Thaumatin-like protein (AHRD V1 **-- Q5DJS5_TOBAC); contains Interpro domain(s) IPR001938 Thaumatin, pathogenesis-related	Solyc12g056390.1.1	| Symbols: ATOSM34 | ATOSM34 (osmotin 34) | chr4:7025127-7026113 REVERSE	AT4G11650.1	Thaumatin-like protein OS=Actinidia deliciosa GN=tlp PE=1 SV=2	P81370	Chromosome chr2 scaffold_112, whole genome shotgun sequence OS=Vitis vinifera GN=GSVIVT00001109001 PE=4 SV=1	A5AHJ5	CL1Contig1963	XM_010908090.1	368.061	a	38.4726	b	0.932623	c	0.999	0.999	0.999999	9	3 6 9	LOC105033331	0.932623	368.061	38.4726	1	0	1
A2	Hydroxy-methylglutaryl-coenzyme A reductase (AHRD V1 **** O48624_TOBAC); contains Interpro domain(s) IPR004554 Hydroxymethylglutaryl-CoA reductase, class I, catalytic	Solyc02g082260.1.1	| Symbols: HMG2, HMGR2 | HMG2 (3-HYDROXY-3-METHYLGLUTARYL-COA REDUCTASE 2); hydroxymethylglutaryl-CoA reductase | chr2:7550007-7551981 FORWARD	AT2G17370.1	3-hydroxy-3-methylglutaryl-coenzyme A reductase 1 OS=Arabidopsis thaliana GN=HMG1 PE=1 SV=1	P14891	Putative uncharacterized protein OS=Zea mays PE=2 SV=1	B4FAN9	CL1Contig24608	XM_010912686.2	62.9163	a	0	b	13.9893	b	0.999982	1	0.88268	9	9	LOC105036971	13.9893	62.9163	0	1	0	1
B5	cDNA clone J100026I16 full insert sequence (AHRD V1 **-- B7FA06_ORYSJ)	Solyc02g091180.1.1	| Symbols: | unknown protein | chr5:5718853-5719404 FORWARD	AT5G17350.1	Albumin-2 OS=Pisum sativum PE=2 SV=1	P08688	Hemopexin; D-tyrosyl-tRNA(Tyr) deacylase OS=Medicago truncatula GN=MtrDRAFT_AC153123g29v2 PE=4 SV=1	Q1RU99	CL1Contig10038	XM_010925733.2	66.0471	a	11.2437	b	30.6478	c	1	0.977067	0.99195	6	6	LOC105046976	30.6478	66.0471	11.2437	1	0	1
A6	Alanine aminotransferase (AHRD V1 **** Q6VEJ5_CAPAN); contains Interpro domain(s) IPR004839 Aminotransferase, class I and II	Solyc06g063090.1.1	| Symbols: ALAAT2 | ALAAT2 (ALANINE AMINOTRANSFERASE 2); ATP binding / L-alanine:2-oxoglutarate aminotransferase | chr1:27233637-27236191 FORWARD	AT1G72330.2	Alanine aminotransferase 2 OS=Hordeum vulgare PE=2 SV=1	P52894	Alanine aminotransferase OS=Oryza sativa PE=2 SV=1	Q9S768	CL1Contig6943	XM_010938948.2	83.3641	a	14.4272	b	23.3156	b	0.99976	1	0.431439	9	3 9	LOC105056662	23.3156	83.3641	14.4272	1	0	1
A5	Lipase (AHRD V1 ***- B6V3M3_9ROSI); contains Interpro domain(s) IPR002921 Lipase, class 3	Solyc06g054550.1.1	| Symbols: | lipase class 3 family protein | chr5:6213247-6215494 FORWARD	AT5G18640.1	Lipase OS=Rhizomucor miehei PE=1 SV=2	P19515	Chromosome chr5 scaffold_2, whole genome shotgun sequence OS=Vitis vinifera GN=GSVIVT00019810001 PE=4 SV=1	A7NW75	CL1Contig7404	XM_010923443.2	68.4059	a	35.054	b	5.10797	c	0.995689	0.999999	0.999404	6	3 6	LOC105045238	5.10797	68.4059	35.054	1	0	1
A3	6-phosphofructokinase 2 (AHRD V1 ***- B6TE72_MAIZE); contains Interpro domain(s) IPR012004 Pyrophosphate-dependent phosphofructokinase TP0108	Solyc04g015200.1.1	| Symbols: PFK2 | PFK2 (PHOSPHOFRUCTOKINASE 2); 6-phosphofructokinase | chr5:19356569-19357989 REVERSE	AT5G47810.1	6-phosphofructokinase 2 OS=Arabidopsis thaliana GN=PFK2 PE=1 SV=1	Q9FIK0	Os09g0479800 protein OS=Oryza sativa subsp. japonica GN=P0463D04.4 PE=2 SV=1	Q69QS5	CL1Contig8152	XM_010944614.2	25.9471	a	9.92093	b	0	b	0.985036	0.999221	0.949788	6	6	LOC105060774	0	25.9471	9.92093	1	0	1
B5	Transcription factor (AHRD V1 *-** D6MKM4_9ASPA); contains Interpro domain(s) IPR011598 Helix-loop-helix DNA-binding	Solyc01g109700.1.1	| Symbols: CIB1 | CIB1 (CRYPTOCHROME-INTERACTING BASIC-HELIX-LOOP-HELIX 1); DNA binding / transcription factor | chr4:16498466-16499946 FORWARD	AT4G34530.1	Transcription factor bHLH63 OS=Arabidopsis thaliana GN=BHLH63 PE=2 SV=1	Q8GY61	Predicted protein OS=Populus trichocarpa GN=POPTRDRAFT_649402 PE=4 SV=1	B9HRM4	CL1Contig9735	XM_010941784.2	82.5589	a	1.32279	b	0	b	1	1	0	6	3 6 9	LOC105058752	0	82.5589	1.32279	1	0	1
C1	Adenylosuccinate synthetase (AHRD V1 **** Q9FYW9_SOLLC); contains Interpro domain(s) IPR001114 Adenylosuccinate synthetase	Solyc02g085520.1.1	| Symbols: ADSS | ADSS (ADENYLOSUCCINATE SYNTHASE); adenylosuccinate synthase | chr3:21334519-21336603 REVERSE	AT3G57610.1	Adenylosuccinate synthetase, chloroplastic OS=Zea mays PE=2 SV=1	O24578	Adenylosuccinate synthetase OS=Capsicum frutescens GN=7.PEPPER.5 PE=3 SV=1	A9XLE1	CL1Contig9752	XM_010908463.2	152.461	a	70.9216	b	31.3728	c	0.999886	1	0.998564	3	3 6 9	LOC105033598	31.3728	152.461	70.9216	1	0	1
B6	Catalase (AHRD V1 **** Q8L7J7_CAPAN); contains Interpro domain(s) IPR018028 Catalase related subgroup	Solyc04g082460.1.1	| Symbols: CAT3, SEN2, ATCAT3 | CAT3 (CATALASE 3); catalase | chr1:7143142-7145807 FORWARD	AT1G20620.2	Catalase isozyme 3 OS=Nicotiana plumbaginifolia GN=CAT3 PE=2 SV=1	P49317	Catalase OS=Populus deltoides GN=cat1 PE=3 SV=1	Q1XFN0	CL1Contig6237	XM_010943120.2	94.353	a	64.1553	b	22.9859	c	0.960545	0.99998	0.998882	6	6	LOC105059701	22.9859	94.353	64.1553	1	0	1
A1	Beta-D-glucosidase (AHRD V1 **** O82074_TROMA); contains Interpro domain(s) IPR001764 Glycoside hydrolase, family 3, N-terminal	Solyc06g073760.1.1	| Symbols: | glycosyl hydrolase family 3 protein | chr3:23197739-23200559 REVERSE	AT3G62710.1	Lysosomal beta glucosidase OS=Dictyostelium discoideum GN=gluA PE=1 SV=2	Q23892	Hydrolase, hydrolyzing O-glycosyl compounds, putative OS=Ricinus communis GN=RCOM_1162380 PE=4 SV=1	B9SD66	CL1Contig8124	XM_019849324.1	73.1236	a	17.8577	b	38.3098	c	1	0.962665	0.982188	6	6	LOC105042425	38.3098	73.1236	17.8577	1	0	1
A4	Sorting nexin 1 (AHRD V1 ***- Q70YZ8_BRAOL); contains Interpro domain(s) IPR015404 Vps5 C-terminal	Solyc09g010130.1.1	| Symbols: SNX1, ATSNX1 | SNX1 (SORTING NEXIN 1); phosphoinositide binding / protein binding | chr5:1856212-1858752 REVERSE	AT5G06140.1	Sorting nexin-1 OS=Bos taurus GN=SNX1 PE=2 SV=1	Q05B62	Predicted protein OS=Populus trichocarpa GN=POPTRDRAFT_825203 PE=4 SV=1	B9IIS7	CL1Contig8671	XM_010945516.2	72.3538	a	9.61816	b	23.3156	b	0.999728	0.999997	0.711288	9	9	LOC105061464	23.3156	72.3538	9.61816	1	0	1
D7	Phosphofructokinase family protein (AHRD V1 ***- D7MLU4_ARALY); contains Interpro domain(s) IPR012004 Pyrophosphate-dependent phosphofructokinase TP0108	Solyc12g095880.1.1	| Symbols: PFK4 | PFK4 (PHOSPHOFRUCTOKINASE 4); 6-phosphofructokinase | chr5:24761150-24763827 FORWARD	AT5G61580.2	6-phosphofructokinase 1 OS=Arabidopsis thaliana GN=PFK1 PE=1 SV=1	Q9M0F9	Putative uncharacterized protein OS=Zea mays PE=2 SV=1	C4J601	CL1Contig10131	XM_010916485.2	39.0016	a	16.9812	b	5.53638	b	0.970284	0.999243	0.935418	3	3	LOC105040103	5.53638	39.0016	16.9812	1	0	1
C4	Primary amine oxidase (AHRD V1 **** B4WL51_9SYNE); contains Interpro domain(s) IPR000269 Copper amine oxidase	Solyc05g013440.1.1	| Symbols: | copper amine oxidase, putative | chr2:17691600-17695526 REVERSE	AT2G42490.1	Primary amine oxidase OS=Arthrobacter sp. (strain P1) GN=maoI PE=1 SV=1	Q07121	Putative uncharacterized protein OS=Vitis vinifera GN=VITISV_023689 PE=3 SV=1	A5ACX2	CL1Contig5413	XM_010909350.2	81.5487	a	46.9481	b	38.7547	b	0.97043	0.986979	0.504667	3	3	LOC105034269	38.7547	81.5487	46.9481	1	0	1
B5	Methylcrotonoyl-CoA carboxylase beta subunit (AHRD V1 **** D4XQJ0_ACIHA); contains Interpro domain(s) IPR000022 Carboxyl transferase	Solyc01g108030.1.1	| Symbols: MCCB | MCCB (3-METHYLCROTONYL-COA CARBOXYLASE); biotin carboxylase/ methylcrotonoyl-CoA carboxylase | chr4:16301298-16303949 FORWARD	AT4G34030.1	Methylcrotonoyl-CoA carboxylase beta chain, mitochondrial OS=Homo sapiens GN=MCCC2 PE=1 SV=1	Q9HCC0	Propionyl-CoA carboxylase beta chain OS=Zea mays PE=2 SV=1	B6SMD3	CL1Contig19613	XM_010928100.2	80.2	a	31.0856	b	12.7699	b	0.999959	0.999996	0.948233	6	6	LOC105048694	12.7699	80.2	31.0856	1	0	1
A3	Cell division protein kinase 7 (AHRD V1 ***- CDK7_HUMAN); contains Interpro domain(s) IPR002290 Serine/threonine protein kinase	Solyc08g005470.1.1	| Symbols: | protein kinase, putative | chr4:10454770-10457468 REVERSE	AT4G19110.1	Cyclin-dependent kinase F-4 OS=Oryza sativa subsp. japonica GN=CDKF-4 PE=2 SV=1	Q6Z8C8	Chromosome chr2 scaffold_140, whole genome shotgun sequence OS=Vitis vinifera GN=GSVIVT00003204001 PE=4 SV=1	A7QQ47	CL1Contig7072	XM_010919776.2	59.7705	a	19.2363	b	3.73049	c	0.979681	1	0.984007	9	9	LOC105042519	10.2588	94.3745	24.0454	1	0	1
C1	Acyl-ACP thioesterase (AHRD V1 ***- A9XUG5_RICCO); contains Interpro domain(s) IPR002864 Acyl-ACP thioesterase	Solyc12g006930.1.1	| Symbols: FATB | FATB (fatty acyl-ACP thioesterases B); acyl carrier/ acyl-[acyl-carrier-protein] hydrolase | chr1:2691546-2693409 REVERSE	AT1G08510.1	Myristoyl-acyl carrier protein thioesterase, chloroplastic OS=Gossypium hirsutum GN=FATB1 PE=1 SV=1	Q9SQI3	Os06g0143400 protein OS=Oryza sativa subsp. japonica GN=P0535G04.36 PE=2 SV=1	Q9SNP5	CL1Contig5692	XM_010926998.2	25.1665	a	0	b	6.52836	b	0.983713	0.998278	0.515604	9	9	LOC105047881	6.52836	25.1665	0	1	0	1
B5	3-methyl-2-oxobutanoate dehydrogenase (2-methylpropanoyl-transferring) (AHRD V1 **** A1U0F1_MARAV); contains Interpro domain(s) IPR001017 Dehydrogenase, E1 component	Solyc04g063350.1.1	| Symbols: | 2-oxoisovalerate dehydrogenase, putative / 3-methyl-2-oxobutanoate dehydrogenase, putative / branched-chain alpha-keto acid dehydrogenase E1 alpha subunit, putative | chr1:7493492-7496240 FORWARD	AT1G21400.1	2-oxoisovalerate dehydrogenase subunit alpha, mitochondrial OS=Dictyostelium discoideum GN=bkdA PE=3 SV=1	Q54M22	Putative branched-chain alpha keto-acid dehydrogenase E1 alpha subunit OS=Arabidopsis thaliana GN=At5g09300 PE=2 SV=1	Q84JL2	CL1Contig10539	XM_010932353.2	91.9942	a	33.0698	b	12.7699	c	0.999997	1	0.966396	6	3 6 9	LOC105051761	12.7699	91.9942	33.0698	1	0	1
A6	Calcium-transporting ATPase (AHRD V1 ***- A8NHF4_COPC7); contains Interpro domain(s) IPR005782 ATPase, P-type, calcium-transporting	Solyc11g072880.1.1	| Symbols: ECA2, ATECA2 | ECA2 (ER-TYPE CA2+-ATPASE 2); calcium-transporting ATPase | chr4:382690-386226 REVERSE	AT4G00900.1	Sarcoplasmic/endoplasmic reticulum calcium ATPase 1 OS=Oryctolagus cuniculus GN=ATP2A1 PE=1 SV=1	P04191	Endoplasmic reticulum [ER]-type calcium ATPase OS=Populus trichocarpa GN=POPTRDRAFT_768258 PE=3 SV=1	B9HPP7	CL1Contig7335	XM_010922448.2	122.687	a	28.8545	b	86.7339	c	0.999951	0.975	0.996351	9	6 9	LOC105044515	86.7339	122.687	28.8545	1	0	1
C4	(P)ppGpp synthetase I (GTP pyrophosphokinase) SpoT/RelA (AHRD V1 *--* Q2RHV7_MOOTA); contains Interpro domain(s) IPR007685 RelA/SpoT	Solyc03g123370.1.1	| Symbols: RSH2, AT-RSH2, ATRSH2 | RSH2 (RELA-SPOT HOMOLOG 2); GTP diphosphokinase | chr3:4650902-4653514 REVERSE	AT3G14050.1	Probable guanosine-3',5'-bis(diphosphate) 3'-pyrophosphohydrolase OS=Synechocystis sp. (strain PCC 6803) GN=spoT PE=3 SV=1	P74007	RelA/SpoT-like protein OS=Ipomoea nil GN=RSH2 PE=2 SV=1	A8DD65	CL1Contig10582	XM_010918910.2	70.7647	a	9.25953	b	33.2018	c	1	0.980193	0.99899	6	6	LOC105041854	33.2018	70.7647	9.25953	1	0	1
B5	AMP deaminase (AHRD V1 ***- D3BRS6_POLPA); contains Interpro domain(s) IPR006329 AMP deaminase	Solyc09g014770.1.1	| Symbols: FAC1, ATAMPD | FAC1 (EMBRYONIC FACTOR1); AMP deaminase | chr2:16033767-16038793 REVERSE	AT2G38280.1	AMP deaminase 2 OS=Homo sapiens GN=AMPD2 PE=1 SV=2	Q01433	AT2G38280 protein OS=Arabidopsis thaliana GN=AT2G38280 PE=2 SV=1	B9DFX9	CL1Contig1689	XM_010922517.2	103.812	a	28.8545	b	17.7198	b	0.999403	1	0.767374	9	9	LOC105044580	17.7198	103.812	28.8545	1	0	1
A7	Catalase (AHRD V1 **** Q8L7J7_CAPAN); contains Interpro domain(s) IPR018028 Catalase related subgroup	Solyc04g082460.1.1	| Symbols: CAT3, SEN2, ATCAT3 | CAT3 (CATALASE 3); catalase | chr1:7143142-7145807 FORWARD	AT1G20620.2	Catalase-1/2 OS=Glycine max GN=CAT1 PE=2 SV=1	P29756	Catalase OS=Populus jackii PE=2 SV=1	A9PJC6	CL1Contig6131	XM_010919942.2	35.456	a	14.9834	b	12.9182	b	0.967715	0.964328	0.18219	3	3	LOC105042655	12.9182	35.456	14.9834	1	0	1
B5	Genome sequencing data contig C313 (AHRD V1 *-*- A8YHF7_MICAE)	Solyc08g082400.1.1	| Symbols: | unknown protein | chr4:12420593-12421345 REVERSE	AT4G23890.1			Putative uncharacterized protein OS=Vitis vinifera GN=VITISV_003162 PE=4 SV=1	A5AG98	CL1Contig144	XM_010911011.2	23.5882	a	1.32279	b	2.55398	b	0.999994	0.990584	0.620775	6	6	LOC105035449	2.55398	23.5882	1.32279	1	0	1
A4	Nitrilase/cyanide hydratase and apolipoprotein N-acyltransferase (AHRD V1 **-- C7PTC3_CHIPD); contains Interpro domain(s) IPR003010 Nitrilase/cyanide hydratase and apolipoprotein N-acyltransferase	Solyc10g047630.1.1	| Symbols: BETA-UP | BETA-UP (beta-ureidopropionase); beta-ureidopropionase | chr5:25739264-25741031 FORWARD	AT5G64370.1	Beta-ureidopropionase OS=Dictyostelium discoideum GN=pyd3 PE=1 SV=1	Q964D8	Putative uncharacterized protein OS=Vitis vinifera GN=VITISV_009630 PE=4 SV=1	A5B793	CL1Contig15784	XM_010935406.2	86.51	a	4.80908	b	9.32623	b	0.999996	1	0.206844	9	9	LOC105054031	9.32623	86.51	4.80908	1	0	1
B3									CL1Contig20482	XR_830754.2	40.1	a	21.826	b	10.2159	b	0.960306	0.992412	0.830156	6	6	LOC105038585	10.2159	40.1	21.826	1	0	1
A1	Branched-chain-amino-acid aminotransferase (AHRD V1 ***- Q9SNY8_SOLTU); contains Interpro domain(s) IPR005786 Branched-chain amino acid aminotransferase II	Solyc02g091970.1.1	| Symbols: ATBCAT-3, BCAT3 | BCAT3 (BRANCHED-CHAIN AMINOTRANSFERASE 3); branched-chain-amino-acid transaminase/ catalytic | chr3:18422768-18425473 FORWARD	AT3G49680.2	Branched-chain-amino-acid aminotransferase 3, chloroplastic OS=Arabidopsis thaliana GN=BCAT3 PE=1 SV=1	Q9M401	Branched-chain-amino-acid aminotransferase OS=Zea mays PE=2 SV=1	B6STR2	CL1Contig4558	XM_010941032.2	31.9104	a	5.99338	b	1.84546	b	0.998884	0.999665	0.665237	3	3	LOC105058186	1.84546	31.9104	5.99338	1	0	1
B2	BURP domain-containing protein (AHRD V1 **-- B2ZPK7_SOLLC); contains Interpro domain(s) IPR004873 BURP	Solyc08g068150.1.1	| Symbols: RD22 | RD22; nutrient reservoir | chr5:8914498-8916684 REVERSE	AT5G25610.1	BURP domain-containing protein 3 OS=Oryza sativa subsp. japonica GN=BURP3 PE=2 SV=1	Q942D4	Putative uncharacterized protein OS=Vitis vinifera GN=VITISV_004492 PE=4 SV=1	A5AI54	CL1Contig7203	XM_010919465.2	49.5353	a	0.661395	b	2.55398	b	1	0.999987	0.780945	6	6	LOC105042312	2.55398	49.5353	0.661395	1	0	1
C2	Pyruvate decarboxylase (AHRD V1 **** B0ZS79_PRUAR); contains Interpro domain(s) IPR012110 Pyruvate decarboxylase/indolepyruvate decarboxylase	Solyc10g076510.1.1	| Symbols: PDC2 | PDC2 (pyruvate decarboxylase-2); carboxy-lyase/ catalytic/ magnesium ion binding / pyruvate decarboxylase/ thiamin pyrophosphate binding | chr5:22310858-22312681 REVERSE	AT5G54960.1	Pyruvate decarboxylase isozyme 2 OS=Nicotiana tabacum GN=PDC2 PE=2 SV=1	P51846	Putative uncharacterized protein OS=Oryza sativa subsp. indica GN=OsI_11123 PE=3 SV=1	B8AM29	CL229Contig1	XM_010924278.2	35.456	a	9.98896	b	11.0728	b	0.995603	0.979986	0.22957	3	3	LOC105045855	11.0728	35.456	9.98896	1	0	1
A5	BHLH transcription factor (AHRD V1 *-** Q401N4_9LILI); contains Interpro domain(s) IPR011598 Helix-loop-helix DNA-binding	Solyc10g009290.1.1	| Symbols: ATMYC2, RD22BP1, JAI1, JIN1, MYC2, ZBF1 | MYC2; DNA binding / transcription activator/ transcription factor | chr1:11799042-11800913 REVERSE	AT1G32640.1	Transcription factor MYC2 OS=Arabidopsis thaliana GN=RAP1 PE=1 SV=2	Q39204	DNA binding protein, putative OS=Ricinus communis GN=RCOM_0130950 PE=4 SV=1	B9SVE6	CL1Contig697	XM_010942643.2	30.6647	a	5.29116	b	5.10797	b	0.99994	0.993276	0	6	6	LOC105059368	5.10797	30.6647	5.29116	1	0	1
A3	BEL1-like homeodomain protein 2 (AHRD V1 *--- BLH2_ARATH); contains Interpro domain(s) IPR006563 POX	Solyc08g081400.1.1	| Symbols: BEL1 | BEL1 (BELL 1); DNA binding / protein binding / transcription factor | chr5:16580424-16583770 FORWARD	AT5G41410.1	Homeobox protein BEL1 homolog OS=Arabidopsis thaliana GN=BEL1 PE=1 SV=2	Q38897	Predicted protein OS=Populus trichocarpa GN=POPTRDRAFT_839681 PE=3 SV=1	B9GKE5	CL1Contig17462	XM_010942864.2	116.395	a	62.518	b	0.932623	c	0.96499	1	1	9	6 9	LOC105059537	0.932623	116.395	62.518	1	0	1
A1	Os01g0786800 protein (Fragment) (AHRD V1 *-*- Q0JIP0_ORYSJ); contains Interpro domain(s) IPR002781 Protein of unknown function DUF81	Solyc09g008780.1.1	| Symbols: | unknown protein | chr2:15352767-15355050 REVERSE	AT2G36630.1			Putative uncharacterized protein OS=Oryza sativa subsp. indica GN=OsI_13369 PE=4 SV=1	A2XLL6	CL1Contig12353	XM_010937916.2	61.3434	a	9.61816	b	29.8439	b	0.998527	0.997637	0.878024	9	6 9	LOC105055900	29.8439	61.3434	9.61816	1	0	1
A3	Pyruvate decarboxylase (AHRD V1 **** Q1I1D9_CITSI); contains Interpro domain(s) IPR012110 Pyruvate decarboxylase/indolepyruvate decarboxylase	Solyc02g077240.1.1	| Symbols: | pyruvate decarboxylase, putative | chr5:129484-131625 REVERSE	AT5G01320.1	Pyruvate decarboxylase isozyme 1 OS=Zea mays GN=PDC1 PE=2 SV=1	P28516	Pyruvate decarboxylase (Fragment) OS=Solanum tuberosum GN=StPDC PE=2 SV=1	Q8H9C6	CL1Contig10266	XM_010914261.2	17.728	a	2.99669	b	1.84546	b	0.989837	0.984082	0.147722	3	3	LOC105038446	1.84546	17.728	2.99669	1	0	1
A1	Root cap protein 1 (Fragment) (AHRD V1 ***- Q1HVB0_MESVI); contains Interpro domain(s) IPR009646 Root cap	Solyc02g078930.1.1	| Symbols: | late embryogenesis abundant protein-related / LEA protein-related | chr5:22075334-22076567 FORWARD	AT5G54370.1			Chromosome undetermined scaffold_3192, whole genome shotgun sequence (Fragment) OS=Vitis vinifera GN=GSVIVT00012672001 PE=4 SV=1	A7R918	CL1Contig11570	XM_019850570.1	16.5118	a	5.95256	b	0	b	0.96229	0.989331	0.800065	6	6	LOC109505843	0	16.5118	5.95256	1	0	1
B3	Ent-copalyl diphosphate synthase (Fragment) (AHRD V1 *-** B3F2U3_ORYRU); contains Interpro domain(s) IPR001906 Terpene synthase-like	Solyc06g084240.1.1	| Symbols: GA1, ABC33, ATCPS1 | GA1 (GA REQUIRING 1); ent-copalyl diphosphate synthase/ magnesium ion binding | chr4:1237881-1244766 REVERSE	AT4G02780.1	Ent-copalyl diphosphate synthase 2 OS=Oryza sativa subsp. japonica GN=CPS2 PE=2 SV=1	Q6Z5I0	Copalyl diphosphate synthase OS=Solanum lycopersicum GN=CPS PE=2 SV=1	Q9ST35	CL1Contig22190	XM_010920096.2	77.8412	a	5.95256	b	0	b	1	1	0.800065	6	3 6 9	LOC105042778	0	77.8412	5.95256	1	0	1
C1	Aldehyde dehydrogenase family protein expressed (AHRD V1 **** Q53NG8_ORYSJ); contains Interpro domain(s) IPR012394 Aldehyde dehydrogenase NAD(P)-dependent IPR015590 Aldehyde dehydrogenase	Solyc06g060250.1.1	| Symbols: ALDH3H1, ALDH4 | ALDH3H1 (ALDEHYDE DEHYDROGENASE 3H1); 3-chloroallyl aldehyde dehydrogenase/ aldehyde dehydrogenase (NAD) | chr1:16796564-16798574 REVERSE	AT1G44170.3	Aldehyde dehydrogenase family 3 member H1 OS=Arabidopsis thaliana GN=ALDH3H1 PE=2 SV=2	Q70DU8	Putative uncharacterized protein OS=Oryza sativa subsp. indica GN=OsI_35395 PE=4 SV=1	B8BJI2	CL1Contig24396	XM_010932422.2	24.8192	a	4.99448	b	3.69092	b	0.995234	0.991766	0.150026	3	3	LOC105051810	3.69092	24.8192	4.99448	1	0	1
B2	Thaumatin-like protein (AHRD V1 ***- Q9STX6_ARATH); contains Interpro domain(s) IPR001938 Thaumatin, pathogenesis-related	Solyc01g111330.1.1	| Symbols: | thaumatin, putative | chr4:18066448-18067792 REVERSE	AT4G38660.2	Thaumatin-like protein 1 OS=Pyrus pyrifolia GN=TL1 PE=1 SV=1	O80327	Chromosome chr4 scaffold_83, whole genome shotgun sequence OS=Vitis vinifera GN=GSVIVT00036771001 PE=4 SV=1	A7QDW9	CL1Contig2921	XM_010935018.2	23.5882	a	3.96837	b	5.10797	b	0.999639	0.967776	0.446079	6	6 9	LOC105053748	5.10797	23.5882	3.96837	1	0	1
A4	UPF0176 protein yceA (AHRD V1 *--- YCEA_ECOL6); contains Interpro domain(s) IPR001763 Rhodanese-like	Solyc01g100730.1.1	| Symbols: | FUNCTIONS IN: molecular_function unknown; INVOLVED IN: biological_process unknown; LOCATED IN: cellular_component unknown; EXPRESSED IN: 22 plant structures; EXPRESSED DURING: 13 growth stages; CONTAINS InterPro DOMAIN/s: Rhodanese-like (InterPro:IPR001763), Protein of unknown function DUF341 (InterPro:IPR005645); BEST Arabidopsis thaliana protein match is: rhodanese-like domain-cont…	AT1G09280.1	Plasma membrane ATPase 4 OS=Nicotiana plumbaginifolia GN=PMA4 PE=2 SV=1	Q03194	P-type H+-ATPase (Fragment) OS=Phaseolus acutifolius PE=2 SV=1	Q7XAD1	CL1Contig25537	XM_010916329.2	25.1665	a	0	b	0	b	0.983713	1	0	9	9	LOC105039977	0	25.1665	0	1	0	1
A5	Thioesterase superfamily (AHRD V1 *-** Q0YNY9_9CHLB); contains Interpro domain(s) IPR006683 Thioesterase superfamily	Solyc04g007260.1.1	| Symbols: | thioesterase family protein | chr1:25585976-25587601 REVERSE	AT1G68260.1	Uncharacterized protein sll0410 OS=Synechocystis sp. (strain PCC 6803) GN=sll0410 PE=3 SV=1	Q55116	Putative uncharacterized protein OS=Oryza sativa subsp. japonica GN=OSJNBa0010H02.15 PE=4 SV=2	Q7XT36	CL1Contig19474	XM_010935367.1	22.0207	a	0	b	8.3936	b	0.971317	0.979011	0.660185	9	3 6 9	LOC105054001	8.3936	22.0207	0	1	0	1
A4	Receptor-like protein kinase (AHRD V1 ***- Q9LYS5_ARATH); contains Interpro domain(s) IPR002290 Serine/threonine protein kinase	Solyc01g094940.1.1	| Symbols: | ATP binding / kinase/ protein kinase/ protein serine/threonine kinase/ protein tyrosine kinase | chr4:550723-552847 FORWARD	AT4G01330.1	Probable serine/threonine-protein kinase At1g01540 OS=Arabidopsis thaliana GN=At1g01540 PE=1 SV=2	Q3EDL4	Os03g0125600 protein OS=Oryza sativa subsp. japonica GN=Os03g0125600 PE=4 SV=1	Q10SE3	CL1Contig11148	XM_010935663.2	94.3745	a	14.4272	b	22.3829	b	0.999954	1	0.377168	9	6 9	LOC105054206	22.3829	94.3745	14.4272	1	0	1
A4	Mannan endo-1 4-beta-mannosidase (AHRD V1 ***- A8FDC6_BACP2); contains Interpro domain(s) IPR001547 Glycoside hydrolase, family 5	Solyc02g084990.1.1	| Symbols: | (1-4)-beta-mannan endohydrolase, putative | chr5:26538911-26540837 REVERSE	AT5G66460.1	Mannan endo-1,4-beta-mannosidase 1 OS=Oryza sativa subsp. japonica GN=MAN1 PE=2 SV=2	Q0JKM9	1,4-beta-D-mannan endohydrolase OS=Zea mays PE=2 SV=1	B6TVD7	CL1Contig20303	XM_010916538.2	14.1824	a	0.998896	b	0	b	0.994971	0.990599	0.158079	3	3	LOC105040138	3.69092	42.5472	3.99558	1	0	1
A4	Plant viral-response family protein (AHRD V1 **-- B6SQA7_MAIZE); contains Interpro domain(s) IPR006904 Protein of unknown function DUF716	Solyc01g006050.1.1	| Symbols: | unknown protein | chr1:20602895-20603797 FORWARD	AT1G55230.1			Predicted protein OS=Populus trichocarpa GN=POPTRDRAFT_555238 PE=4 SV=1	B9GYI2	CL1Contig24634	XM_010934161.2	14.1824	a	1.99779	b	0	b	0.985602	0.990599	0.453749	3	3	LOC105053118	0	14.1824	1.99779	1	0	1
A6	Voltage-gated chloride channel (AHRD V1 **** Q96325_ARATH); contains Interpro domain(s) IPR002251 Chloride channel plant CLC	Solyc01g103140.1.1	| Symbols: ATCLC-A, CLC-A, CLCA | ATCLC-A (CHLORIDE CHANNEL A); anion channel/ nitrate transmembrane transporter/ voltage-gated chloride channel | chr5:16381645-16384999 REVERSE	AT5G40890.1	Chloride channel protein CLC-a OS=Arabidopsis thaliana GN=CLC-A PE=1 SV=2	P92941	Chloride channel (Fragment) OS=Oryza sativa subsp. japonica GN=OsCLC-2 PE=2 SV=1	Q8LPA1	CL1Contig22633	XM_010932212.2	88.0829	a	19.2363	b	47.5638	b	0.999525	0.998578	0.922617	9	3 9	LOC105051678	47.5638	88.0829	19.2363	1	0	1
A2	Alpha-amylase (AHRD V1 **** Q8LP27_IPONI); contains Interpro domain(s) IPR013775 Alpha-amylase, plant	Solyc03g095710.1.1	| Symbols: ATAMY1, AMY1 | AMY1 (ALPHA-AMYLASE-LIKE); alpha-amylase | chr4:12852109-12853825 REVERSE	AT4G25000.1	Alpha-amylase type B isozyme OS=Hordeum vulgare GN=AMY1.6 PE=2 SV=2	P04750	Os08g0473900 protein OS=Oryza sativa subsp. japonica GN=Os08g0473900 PE=2 SV=1	Q0J527	CL1Contig7998	XM_010944749.2	64.4892	a	24.0454	b	20.5177	b	0.971588	0.999992	0.404779	9	3 9	LOC105060891	20.5177	64.4892	24.0454	1	0	1
C1	F-box/LRR-repeat protein 2 (AHRD V1 ***- B6TAC3_MAIZE); contains Interpro domain(s) IPR006553 Leucine-rich repeat, cysteine-containing subtype	Solyc04g063380.1.1	| Symbols: SKP2A | SKP2A | chr1:7497479-7499386 FORWARD	AT1G21410.1	F-box/LRR-repeat protein 5 OS=Arabidopsis thaliana GN=FBL5 PE=2 SV=1	O49286	Putative uncharacterized protein OS=Zea mays PE=2 SV=1	B4F7T2	CL1Contig8892	XM_010923401.2	42.5472	a	15.9823	b	7.38184	b	0.989695	0.99908	0.818928	3	3	LOC105045214	7.38184	42.5472	15.9823	1	0	1
A1	Cytochrome P450 (AHRD V1 ***- B9HDU8_POPTR); contains Interpro domain(s) IPR002401 Cytochrome P450, E-class, group I	Solyc10g078280.1.1	| Symbols: CYP94D1 | CYP94D1; electron carrier/ heme binding / iron ion binding / monooxygenase/ oxygen binding | chr1:12637054-12638550 FORWARD	AT1G34540.1	Cytochrome P450 94A1 OS=Vicia sativa GN=CYP94A1 PE=2 SV=2	O81117	Putative cytochrome P450-dependent fatty acid hydroxylase OS=Oryza sativa subsp. japonica GN=P0034E02.33 PE=3 SV=1	Q8LRA4	CL1Contig6902	XM_019854425.1	31.4582	a	4.80908	b	2.79787	b	0.967571	0.999999	0.623772	9	9	LOC105055892	2.79787	31.4582	4.80908	1	0	1
A1	Inositol-3-phosphate synthase (AHRD V1 ***- C4PW06_ARATH); contains Interpro domain(s) IPR002587 Myo-inositol-1-phosphate synthase	Solyc04g054740.1.1	| Symbols: ATMIPS3, MIPS3 | MIPS3 (MYO-INOSITOL-1-PHOSTPATE SYNTHASE 3); binding / catalytic/ inositol-3-phosphate synthase | chr5:3187538-3190161 REVERSE	AT5G10170.1	Inositol-3-phosphate synthase OS=Zea mays PE=2 SV=2	Q9FPK7	Myo-inositol 1-phosphate synthase OS=Passiflora edulis f. flavicarpa GN=mips PE=2 SV=1	Q1HG62	CL1Contig5135	XM_010907606.2	30.6647	a	14.5507	b	0	c	0.968553	0.999789	0.989984	6	6	LOC105032996	0	30.6647	14.5507	1	0	1
A2	Polygalacturonase A (AHRD V1 **** Q9M6S2_ACTCH); contains Interpro domain(s) IPR000408 Regulator of chromosome condensation, RCC1 IPR000743 Glycoside hydrolase, family 28	Solyc04g015530.1.1	| Symbols: PGAZAT, ADPG2 | PGAZAT (POLYGALACTURONASE ABSCISSION ZONE A. THALIANA); polygalacturonase | chr2:17461918-17464059 REVERSE	AT2G41850.1	Polygalacturonase OS=Actinidia deliciosa PE=2 SV=1	P35336	Polygalacturonase A OS=Actinidia chinensis GN=PGA PE=2 SV=1	Q9M6S2	CL1Contig9409	XM_019851224.1	64.4892	a	0	b	3.73049	b	0.999986	1	0.175603	9	3 9	LOC105056874	3.73049	64.4892	0	1	0	1
C1	Kelch-like protein 3 (AHRD V1 *-*- KLHL3_PONAB); contains Interpro domain(s) IPR015915 Kelch-type beta propeller	Solyc01g005970.1.1	| Symbols: | kelch repeat-containing F-box family protein | chr1:25277294-25278529 FORWARD	AT1G67480.1	F-box/kelch-repeat protein At1g67480 OS=Arabidopsis thaliana GN=At1g67480 PE=2 SV=1	Q9CAG8	Predicted protein OS=Populus trichocarpa GN=POPTRDRAFT_592319 PE=4 SV=1	B9MWF5	CL1Contig19135	XM_010931471.1	49.6383	a	21.9757	b	12.9182	b	0.983009	0.997593	0.757888	3	3	LOC105051160	12.9182	49.6383	21.9757	1	0	1
C1	WD-repeat protein-like (AHRD V1 ***- Q9FNN2_ARATH); contains Interpro domain(s) IPR017986 WD40 repeat, region	Solyc07g044850.1.1	| Symbols: | transducin family protein / WD-40 repeat family protein | chr5:2771104-2773827 REVERSE	AT5G08560.1	WD repeat-containing protein 26 OS=Danio rerio GN=wdr26 PE=1 SV=1	Q5SP67	WD-repeat protein-like OS=Arabidopsis thaliana GN=At5g08560/MAH20.12 PE=2 SV=1	Q9FNN2	CL1Contig23536	XM_010907916.2	74.4575	a	40.9547	b	16.6091	c	0.974345	0.999934	0.990054	3	3	LOC105033215	16.6091	74.4575	40.9547	1	0	1
C2	Telomere repeat-binding protein 5 (AHRD V1 **** TRP5_ARATH); contains Interpro domain(s) IPR001005 SANT, DNA-binding	Solyc06g005590.1.1	| Symbols: TRFL2 | TRFL2 (TRF-LIKE 2); DNA binding | chr1:2318433-2321048 REVERSE	AT1G07540.1	Telomere-binding protein 1 OS=Oryza sativa subsp. japonica GN=TBP1 PE=1 SV=2	Q9LL45	Putative uncharacterized protein OS=Zea mays PE=2 SV=1	C0PH41	CL1Contig6389	XM_010922266.1	63.8207	a	6.99227	b	25.8365	c	1	0.989906	0.996755	3	3	LOC105044389	25.8365	63.8207	6.99227	1	0	1
A2	Genomic DNA chromosome 5 P1 clone MEE6 (AHRD V1 *-*- Q9FLL8_ARATH)	Solyc03g097710.1.1	| Symbols: | unknown protein | chr5:16452598-16454989 FORWARD	AT5G41110.1			cDNA clone:J013066A21, full insert sequence OS=Oryza sativa subsp. japonica GN=OSJNBa0033D24.31-3 PE=2 SV=1	Q6Z1G4	CL1Contig10780	XM_010910715.2	22.0207	a	0	b	4.66311	b	0.971317	0.998661	0.309509	9	9	LOC105035235	4.66311	22.0207	0	1	0	1
C2	Phosphofructokinase family protein (AHRD V1 ***- D7LE10_ARALY); contains Interpro domain(s) IPR012004 Pyrophosphate-dependent phosphofructokinase TP0108	Solyc11g010450.1.1	| Symbols: PFK5 | PFK5 (PHOSPHOFRUCTOKINASE 5); 6-phosphofructokinase | chr2:9545670-9548414 FORWARD	AT2G22480.1	6-phosphofructokinase 5, chloroplastic OS=Arabidopsis thaliana GN=PFK5 PE=1 SV=1	Q8VYN6	Putative diphosphate-fructose-6-phosphate 1-phosphotransferase OS=Oryza sativa subsp. japonica GN=OSJNBa0016C11.39 PE=4 SV=1	Q6Z522	CL1Contig22316	XM_010918735.2	85.0943	a	34.9614	b	22.1455	b	0.999017	0.999927	0.81693	3	3	LOC105041727	22.1455	85.0943	34.9614	1	0	1
A1	Neutral invertase (AHRD V1 ***- Q8L6W3_BETVU); contains Interpro domain(s) IPR006937 Plant neutral invertase	Solyc11g007270.1.1	| Symbols: CINV1 | CINV1 (cytosolic invertase 1); beta-fructofuranosidase | chr1:13122460-13124808 REVERSE	AT1G35580.2			Neutral/alkaline invertase OS=Lolium perenne GN=inv PE=4 SV=1	A2RPC0	CL1Contig20679	XM_010941986.1	58.1976	a	14.4272	b	10.2588	b	0.991307	1	0.565489	9	9	LOC105058899	10.2588	58.1976	14.4272	1	0	1
C4	Zinc finger family protein (AHRD V1 ***- D7MTV5_ARALY); contains Interpro domain(s) IPR011016 Zinc finger, RING-CH-type	Solyc07g044780.1.1	| Symbols: | zinc finger (C3HC4-type RING finger) family protein | chr5:24354298-24356706 FORWARD	AT5G60580.1	Probable E3 ubiquitin-protein ligase MARCH10 OS=Rattus norvegicus GN=March10 PE=2 SV=1	Q5XIV2	Predicted protein OS=Populus trichocarpa GN=POPTRDRAFT_576042 PE=4 SV=1	B9IHF4	CL1Contig48	XM_010908266.2	16.5118	a	1.32279	b	0	b	0.999691	0.989331	0	6	6	LOC105033430	0	16.5118	1.32279	1	0	1
C3	Genomic DNA chromosome 3 TAC clone K1G2 (AHRD V1 *-*- Q9LTZ3_ARATH)	Solyc02g093710.1.1	| Symbols: | INVOLVED IN: biological_process unknown; EXPRESSED IN: 18 plant structures; EXPRESSED DURING: 10 growth stages; CONTAINS InterPro DOMAIN/s: EF-HAND 1 (InterPro:IPR018247); BEST Arabidopsis thaliana protein match is: unknown protein (TAIR:AT2G41730.1); Has 208 Blast hits to 177 proteins in 46 species: Archae - 0; Bacteria - 4; Metazoa - 51; Fungi - 25; Plants - 42; Viruses - 6; Other …	AT5G40690.1			Chromosome chr14 scaffold_21, whole genome shotgun sequence OS=Vitis vinifera GN=GSVIVT00020589001 PE=4 SV=1	A7PLW4	CL1Contig8192	XM_010914594.2	17.728	a	1.99779	b	0	b	0.995835	0.996782	0.453749	3	3	LOC105038729	0	17.728	1.99779	1	0	1
C1	Cytokinin riboside 5&apos;-monophosphate phosphoribohydrolase LOG (AHRD V1 **-- LOG_ORYSJ); contains Interpro domain(s) IPR005269 marginal hypothetical protein CHP00730	Solyc08g062820.1.1	| Symbols: | protein homodimerization | chr5:3855072-3856815 FORWARD	AT5G11950.1	UPF0717 protein At5g11950 OS=Arabidopsis thaliana GN=At5g11950 PE=1 SV=1	Q84MC2	Chromosome chr4 scaffold_6, whole genome shotgun sequence OS=Vitis vinifera GN=GSVIVT00032184001 PE=4 SV=1	A5C3Z8	CL1Contig6668	XM_010910661.2	28.3648	a	9.98896	b	5.53638	b	0.974835	0.990534	0.564465	3	3 6	LOC105035179	5.53638	28.3648	9.98896	1	0	1
C3	Auxin efflux carrier family protein (AHRD V1 ***- D7M6D2_ARALY); contains Interpro domain(s) IPR004776 Auxin efflux carrier	Solyc10g074790.1.1	| Symbols: | auxin efflux carrier family protein | chr5:377373-379600 REVERSE	AT5G01990.1	Uncharacterized transporter C5D6.04 OS=Schizosaccharomyces pombe GN=SPAC5D6.04 PE=2 SV=1	O14197	Putative uncharacterized protein OS=Oryza sativa subsp. japonica GN=OsJ_03876 PE=4 SV=1	B9ETW3	CL1Contig25900	XM_010924512.2	106.368	a	57.936	b	7.38184	c	0.992485	1	1	3	3	LOC105046029	7.38184	106.368	57.936	1	0	1
A5	Hydrolase alpha/beta fold family protein (AHRD V1 **** D7LIQ3_ARALY); contains Interpro domain(s) IPR000073 Alpha/beta hydrolase fold-1	Solyc09g009500.1.1	| Symbols: | hydrolase, alpha/beta fold family protein | chr2:15208867-15210768 REVERSE	AT2G36290.1			Chromosome chr8 scaffold_23, whole genome shotgun sequence OS=Vitis vinifera GN=GSVIVT00021627001 PE=4 SV=1	A7PPF0	CL1Contig7869	XM_010913971.1	18.8706	a	6.61395	b	2.55398	b	0.975446	0.970485	0.481858	6	3 6	LOC105038237	2.55398	18.8706	6.61395	1	0	1
D6	Amino acid permease (AHRD V1 **** B9GU10_POPTR); contains Interpro domain(s) IPR013057 Amino acid transporter, transmembrane	Solyc06g060110.1.1	| Symbols: AAP1, NAT2 | AAP1 (AMINO ACID PERMEASE 1); amino acid transmembrane transporter/ neutral amino acid transmembrane transporter | chr1:21676623-21680313 FORWARD	AT1G58360.1	Amino acid permease 1 OS=Arabidopsis thaliana GN=AAP1 PE=1 SV=1	Q42400	Amino acid carrier OS=Zea mays PE=2 SV=1	B6T9X6	CL1Contig8180	XM_010914272.2	3.5456	a	77.9139	b	60.9002	b	1	0.999984	0.753313	3	3	LOC105038466	60.9002	3.5456	77.9139	0	1	1
D6	Nitrate transporter (AHRD V1 **** Q852P7_TOBAC); contains Interpro domain(s) IPR000109 TGF-beta receptor, type I/II extracellular region	Solyc08g078950.1.1	| Symbols: NRT1.1, CHL1-1, NRT1, B-1, ATNRT1, CHL1 | NRT1.1; nitrate transmembrane transporter/ transporter | chr1:4105341-4109290 FORWARD	AT1G12110.1	Nitrate/chlorate transporter OS=Arabidopsis thaliana GN=CHL1 PE=2 SV=1	Q05085	cDNA clone:J023045B01, full insert sequence OS=Oryza sativa subsp. japonica PE=2 SV=1	B7EHA8	CL1Contig13181	XM_010921214.2	0	a	34.9614	b	20.3001	b	0.999737	0.986902	0.880304	3	3	LOC105043612	20.3001	0	34.9614	0	1	1
D5	Subunit VIb of cytochrome c oxidase (AHRD V1 *-*- C4R7U6_PICPG); contains Interpro domain(s) IPR003213 Cytochrome c oxidase, subunit VIb	Solyc12g057120.1.1	| Symbols: COX6B, ATCOX6B2 | COX6B (CYTOCHROME C OXIDASE 6B); cytochrome-c oxidase | chr1:7925447-7926918 FORWARD	AT1G22450.1	Cytochrome c oxidase subunit 6B OS=Schizosaccharomyces pombe GN=cox12 PE=2 SV=2	O94581	Os07g0621600 protein OS=Oryza sativa subsp. japonica GN=P0594D10.126 PE=4 SV=1	Q8LHA3	CL1Contig1533	XM_010918408.2	6.29163	a	33.6636	b	19.5851	b	0.994957	0.972113	0.828081	9	9	LOC105041435	19.5851	6.29163	33.6636	0	1	1
B4	40S ribosomal protein S28 (AHRD V1 ***- B6T1V2_MAIZE); contains Interpro domain(s) IPR000289 Ribosomal protein S28e	Solyc10g078630.1.1	| Symbols: | 60S ribosomal protein L11 (RPL11D) | chr5:18565281-18566377 REVERSE	AT5G45775.1	40S ribosomal protein S28 OS=Zea mays GN=RPS28 PE=3 SV=1	P46302	S28 ribosomal protein (Fragment) OS=Triticum aestivum PE=2 SV=1	Q7X9K4	CL1Contig9990	XM_019851072.1	3.5456	a	23.9735	b	23.991	b	0.973775	0.967182	0.0554515	3	3	LOC105046457	23.991	3.5456	23.9735	0	1	1
A2	Glycerol-3-phosphate dehydrogenase (AHRD V1 **** O22216_ARATH); contains Interpro domain(s) IPR006168 NAD-dependent glycerol-3-phosphate dehydrogenase	Solyc04g016330.1.1	| Symbols: GPDHC1 | GPDHC1; NAD or NADH binding / glycerol-3-phosphate dehydrogenase (NAD+) | chr2:17326801-17328654 FORWARD	AT2G41540.1	Glycerol-3-phosphate dehydrogenase [NAD(P)+] OS=Corynebacterium diphtheriae GN=gpsA PE=3 SV=1	P61738	Os05g0495700 protein (Fragment) OS=Oryza sativa subsp. japonica GN=Os05g0495700 PE=3 SV=1	Q0DH26	CL1Contig21446	XM_010933268.2	0	a	17.9801	b	16.6091	b	0.982098	0.969718	0.0890238	3	3	LOC105052453	16.6091	0	17.9801	0	1	1
D5	Protein binding protein (AHRD V1 ***- D7KWR9_ARALY); contains Interpro domain(s) IPR001841 Zinc finger, RING-type IPR017066 S-ribonuclease binding protein, SBP1, pollen	Solyc04g078760.1.1	| Symbols: SBP1 | SBP1 (s-ribonuclease binding protein 1); protein binding / zinc ion binding | chr1:17199371-17200680 FORWARD	AT1G45976.1	RING finger protein B OS=Dictyostelium discoideum GN=rngB PE=2 SV=2	Q7M3S9	Chromosome chr18 scaffold_1, whole genome shotgun sequence OS=Vitis vinifera GN=GSVIVT00014837001 PE=4 SV=1	A7NTX8	CL1Contig3424	NM_001303597.1	9.43745	a	33.6636	b	29.8439	b	0.981164	0.994891	0.360784	9	9	LOC105041355	29.8439	9.43745	33.6636	0	1	1
B4	Manganese transport protein mntH (AHRD V1 **-* MNTH_LACBR); contains Interpro domain(s) IPR001046 Natural resistance-associated macrophage protein	Solyc02g092800.1.1	| Symbols: ATNRAMP4, NRAMP4 | ATNRAMP4; inorganic anion transmembrane transporter/ manganese ion transmembrane transporter/ metal ion transmembrane transporter | chr5:26861822-26863580 FORWARD	AT5G67330.1	Metal transporter Nramp4 OS=Arabidopsis thaliana GN=NRAMP4 PE=2 SV=1	Q9FN18	Chromosome chr18 scaffold_1, whole genome shotgun sequence OS=Vitis vinifera GN=GSVIVT00014922001 PE=4 SV=1	A7NU57	CL1Contig20	XM_010938263.2	10.6368	a	36.9592	b	60.9002	c	0.975952	0.999521	0.963985	3	3	LOC105056158	60.9002	10.6368	36.9592	0	1	1
D5	Leucine-rich repeat receptor-like kinase (AHRD V1 ***- Q0PW22_POPTO); contains Interpro domain(s) IPR013210 Leucine-rich repeat, N-terminal	Solyc10g081190.1.1	| Symbols: | leucine-rich repeat protein, putative | chr5:7164758-7166904 FORWARD	AT5G21090.1	Somatic embryogenesis receptor kinase 2 OS=Arabidopsis thaliana GN=SERK2 PE=1 SV=1	Q9XIC7	Serine-threonine protein kinase, plant-type, putative OS=Ricinus communis GN=RCOM_0657710 PE=4 SV=1	B9SW31	CL1Contig14001	XM_010906394.1	0	a	9.61816	b	13.0567	b	0.970059	0.998146	0.0751854	9	9	LOC105032053	13.0567	0	9.61816	0	1	1
D5	Mitogen activated protein kinase 20-1 (AHRD V1 **** B3GCL1_ORYSI); contains Interpro domain(s) IPR002290 Serine/threonine protein kinase	Solyc07g056350.1.1	| Symbols: ATMPK15 | ATMPK15; MAP kinase/ kinase | chr1:27700212-27703168 FORWARD	AT1G73670.1	Mitogen-activated protein kinase 19 OS=Arabidopsis thaliana GN=MPK19 PE=2 SV=2	Q9LUC3	Chromosome chr12 scaffold_18, whole genome shotgun sequence OS=Vitis vinifera GN=GSVIVT00018914001 PE=4 SV=1	A7PJX1	CL1Contig7199	XM_010928374.2	15.7291	a	52.8999	b	32.6418	b	0.994957	0.962232	0.862141	9	9	LOC105048888	32.6418	15.7291	52.8999	0	1	1
D4	Tropinone-reductase-like39 (AHRD V1 **-- B2BXL7_ARALY); contains Interpro domain(s) IPR002347 Glucose/ribitol dehydrogenase	Solyc06g005720.1.1	| Symbols: | tropinone reductase, putative / tropine dehydrogenase, putative | chr5:1824066-1825833 REVERSE	AT5G06060.1	Tropinone reductase homolog OS=Datura stramonium PE=2 SV=1	P50165	Chromosome chr13 scaffold_17, whole genome shotgun sequence OS=Vitis vinifera GN=GSVIVT00018424001 PE=3 SV=1	A7PIP6	CL1Contig12103	XM_010922207.2	0	a	14.4272	b	14.922	b	0.992621	0.999269	0	9	9	LOC105044348	14.922	0	14.4272	0	1	1
D1	Enoyl reductase (AHRD V1 ***- P93062_BRANA); contains Interpro domain(s) IPR014358 Enoyl-[acyl-carrier-protein] reductase (NADH)	Solyc10g078740.1.1	| Symbols: MOD1, ENR1 | MOD1 (MOSAIC DEATH 1); enoyl-[acyl-carrier-protein] reductase (NADH)/ enoyl-[acyl-carrier-protein] reductase/ oxidoreductase | chr2:2322876-2324867 FORWARD	AT2G05990.1	Enoyl-[acyl-carrier-protein] reductase [NADH], chloroplastic OS=Brassica napus PE=1 SV=2	P80030	Os08g0327400 protein OS=Oryza sativa subsp. japonica GN=OSJNBa0049I01.2 PE=2 SV=1	Q6Z0I4	CL1Contig17272	XM_010930132.2	1.57291	a	14.4272	b	12.1241	b	0.970378	0.981658	0.412156	9	9	LOC105050202	12.1241	1.57291	14.4272	0	1	1
D1	50S ribosomal protein L27 (AHRD V1 ***- B6T4C5_MAIZE); contains Interpro domain(s) IPR001684 Ribosomal protein L27	Solyc11g071320.1.1	| Symbols: | ribosomal protein L27 family protein | chr5:4941466-4942133 REVERSE	AT5G15220.1	50S ribosomal protein L27 OS=Bartonella tribocorum (strain CIP 105476 / IBS 506) GN=rpmA PE=3 SV=1	A9IM57	50S ribosomal protein L27 OS=Zea mays PE=2 SV=1	B6SKA6	CL1Contig5665	XM_010944802.2	0	a	24.0454	b	7.46098	c	0.999552	0.969713	0.966217	9	9	LOC105060920	7.46098	0	24.0454	0	1	1
D4	Proteasome subunit alpha type (AHRD V1 ***- C6TGU2_SOYBN); contains Interpro domain(s) IPR001353 Proteasome, subunit alpha/beta	Solyc02g070510.1.1	| Symbols: PAE2 | PAE2; endopeptidase/ peptidase/ threonine-type endopeptidase | chr3:4764364-4766381 FORWARD	AT3G14290.1	Proteasome subunit alpha type-5 OS=Glycine max GN=PAE1 PE=2 SV=1	Q9M4T8	Proteasome subunit alpha type OS=Vitis vinifera GN=VITISV_007438 PE=3 SV=1	A5BYS9	CL1Contig11058	XM_010938949.2	1.57291	a	14.4272	b	10.2588	b	0.970378	0.959036	0.565489	9	9	LOC105056664	10.2588	1.57291	14.4272	0	1	1
D9	Nodulin family protein (AHRD V1 ***- D7MWD3_ARALY); contains Interpro domain(s) IPR010658 Nodulin-like	Solyc05g055540.1.1	| Symbols: | nodulin family protein | chr2:16366287-16368231 REVERSE	AT2G39210.1			Putative uncharacterized protein OS=Oryza sativa subsp. indica GN=OsI_25182 PE=4 SV=1	A2YIY0	CL1Contig14832	XM_010934990.2	3.14582	a	19.2363	b	13.0567	b	0.975838	0.956972	0.631351	9	9	LOC105053726	13.0567	3.14582	19.2363	0	1	1
D1	Glucose-repressible alcohol dehydrogenase transcriptional effector CCR4 (AHRD V1 **-- D3TNH5_GLOMM); contains Interpro domain(s) IPR005135 Endonuclease/exonuclease/phosphatase	Solyc10g078950.1.1	| Symbols: | hydrolase | chr3:21660866-21663697 REVERSE	AT3G58580.1	Carbon catabolite repressor protein 4 homolog 2 OS=Arabidopsis thaliana GN=CCR4-2 PE=2 SV=2	Q9M2F8	Predicted protein OS=Populus trichocarpa GN=POPTRDRAFT_825136 PE=2 SV=1	A9PF97	CL1Contig17833	XM_010935880.2	0	a	16.9812	b	16.6091	b	0.977054	0.969718	0	3	3	LOC105054395	16.6091	0	16.9812	0	1	1
D2	Zinc finger protein (AHRD V1 *-*- Q9LVQ7_ARATH); contains Interpro domain(s) IPR007087 Zinc finger, C2H2-type	Solyc03g121660.1.1	| Symbols: | zinc finger (C2H2 type) family protein | chr5:26641914-26643883 REVERSE	AT5G66730.1	Zinc finger protein MAGPIE OS=Arabidopsis thaliana GN=MGP PE=1 SV=1	Q9ZWA6	Chromosome chr4 scaffold_32, whole genome shotgun sequence OS=Vitis vinifera GN=GSVIVT00024976001 PE=4 SV=1	A7PUY6	CL1Contig3103	XM_019854125.1	0	a	18.979	b	20.3001	b	0.986033	0.986902	0.195882	3	3	LOC105055773	20.3001	0	18.979	0	1	1
D9	Mitochondrial SBP40 (AHRD V1 **-- Q58J68_SOLTU); contains Interpro domain(s) IPR012340 Nucleic acid-binding, OB-fold	Solyc09g007430.1.1	| Symbols: OSB3 | OSB3 (ORGANELLAR SINGLE-STRANDED DNA BINDING PROTEIN 3); single-stranded DNA binding | chr5:18070877-18073010 REVERSE	AT5G44785.1	Protein OSB3, chloroplastic/mitochondrial OS=Arabidopsis thaliana GN=OSB3 PE=2 SV=1	Q8GWJ4	At5g44785 OS=Arabidopsis thaliana GN=At5g44785/K23L20.13 PE=2 SV=1	Q8GWJ4	CL1Contig7364	XM_010940315.2	0	a	9.61816	b	6.52836	b	0.970059	0.951754	0.573918	9	9	LOC105057648	6.52836	0	9.61816	0	1	1
B3	Unknown Protein (AHRD V1)	Solyc04g007990.1.1	| Symbols: | unknown protein | chr1:25473731-25473934 FORWARD	AT1G67920.1			At1g67920 OS=Arabidopsis thaliana GN=At1g67920 PE=4 SV=1	Q9C9V8	CL1Contig1082	XM_010938482.2	28.3059	a	5.95256	b	7.66195	b	0.999653	0.968165	0.459297	6	6	LOC105056320	7.66195	28.3059	5.95256	1	0	1
C6	heat shock protein (AHRD V1 ***- B2D2G5_CAPSN); contains Interpro domain(s) IPR013126 Heat shock protein 70	Solyc09g010630.1.1	| Symbols: Hsp70b | Hsp70b (heat shock protein 70B); ATP binding | chr1:5502386-5504326 REVERSE	AT1G16030.1	Chloroplast envelope membrane 70 kDa heat shock-related protein OS=Spinacia oleracea GN=SCE70 PE=1 SV=3	P29357	Heat shock protein, putative OS=Ricinus communis GN=RCOM_0464250 PE=3 SV=1	B9SR13	CL1Contig12685	XM_019850712.1	1102.68	a	929.972	b	215.919	c	0.9905	0.999	0.999	3	3	LOC105044427	215.919	1102.68	929.972	1	0	1
A4	1-aminocyclopropane-1-carboxylate oxidase (AHRD V1 ***- Q9FR98_MUSAC); contains Interpro domain(s) IPR005123 Oxoglutarate and iron-dependent oxygenase	Solyc06g060070.1.1	| Symbols: | 1-aminocyclopropane-1-carboxylate oxidase, putative / ACC oxidase, putative | chr1:29063215-29064447 REVERSE	AT1G77330.1	1-aminocyclopropane-1-carboxylate oxidase OS=Musa acuminata GN=MAO1B PE=3 SV=1	Q9FR99	1-aminocyclopropane-1-carboxylate oxidase OS=Musa acuminata GN=MAO1A PE=3 SV=1	Q9FR98	CL1Contig6785	XM_010910523.2	124.26	a	14.4272	b	72.7446	c	1	0.999197	0.999232	9	9	LOC105035107	148.408	149.079	19.4217	1	0	1
C4	Sucrose transporter-like protein (AHRD V1 **** Q9FVL6_SOLLC); contains Interpro domain(s) IPR005989 Sucrose/H+ symporter, plant	Solyc05g007190.1.1	| Symbols: SUT2, ATSUC3, SUC3, ATSUT2 | SUT2 (SUCROSE TRANSPORTER 2); carbohydrate transmembrane transporter/ sucrose transmembrane transporter/ sucrose:hydrogen symporter/ sugar:hydrogen symporter | chr2:828546-832296 REVERSE	AT2G02860.1	Sucrose transport protein SUC3 OS=Arabidopsis thaliana GN=SUC3 PE=1 SV=1	O80605	Os03g0170900 protein OS=Oryza sativa subsp. japonica GN=Os03g0170900 PE=2 SV=1	Q10R54	CL1Contig8107	XM_010918710.2	386.47	a	211.766	b	156.864	c	0.999	0.999	0.999	3	3 9	LOC105041710	156.864	386.47	211.766	1	0	1
C4			| Symbols: | metal transporter family protein | chr3:2624694-2626879 REVERSE	AT3G08650.1					CL1Contig22967	XM_010908156.2	60.2751	a	20.9768	b	18.4546	b	0.998608	0.997759	0.20144	3	3	LOC105033391	18.4546	60.2751	20.9768	1	0	1
C5	Aquaporin 1 (AHRD V1 ***- Q9M4T0_ALLCE); contains Interpro domain(s) IPR012269 Aquaporin	Solyc11g069430.1.1	| Symbols: PIP2B, PIP2;2 | PIP2B (PLASMA MEMBRANE INTRINSIC PROTEIN 2); water channel | chr2:15613624-15614791 REVERSE	AT2G37170.1	Aquaporin PIP2-4 OS=Zea mays GN=PIP2-4 PE=1 SV=1	Q9ATM6	Aquaporin PIP2.2 OS=Zea mays PE=2 SV=1	B6T7B8	CL1Contig1241	XM_010922103.2	156.006	a	100.889	b	36.9092	c	0.98361	1	0.999993	3	3 6	LOC105044283	36.9092	156.006	100.889	1	0	1
D4	UDP-glucuronosyltransferase (AHRD V1 **-* Q5UB81_ARATH); contains Interpro domain(s) IPR002213 UDP-glucuronosyl/UDP-glucosyltransferase	Solyc04g074380.1.1	| Symbols: AtUGT85A2 | AtUGT85A2 (UDP-glucosyl transferase 85A2); UDP-glycosyltransferase/ glucuronosyltransferase/ transferase, transferring glycosyl groups | chr1:7895068-7897527 REVERSE	AT1G22360.1	Cytokinin-O-glucosyltransferase 2 OS=Arabidopsis thaliana GN=UGT85A1 PE=2 SV=1	Q9SK82	Chromosome undetermined scaffold_502, whole genome shotgun sequence OS=Vitis vinifera GN=GSVIVT00013561001 PE=3 SV=1	A7R3C2	CL1Contig9244	XM_019849431.1	46.0928	a	13.9845	b	1.84546	c	0.997958	0.999994	0.980947	3	3	LOC105041939	1.84546	46.0928	13.9845	1	0	1
C2	Gibberellin 2-oxidase (AHRD V1 **** A4GVL8_SOLLC); contains Interpro domain(s) IPR005123 Oxoglutarate and iron-dependent oxygenase	Solyc07g061720.1.1	| Symbols: ATGA2OX2 | ATGA2OX2 (GIBBERELLIN 2-OXIDASE); gibberellin 2-beta-dioxygenase | chr1:10537769-10539570 FORWARD	AT1G30040.1	Gibberellin 2-beta-dioxygenase 1 OS=Pisum sativum GN=GA2OX1 PE=1 SV=1	Q9SQ80	GA 2-oxidase 2 OS=Elaeis guineensis var. tenera PE=2 SV=1	B3TLX1	CL1Contig25316	XM_010917246.2	1021.13	a	715.21	b	173.473	c	0.999	0.999	0.999	3	3 6 9	LOC105040629	173.473	1021.13	715.21	1	0	1
D4	Glyceraldehyde-3-phosphate dehydrogenase (AHRD V1 **** Q9XG67_TOBAC); contains Interpro domain(s) IPR000173 Glyceraldehyde 3-phosphate dehydrogenase	Solyc03g111010.1.1	| Symbols: GAPC-2, GAPC2 | GAPC2 (GLYCERALDEHYDE-3-PHOSPHATE DEHYDROGENASE C2); NAD or NADH binding / binding / catalytic/ glyceraldehyde-3-phosphate dehydrogenase (phosphorylating)/ glyceraldehyde-3-phosphate dehydrogenase | chr1:4608465-4610494 REVERSE	AT1G13440.2	Glyceraldehyde-3-phosphate dehydrogenase, cytosolic OS=Dianthus caryophyllus GN=GAPC PE=3 SV=1	P34921	Glyceraldehyde-3-phosphate dehydrogenase OS=Dimocarpus longan PE=2 SV=1	C0LDX2	CL1Contig26302	XM_010909458.2	247.677	a	198.419	b	117.483	c	0.955	0.999987	0.999	6	6	LOC105034336	117.483	247.677	198.419	1	0	1
C1	Sucrose synthase (AHRD V1 **** O82693_SOLLC); contains Interpro domain(s) IPR012820 Sucrose synthase, plants and cyanobacteria IPR000368 Sucrose synthase	Solyc12g009300.1.1	| Symbols: SUS6, ATSUS6 | SUS6 (SUCROSE SYNTHASE 6); UDP-glycosyltransferase/ sucrose synthase | chr1:27584533-27588326 REVERSE	AT1G73370.1	Sucrose synthase 2 OS=Hordeum vulgare GN=SS2 PE=1 SV=1	P31923	Sus1 protein OS=Zea mays GN=sus1 PE=4 SV=1	Q43706	CL1Contig13612	XM_010938975.2	766.006	a	572.28	b	622.059	b	0.996	1	0.55	9	9	LOC105056682	622.059	766.006	572.28	1	0	1
D6									CL1Contig26135	XR_002165916.1	726.684	a	423.199	b	281.652	c	0.999	0.999	0.9985	9	3 9	LOC105055937	281.652	726.684	423.199	1	0	1
A7	Transcription factor MADS-box 2 (AHRD V1 **** D5HSY6_9ROSA); contains Interpro domain(s) IPR002100 Transcription factor, MADS-box IPR002487 Transcription factor, K-box	Solyc05g015750.1.1	| Symbols: SEP3, AGL9 | SEP3 (SEPALLATA3); DNA binding / protein binding / transcription factor | chr1:8593790-8595862 REVERSE	AT1G24260.1	Agamous-like MADS-box protein AGL9 homolog OS=Aranda deborah PE=2 SV=1	Q38694	MADS box transcription factor OS=Elaeis guineensis var. tenera GN=AGL2-2 PE=2 SV=1	Q5K6A4	CL1Contig22894	NM_001319908.1	206.051	a	0	b	38.2375	c	1	0.999	0.998831	9	3 6 9	LOC105042148	53.8053	327.203	0	1	0	1
A1	Cysteine proteinase inhibitor (AHRD V1 **** Q2VY67_9ERIC); contains Interpro domain(s) IPR000010 Proteinase inhibitor I25, cystatin	Solyc01g009020.1.1	| Symbols: ATCYSB | cysteine protease inhibitor, putative / cystatin, putative | chr3:3960523-3961777 REVERSE	AT3G12490.1	Cysteine proteinase inhibitor OS=Vigna unguiculata PE=3 SV=1	Q06445	Putative uncharacterized protein OS=Vitis vinifera GN=VITISV_031522 PE=4 SV=1	A5ANX3	CL1Contig863	XM_019846616.1	124.26	a	43.2817	b	21.4503	b	0.999073	1	0.935322	9	6 9	LOC105033352	21.4503	124.26	43.2817	1	0	1
C1									CL1Contig12993	XM_010916172.1	110.865	a	74.7377	b	51.0797	b	0.976561	0.997225	0.876768	6	6	LOC105039860	51.0797	110.865	74.7377	1	0	1
A7	Asparagine synthetase (AHRD V1 *--- Q9ZST6_ARATH)	Solyc01g079880.1.1	| Symbols: ATAILP1, AILP1 | AILP1 | chr5:6423398-6425785 FORWARD	AT5G19140.1	Stem-specific protein TSJT1 OS=Nicotiana tabacum GN=TSJT1 PE=2 SV=1	P24805	Aluminum-induced protein OS=Elaeis guineensis var. tenera PE=2 SV=1	B3TLT4	CL1Contig10891	XM_010933651.2	261.103	a	57.709	b	84.8687	b	0.999	0.999	0.762705	9	3 6 9	LOC105052726	84.8687	261.103	57.709	1	0	1
C1	2 3-bisphosphoglycerate-independent phosphoglycerate mutase (AHRD V1 **** B9S1V6_RICCO); contains Interpro domain(s) IPR005995 Phosphoglycerate mutase, 2,3-bisphosphoglycerate-independent	Solyc07g044840.1.1	| Symbols: | 2,3-biphosphoglycerate-independent phosphoglycerate mutase, putative / phosphoglyceromutase, putative | chr3:2608683-2611237 REVERSE	AT3G08590.1	2,3-bisphosphoglycerate-independent phosphoglycerate mutase 1 OS=Arabidopsis thaliana GN=PGM1 PE=2 SV=3	O04499	Putative uncharacterized protein OS=Oryza sativa subsp. indica GN=OsI_04213 PE=4 SV=1	B8ABA7	CL1Contig18704	XM_019853389.1	146.247	a	109.13	b	61.2956	c	0.955	0.99984	0.993	6	6	LOC105052340	61.2956	146.247	109.13	1	0	1
A3	Beta-1 3-glucanase (AHRD V1 ***- Q68V46_OLEEU); contains Interpro domain(s) IPR000490 Glycoside hydrolase, family 17	Solyc10g079860.1.1	| Symbols: BG1 | BG1 (BETA-1,3-GLUCANASE 1); catalytic/ cation binding / hydrolase, hydrolyzing O-glycosyl compounds | chr3:21191336-21193118 REVERSE	AT3G57270.1	Lichenase OS=Nicotiana plumbaginifolia GN=GN1 PE=2 SV=3	P07979	Beta-1,3-glucanase OS=Elaeis guineensis var. tenera PE=2 SV=1	B3TLW8	CL1Contig11610	XM_010923592.2	146.28	a	4.80908	b	9.32623	b	1	1	0.206844	9	3 6 9	LOC105045348	9.32623	146.28	4.80908	1	0	1
C1	DNAJ chaperone (AHRD V1 ***- B0W7V8_CULQU); contains Interpro domain(s) IPR003095 Heat shock protein DnaJ	Solyc11g006460.1.1	| Symbols: ATJ2, J2 | ATJ2; protein binding | chr5:7303798-7305668 REVERSE	AT5G22060.1	Chaperone protein dnaJ 2 OS=Arabidopsis thaliana GN=ATJ2 PE=1 SV=2	P42825	DnaJ protein, putative OS=Oryza sativa subsp. japonica GN=LOC_Os03g44620 PE=4 SV=1	Q53KN6	CL1Contig15267	XM_010909412.2	205.645	a	137.848	b	121.8	b	0.985	0.996305	0.55	3	6 9	LOC105034311	121.8	205.645	137.848	1	0	1
A6	S-adenosylmethionine decarboxylase proenzyme (AHRD V1 **** Q7XZQ9_VITVI); contains Interpro domain(s) IPR001985 S-adenosylmethionine decarboxylase	Solyc01g010050.1.1	| Symbols: SAMDC | SAMDC (S-ADENOSYLMETHIONINE DECARBOXYLASE); adenosylmethionine decarboxylase | chr3:510223-511323 FORWARD	AT3G02470.1	S-adenosylmethionine decarboxylase proenzyme OS=Zea mays GN=SAMDC PE=2 SV=1	O24575	S-adenosyl-L-methionine decarboxylase OS=Dendrobium crumenatum GN=Samdc PE=2 SV=1	Q944U3	CL1Contig2692	XM_019846142.1	413.675	a	129.845	b	51.2942	c	0.999	0.999	0.999853	9	3 6 9	LOC105031981	51.2942	413.675	129.845	1	0	1
A7	Monodehydroascorbate reductase (NADH)-like protein (AHRD V1 **** Q0WUJ1_ARATH); contains Interpro domain(s) IPR013027 FAD-dependent pyridine nucleotide-disulphide oxidoreductase	Solyc09g009390.1.1	| Symbols: ATMDAR1 | monodehydroascorbate reductase, putative | chr3:19601477-19604366 REVERSE	AT3G52880.2	Probable monodehydroascorbate reductase, cytoplasmic isoform 1 OS=Arabidopsis thaliana GN=At3g09940 PE=2 SV=1	Q9SR59	Cytosolic monodehydroascorbate reductase OS=Oryza sativa subsp. japonica PE=2 SV=1	Q9XFZ3	CL1Contig24241	XM_010945414.2	106.368	a	50.9437	b	46.1365	b	0.998322	0.998095	0.279097	3	3 6	LOC105061389	46.1365	106.368	50.9437	1	0	1
C2	Hypoxia induced protein marginal region containing protein (AHRD V1 ***- B6UCX6_MAIZE); contains Interpro domain(s) IPR007667 Hypoxia induced protein marginal region	Solyc01g066720.1.1	| Symbols: | hypoxia-responsive family protein | chr5:9830396-9831559 FORWARD	AT5G27760.1			Hypoxia induced protein marginal region containing protein OS=Zea mays PE=4 SV=1	B6UCX6	CL1Contig18578	XM_010916156.2	70.9119	a	39.9558	b	36.9092	b	0.964923	0.962948	0.185341	3	3	LOC105039852	36.9092	70.9119	39.9558	1	0	1
C4	MYB transcription factor (AHRD V1 *-*- A3F8D7_CAPAN); contains Interpro domain(s) IPR015495 Myb transcription factor	Solyc04g078420.1.1					Chromosome chr7 scaffold_20, whole genome shotgun sequence OS=Vitis vinifera GN=GSVIVT00019566001 PE=4 SV=1	A7PLH3	CL1Contig10271	XM_010944905.2	28.3648	a	4.99448	b	5.53638	b	0.998397	0.990534	0.211842	3	3	LOC105060999	5.53638	28.3648	4.99448	1	0	1
A7	Hexokinase (AHRD V1 ***- Q4PS97_SOLLC); contains Interpro domain(s) IPR001312 Hexokinase	Solyc12g008510.1.1	| Symbols: ATHXK2, HXK2 | HXK2 (HEXOKINASE 2); ATP binding / fructokinase/ glucokinase/ hexokinase | chr2:8570818-8573762 FORWARD	AT2G19860.1	Hexokinase-1 OS=Nicotiana tabacum GN=HXK1 PE=2 SV=1	Q9SEK2	Hexokinase OS=Solanum lycopersicum GN=HXK3 PE=2 SV=1	Q4PS97	CL1Contig8247	XM_010917077.2	106.368	a	52.9415	b	40.6001	b	0.99734	0.999483	0.686184	3	3 6 9	LOC105040520	40.6001	106.368	52.9415	1	0	1
A5	Universal stress protein (AHRD V1 **-- B6SNQ1_MAIZE); contains Interpro domain(s) IPR006016 UspA	Solyc01g109710.1.1	| Symbols: RD2 | RD2 | chr2:9248749-9249986 FORWARD	AT2G21620.1			Predicted protein OS=Populus trichocarpa GN=POPTRDRAFT_712978 PE=4 SV=1	B9H0S4	CL1Contig5411	XM_010938390.2	37.7412	a	21.1647	b	10.2159	b	0.945042	0.987893	0.805803	6	6	LOC105056255	10.2159	37.7412	21.1647	1	0	1
C1	D-tyrosyl-tRNA(Tyr) deacylase (AHRD V1 **** DTDA_ARCFU); contains Interpro domain(s) IPR018033 Uncharacterized marginal protein UCP016210	Solyc06g069390.1.1	| Symbols: GEK1 | GEK1 (GEKO1); D-aminoacyl-tRNA deacylase | chr2:1156782-1158695 FORWARD	AT2G03800.1	D-aminoacyl-tRNA deacylase OS=Arabidopsis thaliana GN=GEK1 PE=1 SV=2	Q9ZPQ3	Putative uncharacterized protein OS=Zea mays PE=2 SV=1	B4FGA9	CL1Contig8850	XM_010943966.2	102.822	a	36.9592	b	25.8365	b	0.999944	0.999991	0.727075	3	3 6 9	LOC105060305	25.8365	102.822	36.9592	1	0	1
D4	Transaldolase (AHRD V1 **** D6N3G8_GOSHI); contains Interpro domain(s) IPR001585 Transaldolase	Solyc08g079070.1.1	| Symbols: | transaldolase, putative | chr1:4148050-4150708 FORWARD	AT1G12230.1	Transaldolase OS=Haemophilus somnus (strain 2336) GN=tal PE=3 SV=1	B0UV30	Predicted protein OS=Populus trichocarpa GN=POPTRDRAFT_1115114 PE=3 SV=1	B9N3Q0	CL1Contig4450	XM_010942826.2	63.8207	a	5.99338	b	9.22731	b	1	0.999983	0.569308	3	3 6 9	LOC105059506	9.22731	63.8207	5.99338	1	0	1
A1	Superoxide dismutase (AHRD V1 **** A5BR41_VITVI); contains Interpro domain(s) IPR001189 Manganese/iron superoxide dismutase	Solyc06g049080.1.1	| Symbols: MSD1, MEE33, ATMSD1 | MSD1 (MANGANESE SUPEROXIDE DISMUTASE 1); metal ion binding / superoxide dismutase | chr3:3418015-3419581 FORWARD	AT3G10920.1	Superoxide dismutase [Mn], mitochondrial OS=Nicotiana plumbaginifolia GN=SODA PE=1 SV=1	P11796	Superoxide dismutase OS=Nelumbo nucifera GN=MnSOD PE=2 SV=2	Q3LV68	CL1Contig6826	NM_001319910.1	47.1765	a	24.4716	b	10.2159	b	0.98178	0.998217	0.902662	6	6	LOC105044809	10.2159	64.9045	24.4716	1	0	1
D7	Ribulose bisphosphate carboxylase small chain (AHRD V1 ***- C6T529_SOYBN); contains Interpro domain(s) IPR000894 Ribulose bisphosphate carboxylase, small chain	Solyc07g017950.1.1	| Symbols: | ribulose bisphosphate carboxylase small chain 2B / RuBisCO small subunit 2B (RBCS-2B) (ATS2B) | chr5:15381203-15381978 REVERSE	AT5G38420.1	Ribulose bisphosphate carboxylase small chain, chloroplastic OS=Larix laricina GN=RBCS PE=3 SV=1	P16031	Ribulose bisphosphate carboxylase small chain OS=Vitis vinifera GN=GSVIVT00031354001 PE=3 SV=1	A7Q6D7	CL1Contig10754	XM_010915853.1	23.5882	a	1.98419	b	2.55398	b	0.999979	0.990584	0.451144	6	3 6	LOC105039639	2.55398	23.5882	1.98419	1	0	1
C1	Ankyrin repeat-rich protein (AHRD V1 **-- C7EC57_NICBE); contains Interpro domain(s) IPR002110 Ankyrin	Solyc03g026060.1.1	| Symbols: | ankyrin repeat family protein | chr5:2280821-2283384 FORWARD	AT5G07270.1	Serine/threonine-protein phosphatase 6 regulatory ankyrin repeat subunit A OS=Homo sapiens GN=ANKRD28 PE=1 SV=4	O15084	Predicted protein OS=Populus trichocarpa GN=POPTRDRAFT_835305 PE=4 SV=1	B9ID59	CL1Contig8665	XM_010942572.2	88.6399	a	52.9415	b	14.7637	c	0.966975	0.999999	0.999849	3	3 6	LOC105059318	14.7637	88.6399	52.9415	1	0	1
D7	4-hydroxy-3-methylbut-2-enyl diphosphate reductase (AHRD V1 ***- A2TGW4_9LAMI); contains Interpro domain(s) IPR003451 LytB protein	Solyc01g109300.1.1	| Symbols: CLB6, ISPH, HDR | HDR (4-HYDROXY-3-METHYLBUT-2-ENYL DIPHOSPHATE REDUCTASE); 4-hydroxy-3-methylbut-2-en-1-yl diphosphate reductase/ 4-hydroxy-3-methylbut-2-en-1-yl diphosphate synthase | chr4:16428681-16431038 REVERSE	AT4G34350.1	4-hydroxy-3-methylbut-2-enyl diphosphate reductase OS=Thermosynechococcus elongatus (strain BP-1) GN=ispH PE=3 SV=1	Q8DK29	Chromosome chr3 scaffold_8, whole genome shotgun sequence OS=Vitis vinifera GN=GSVIVT00036436001 PE=4 SV=1	A7P956	CL1Contig15598	XM_010910975.1	60.2751	a	27.9691	b	18.4546	b	0.987186	0.997759	0.717835	3	3	LOC105035427	18.4546	60.2751	27.9691	1	0	1
A5	Histone H2B (AHRD V1 ***- A2IBL2_NICBE); contains Interpro domain(s) IPR000558 Histone H2B	Solyc02g038690.1.1	| Symbols: HTB1 | HTB1; DNA binding | chr1:2413049-2413495 FORWARD	AT1G07790.1	Histone H2B.1 OS=Arabidopsis thaliana GN=At1g07790 PE=1 SV=3	Q9LQQ4	Histone H2B (Fragment) OS=Malus domestica PE=2 SV=1	O65006	CL1Contig11075	XM_010924103.2	28.3059	a	15.2121	b	5.10797	b	0.926731	0.988568	0.851779	6	6	LOC105045733	5.10797	28.3059	15.2121	1	0	1
A6	Phosphoglycerate kinase (AHRD V1 ***- Q2VCK2_SOLTU); contains Interpro domain(s) IPR001576 Phosphoglycerate kinase	Solyc07g066600.1.1	| Symbols: PGK1 | PGK1 (PHOSPHOGLYCERATE KINASE 1); phosphoglycerate kinase | chr3:4061127-4063140 REVERSE	AT3G12780.1	Phosphoglycerate kinase, chloroplastic OS=Triticum aestivum PE=2 SV=1	P12782	Phosphoglycerate kinase OS=Populus tremuloides PE=2 SV=1	Q84TL2	CL1Contig8531	XM_010938266.2	78.0031	a	46.9481	b	38.7547	b	0.952775	0.979162	0.504667	3	3	LOC105056157	38.7547	78.0031	46.9481	1	0	1
C2	Mitochondrial ADP/ATP carrier proteins (AHRD V1 ***- Q2UU95_ASPOR); contains Interpro domain(s) IPR002113 Adenine nucleotide translocator 1	Solyc11g062190.1.1	| Symbols: AAC2 | AAC2 (ADP/ATP carrier 2); ATP:ADP antiporter/ binding | chr5:4336034-4337379 FORWARD	AT5G13490.2	ADP,ATP carrier protein 2, mitochondrial OS=Zea mays GN=ANT2 PE=2 SV=2	P12857	ADP,ATP carrier protein-like OS=Solanum tuberosum PE=2 SV=1	Q2XTC3	CL1Contig10256	XM_010914867.2	152.461	a	30.9658	b	66.4366	c	1	0.999777	0.998253	3	3 6 9	LOC105038936	66.4366	152.461	30.9658	1	0	1
A6	Uncharacterized aarF domain-containing protein kinase 1 (AHRD V1 *--- ADCK1_CHICK); contains Interpro domain(s) IPR004147 ABC-1	Solyc08g074560.1.1	| Symbols: | ABC1 family protein | chr4:15233126-15236764 FORWARD	AT4G31390.2	Uncharacterized aarF domain-containing protein kinase At4g31390, chloroplastic OS=Arabidopsis thaliana GN=At4g31390 PE=1 SV=1	Q8RWG1	Putative uncharacterized protein OS=Oryza sativa subsp. japonica GN=OsJ_33372 PE=4 SV=1	A3C9R5	CL1Contig18294	XM_010932308.2	198.186	a	105.8	b	51.2942	c	0.995384	0.999	0.995075	9	3 9	LOC105051727	51.2942	198.186	105.8	1	0	1
C2	Oxysterol-binding protein (AHRD V1 ***- A9ZM29_SOYBN); contains Interpro domain(s) IPR000648 Oxysterol-binding protein	Solyc11g013190.1.1	| Symbols: ORP2A | ORP2A (OSBP(OXYSTEROL BINDING PROTEIN)-RELATED PROTEIN 2A); oxysterol binding / phosphoinositide binding | chr4:11860969-11866108 REVERSE	AT4G22540.1	Oxysterol-binding protein-related protein 7 OS=Homo sapiens GN=OSBPL7 PE=2 SV=1	Q9BZF2	AT4g08180/T12G13_20 OS=Arabidopsis thaliana GN=At4g08180 PE=2 SV=1	Q8L751	CL1Contig19022	XM_010918239.1	36.1769	a	0	b	12.1241	b	0.997753	0.998811	0.832765	9	9	LOC105041316	12.1241	36.1769	0	1	0	1
A7	Threonine dehydratase biosynthetic (AHRD V1 ***- D9SD66_9PROT); contains Interpro domain(s) IPR000634 Serine/threonine dehydratase, pyridoxal-phosphate-binding site IPR005787 Threonine dehydratase I	Solyc10g083760.1.1	| Symbols: OMR1 | OMR1 (L-O-METHYLTHREONINE RESISTANT 1); L-threonine ammonia-lyase | chr3:3099164-3101741 REVERSE	AT3G10050.1	Threonine dehydratase biosynthetic, chloroplastic OS=Arabidopsis thaliana GN=OMR1 PE=1 SV=1	Q9ZSS6	Putative uncharacterized protein OS=Picea sitchensis PE=2 SV=1	B8LR80	CL1Contig7566	XM_010935086.2	134.733	a	64.9283	b	73.8184	b	0.999526	0.992163	0.498181	3	3 6 9	LOC105053794	73.8184	134.733	64.9283	1	0	1
B1	Dof zinc finger protein 6 (AHRD V1 *-*- A5HWF5_HORVD); contains Interpro domain(s) IPR003851 Zinc finger, Dof-type	Solyc02g078620.1.1	| Symbols: | Dof-type zinc finger domain-containing protein | chr1:9912534-9913469 REVERSE	AT1G28310.1	Dof zinc finger protein DOF1.4 OS=Arabidopsis thaliana GN=DOF1.4 PE=2 SV=1	Q9FZA4	Dof26 OS=Glycine max PE=4 SV=1	Q0GLC5	CL1Contig23313	XR_833709.2	37.7412	a	15.8735	b	5.10797	b	0.99234	0.998685	0.874283	6	6	LOC105055484	5.10797	37.7412	15.8735	1	0	1
A5	LOB domain protein 38 (AHRD V1 ***- D7LT02_ARALY); contains Interpro domain(s) IPR004883 Lateral organ boundaries, LOB	Solyc02g092550.1.1	| Symbols: LBD39 | LBD39 (LOB DOMAIN-CONTAINING PROTEIN 39) | chr4:17639649-17640509 REVERSE	AT4G37540.1	LOB domain-containing protein 39 OS=Arabidopsis thaliana GN=LBD39 PE=2 SV=1	Q9SZE8	LOB domain-containing protein, putative OS=Ricinus communis GN=RCOM_0578520 PE=4 SV=1	B9SGY6	CL1Contig6183	XM_010940830.2	81.7912	a	33.6636	b	6.52836	c	0.979411	1	0.99789	9	6 9	LOC105058052	6.52836	81.7912	33.6636	1	0	1
B6	T-snare (AHRD V1 ***- Q2HS23_MEDTR)	Solyc09g055760.1.1	| Symbols: | myosin heavy chain-related | chr5:23890802-23893619 REVERSE	AT5G59210.1	CAP-Gly domain-containing linker protein 1 OS=Mus musculus GN=Clip1 PE=1 SV=1	Q922J3	Putative uncharacterized protein OS=Zea mays PE=2 SV=1	B4FWE8	CL1Contig2725	XM_010932997.2	42.4588	a	7.93674	b	10.2159	b	0.999995	0.995283	0.47715	6	6	LOC105052244	10.2159	42.4588	7.93674	1	0	1
D6	U1 small nuclear ribonucleoprotein (AHRD V1 *-*- A8J8G5_CHLRE); contains Interpro domain(s) IPR012677 Nucleotide-binding, alpha-beta plait	Solyc02g085420.1.1	| Symbols: U1-70K, U1SNRNP | U1-70K (U1 SMALL NUCLEAR RIBONUCLEOPROTEIN-70K); RNA binding / nucleotide binding | chr3:18828232-18829492 REVERSE	AT3G50670.2	U1 small nuclear ribonucleoprotein 70 kDa OS=Arabidopsis thaliana GN=RNU1 PE=1 SV=1	Q42404	Chromosome chr4 scaffold_32, whole genome shotgun sequence OS=Vitis vinifera GN=GSVIVT00024956001 PE=4 SV=1	A7PUW7	CL1Contig16088	XM_010921172.2	20.4478	a	0	b	3.73049	b	0.961936	0.998903	0.175603	9	9	LOC105043591	3.73049	20.4478	0	1	0	1
C4	Splicing factor arginine/serine-rich 6 (AHRD V1 *--- B6T453_MAIZE); contains Interpro domain(s) IPR012677 Nucleotide-binding, alpha-beta plait	Solyc05g054920.1.1	| Symbols: RSZ33, ATRSZ33 | RSZ33; nucleic acid binding / nucleotide binding / zinc ion binding | chr2:15670372-15672331 REVERSE	AT2G37340.1	Splicing factor, arginine/serine-rich 5 OS=Rattus norvegicus GN=Sfrs5 PE=2 SV=1	Q09167	Chromosome chr13 scaffold_48, whole genome shotgun sequence OS=Vitis vinifera GN=GSVIVT00029498001 PE=4 SV=1	A7Q413	CL1Contig5524	XM_010911337.1	49.5353	a	17.8577	b	7.66195	b	0.999431	0.99967	0.812285	6	6	LOC105035690	7.66195	49.5353	17.8577	1	0	1
C6	Xaa-Pro aminopeptidase 1 (AHRD V1 ***- Q93X46_SOLLC); contains Interpro domain(s) IPR001131 Peptidase M24B, X-Pro dipeptidase/aminopeptidase P, marginal site IPR000994 Peptidase M24, structural domain	Solyc02g085640.1.1	| Symbols: ATAPP1, APP1 | ATAPP1; N-1-naphthylphthalamic acid binding / aminopeptidase | chr4:17326688-17329979 FORWARD	AT4G36760.1	Xaa-Pro aminopeptidase 1 OS=Dictyostelium discoideum GN=xpnpep1 PE=3 SV=1	Q54G06	Chromosome chr4 scaffold_32, whole genome shotgun sequence OS=Vitis vinifera GN=GSVIVT00024992001 PE=3 SV=1	A7PV00	CL1Contig13212	XM_010944860.2	53.1839	a	6.99227	b	7.38184	b	0.999997	0.999927	0.159782	3	3	LOC105060961	7.38184	53.1839	6.99227	1	0	1
C1	H-ATPase (AHRD V1 ***- Q8L6I3_ORYSJ); contains Interpro domain(s) IPR006534 ATPase, P-type, plasma-membrane proton-efflux	Solyc06g071100.1.1	| Symbols: AHA9 | AHA9; hydrogen-exporting ATPase, phosphorylative mechanism | chr1:30316227-30319948 REVERSE	AT1G80660.1	Plasma membrane ATPase OS=Oryza sativa subsp. japonica GN=Os04g0656100 PE=2 SV=1	Q7XPY2	Plasma membrane H+-ATPase OS=Daucus carota GN=DcPA 6 PE=2 SV=1	Q75N96	CL1Contig11467	XM_010925001.2	106.368	a	23.9735	b	59.0548	c	1	0.979938	0.999258	3	3 6	LOC105046422	59.0548	106.368	23.9735	1	0	1
C1	3 4-dihydroxy-2-butanone 4-phosphate synthase (AHRD V1 ***- D7CLR6_SYNLT); contains Interpro domain(s) IPR000422 DHBP synthase RibB	Solyc01g105560.1.1	| Symbols: ATGCH, GCH, ATRIBA1, RFD1 | ATGCH; 3,4-dihydroxy-2-butanone-4-phosphate synthase/ GTP cyclohydrolase II | chr5:25718459-25720790 FORWARD	AT5G64300.1	Riboflavin biosynthesis protein ribBA, chloroplastic OS=Arabidopsis thaliana GN=RIBBA PE=2 SV=2	P47924	Os02g0572400 protein OS=Oryza sativa subsp. japonica GN=Os02g0572400 PE=2 SV=1	Q0E079	CL1Contig8269	XM_010944313.2	59.7705	a	9.61816	b	24.2482	b	0.998131	0.999677	0.743579	9	9	LOC105060549	24.2482	59.7705	9.61816	1	0	1
C2	Pyruvate dehydrogenase E1 component subunit beta (AHRD V1 **-* B6T6H3_MAIZE); contains Interpro domain(s) IPR005475 Transketolase, central region	Solyc06g072580.1.1	| Symbols: MAB1 | MAB1 (MACCI-BOU); catalytic/ pyruvate dehydrogenase (acetyl-transferring) | chr5:20689671-20692976 FORWARD	AT5G50850.1	Pyruvate dehydrogenase E1 component subunit beta, mitochondrial OS=Pisum sativum PE=2 SV=1	P52904	Putative uncharacterized protein OS=Oryza sativa subsp. indica GN=OsI_30042 PE=4 SV=1	B8B945	CL1Contig3863	XM_010945439.2	67.3663	a	33.9625	b	31.3728	b	0.982997	0.979259	0.164013	3	3 9	LOC105061405	31.3728	67.3663	33.9625	1	0	1
A3	Cyclin-dependent kinase F-4 (AHRD V1 **** CDKF4_ORYSJ); contains Interpro domain(s) IPR002290 Serine/threonine protein kinase	Solyc08g075890.1.1	| Symbols: | protein kinase, putative | chr4:10454770-10457032 REVERSE	AT4G19110.3	Cyclin-dependent kinase F-4 OS=Oryza sativa subsp. japonica GN=CDKF-4 PE=2 SV=1	Q6Z8C8	Chromosome chr2 scaffold_140, whole genome shotgun sequence OS=Vitis vinifera GN=GSVIVT00003204001 PE=4 SV=1	A7QQ47	CL1Contig6599	XM_010942513.2	67.6351	a	24.0454	b	17.7198	b	0.980315	1	0.579587	9	9	LOC105059272	17.7198	67.6351	24.0454	1	0	1
B5									CL1Contig12531	XM_010929059.1	89.6558	a	33.6636	b	48.4964	b	0.991361	0.998675	0.559058	9	9	LOC105049425	48.4964	89.6558	33.6636	1	0	1
C1	Transcription factor MADS-box 2 (AHRD V1 **** D5HSY6_9ROSA); contains Interpro domain(s) IPR002100 Transcription factor, MADS-box IPR002487 Transcription factor, K-box	Solyc05g015750.1.1	| Symbols: SEP3, AGL9 | SEP3 (SEPALLATA3); DNA binding / protein binding / transcription factor | chr1:8593790-8595862 REVERSE	AT1G24260.1	Agamous-like MADS-box protein AGL9 homolog OS=Aranda deborah PE=2 SV=1	Q38694	MADS box transcription factor OS=Elaeis guineensis var. tenera GN=AGL2-1 PE=2 SV=1	Q5K6A5	CL1Contig9276	XM_010919256.2	42.5472	a	0	b	12.9182	c	1	0.990313	0.999537	3	3 9	LOC105042146	12.9182	42.5472	0	1	0	1
C1	Nucleic acid binding protein (AHRD V1 **-* B6T8Q7_MAIZE); contains Interpro domain(s) IPR004087 K Homology	Solyc01g103410.1.1	| Symbols: | KH domain-containing quaking protein, putative | chr1:3128032-3130791 REVERSE	AT1G09660.1	KH domain-containing protein At1g09660 OS=Arabidopsis thaliana GN=At1g09660 PE=2 SV=1	Q8GWR3	Putative uncharacterized protein OS=Oryza sativa subsp. indica GN=OsI_19999 PE=4 SV=1	B8AYB7	CL1Contig1922	XM_010909787.2	106.368	a	34.9614	b	31.3728	b	0.999988	0.999965	0.240971	3	3	LOC105034573	31.3728	106.368	34.9614	1	0	1
D5	Protein TIFY 6B (AHRD V1 **-- TIF6B_ARATH); contains Interpro domain(s) IPR010399 Tify	Solyc03g118540.1.1	| Symbols: JAZ3, JAI3, TIFY6B | JAZ3 (JASMONATE-ZIM-DOMAIN PROTEIN 3) | chr3:6119968-6122691 FORWARD	AT3G17860.1	Protein TIFY 6B OS=Arabidopsis thaliana GN=TIFY6B PE=1 SV=1	Q9LVI4	Putative uncharacterized protein OS=Ricinus communis GN=RCOM_1143570 PE=4 SV=1	B9T6Z9	CL1Contig8372	XM_010910609.1	61.3294	a	15.2121	b	22.9859	b	0.999999	0.991913	0.753075	6	6	LOC105035162	22.9859	61.3294	15.2121	1	0	1
B4	Alkaline alpha galactosidase (AHRD V1 **-- B5UAS6_TETTT); contains Interpro domain(s) IPR008811 Raffinose synthase	Solyc03g058970.1.1	| Symbols: DIN10 | DIN10 (DARK INDUCIBLE 10); hydrolase, hydrolyzing O-glycosyl compounds | chr5:6834207-6836635 FORWARD	AT5G20250.2	Uncharacterized glycosyltransferase At1g55740 OS=Arabidopsis thaliana GN=At1g55740 PE=2 SV=1	Q84VX0	Alkaline alpha galactosidase II OS=Cucumis melo GN=aga2 PE=2 SV=1	Q84NI6	CL1Contig1914	XM_019854837.1	337.312	a	248.023	b	12.7699	c	0.9975	1	0.999	6	6 9	LOC105056490	12.7699	337.312	248.023	1	0	1
D9	Cellulose synthase (AHRD V1 **** B9IMB3_POPTR); contains Interpro domain(s) IPR005150 Cellulose synthase	Solyc08g082670.1.1	| Symbols: ATCSLG1, CSLG1 | ATCSLG1; cellulose synthase/ transferase/ transferase, transferring glycosyl groups | chr4:12466391-12469760 FORWARD	AT4G24010.1	Cellulose synthase-like protein G1 OS=Arabidopsis thaliana GN=CSLG1 PE=2 SV=1	Q570S7	Chromosome chr2 scaffold_176, whole genome shotgun sequence OS=Vitis vinifera GN=GSVIVT00006704001 PE=4 SV=1	A7QU54	CL1Contig12538	XM_019853080.1	181.629	a	135.586	b	10.2159	c	0.975	1	0.999	6	3 6	LOC105038191	10.2159	181.629	135.586	1	0	1
C4	Cytidine deaminase (AHRD V1 ***- Q9XEX5_ARATH); contains Interpro domain(s) IPR006263 Cytidine deaminase, homodimeric	Solyc07g021750.1.1	| Symbols: CDA1, AT-CDA1, DESZ | CDA1 (CYTIDINE DEAMINASE 1); cytidine deaminase | chr2:8470598-8471503 REVERSE	AT2G19570.1	Cytidine deaminase OS=Aeromonas salmonicida (strain A449) GN=cdd PE=3 SV=1	A4SNI2	CDA1 OS=Zea mays PE=2 SV=1	B6U9X1	CL1Contig4249	XM_010941469.2	75.4824	a	15.2121	b	5.10797	b	1	1	0.851779	6	3 6 9	LOC105058482	5.10797	143.888	31.747	1	0	1
B3	Receptor-like kinase (AHRD V1 ***- A7VM42_MARPO); contains Interpro domain(s) IPR002290 Serine/threonine protein kinase	Solyc11g010730.1.1	| Symbols: | protein kinase, putative | chr5:26190844-26192826 REVERSE	AT5G65530.1	Serine/threonine-protein kinase PBS1 OS=Arabidopsis thaliana GN=PBS1 PE=1 SV=1	Q9FE20	Putative uncharacterized protein OS=Oryza sativa subsp. indica GN=OsI_24017 PE=4 SV=1	B8B115	CL1Contig1602	XM_010943422.2	48.7602	a	14.4272	b	26.1134	b	0.969509	0.984048	0.573078	9	9	LOC105059910	26.1134	48.7602	14.4272	1	0	1
C2	Aspartyl protease family protein (AHRD V1 **-- D7M1J9_ARALY); contains Interpro domain(s) IPR001461 Peptidase A1	Solyc11g066620.1.1	| Symbols: | aspartyl protease family protein | chr5:7633717-7636298 REVERSE	AT5G22850.1	Aspartic proteinase-like protein 2 OS=Arabidopsis thaliana GN=At1g65240 PE=1 SV=2	Q9S9K4	Os01g0777200 protein OS=Oryza sativa subsp. japonica GN=Os01g0777200 PE=4 SV=1	Q0JIU4	CL1Contig7556	XM_010934956.2	127.641	a	64.9283	b	55.3638	b	0.998587	0.999317	0.504244	3	3	LOC105053698	55.3638	127.641	64.9283	1	0	1
A4	UPA23 (AHRD V1 ***- C8YZB5_CAPAN); contains Interpro domain(s) IPR012862 Protein of unknown function DUF1635	Solyc06g005300.1.1	| Symbols: | unknown protein | chr2:12307140-12308477 REVERSE	AT2G28690.1			Putative uncharacterized protein OS=Vitis vinifera GN=VITISV_003142 PE=4 SV=1	A5ARE7	CL1Contig19199	XM_010924099.1	23.5936	a	0	b	8.3936	b	0.978386	0.988081	0.660185	9	9	LOC105045730	8.3936	23.5936	0	1	0	1
C1	ABC transporter ATP-binding protein (AHRD V1 **** D4ZR39_SPIPL); contains Interpro domain(s) IPR003439 ABC transporter-like	Solyc04g056650.1.1	| Symbols: ATNAP11, TGD3 | ATNAP11 (ARABIDOPSIS THALIANA NON-INTRINSIC ABC PROTEIN 11); transporter | chr1:24295362-24297332 FORWARD	AT1G65410.1	Protein TRIGALACTOSYLDIACYLGLYCEROL 3, chloroplastic OS=Arabidopsis thaliana GN=TGD3 PE=1 SV=1	Q9AT00	Putative ABC transporter, 5'-partial (Fragment) OS=Oryza sativa subsp. japonica GN=OSJNBa0039O18.1 PE=3 SV=1	Q7Y189	CL1Contig14321	XM_010908198.2	42.5472	a	11.9868	b	18.4546	b	0.998075	0.953145	0.709448	3	3	LOC105033411	18.4546	42.5472	11.9868	1	0	1
B3	Thermoresistant gluconokinase (Gluconate kinase) (AHRD V1 **** B0VKT5_ACIBS); contains Interpro domain(s) IPR000623 Shikimate kinase	Solyc10g006600.1.1	| Symbols: | shikimate kinase family protein | chr2:7284093-7284901 REVERSE	AT2G16790.2	Probable gluconokinase OS=Homo sapiens GN=C9orf103 PE=2 SV=1	Q5T6J7	Putative uncharacterized protein OS=Zea mays PE=2 SV=1	C0P5L7	CL1Contig6592	XM_010945347.2	30.6647	a	7.27535	b	0	b	0.999572	0.999789	0.873857	6	6	LOC105061334	0	30.6647	7.27535	1	0	1
C2	Interferon-related developmental regulator family protein (AHRD V1 ***- B4FQN7_MAIZE); contains Interpro domain(s) IPR007701 Interferon-related developmental regulator, N-terminal	Solyc12g088370.1.1	| Symbols: SAT32, ATSAT32 | interferon-related developmental regulator family protein / IFRD protein family | chr1:9668895-9671322 FORWARD	AT1G27760.3	Interferon-related developmental regulator 1 OS=Mus musculus GN=Ifrd1 PE=2 SV=1	P19182	Os07g0588000 protein OS=Oryza sativa subsp. japonica GN=OJ1047_C01.15 PE=2 SV=1	Q6ZIP6	CL1Contig4741	XM_010940653.2	35.456	a	7.99117	b	11.0728	b	0.998535	0.979986	0.503413	3	3	LOC105057930	11.0728	35.456	7.99117	1	0	1
A6	Proton pump interactor 1 (AHRD V1 **-- D5L6G0_SOLTU)	Solyc07g063100.1.1	| Symbols: PPI1 | PPI1 (PROTON PUMP INTERACTOR 1); protein binding | chr4:13743614-13745900 FORWARD	AT4G27500.1	Myosin-9 OS=Rattus norvegicus GN=Myh9 PE=1 SV=3	Q62812	Putative uncharacterized protein OS=Vitis vinifera GN=VITISV_007014 PE=4 SV=1	A5C436	CL1Contig22376	XM_010927264.2	67.6351	a	28.8545	b	19.5851	b	0.955779	0.999999	0.68502	9	9	LOC105048078	19.5851	67.6351	28.8545	1	0	1
C1	Beta-galactosidase (AHRD V1 ***- Q9ZP11_SOLLC); contains Interpro domain(s) IPR019801 Glycoside hydrolase, family 35, marginal site IPR001944 Glycoside hydrolase, family 35 IPR000922 D-galactoside/L-rhamnose binding SUEL lectin	Solyc03g121540.1.1	| Symbols: BGAL4 | BGAL4 (beta-galactosidase 4); beta-galactosidase | chr5:23004284-23008410 FORWARD	AT5G56870.1	Beta-galactosidase OS=Solanum lycopersicum PE=1 SV=1	P48980	Beta-galactosidase OS=Solanum lycopersicum GN=teg1A PE=2 SV=1	Q9ZP11	CL1Contig8666	XM_010941277.2	60.2751	a	9.98896	b	23.991	c	0.999996	0.988847	0.966113	3	3	LOC105058345	23.991	60.2751	9.98896	1	0	1
B5	Long-chain-fatty-acid coa ligase (AHRD V1 ***- Q16WF9_AEDAE); contains Interpro domain(s) IPR000873 AMP-dependent synthetase and ligase	Solyc01g099100.1.1	| Symbols: LACS7, ATLACS7 | LACS7 (LONG-CHAIN ACYL-COA SYNTHETASE 7); long-chain-fatty-acid-CoA ligase/ protein binding | chr5:9742616-9746795 FORWARD	AT5G27600.1	Long-chain-fatty-acid--CoA ligase 1 OS=Cavia porcellus GN=ACSL1 PE=2 SV=1	Q9JID6	AMP-binding enzyme family protein, expressed OS=Oryza sativa subsp. japonica GN=Os11g0147000 PE=4 SV=1	Q2RAL6	CL1Contig7446	XM_010933673.2	73.1236	a	26.4558	b	12.7699	b	0.999966	0.999979	0.865743	6	6	LOC105052739	12.7699	73.1236	26.4558	1	0	1
B2	Ring finger protein 126 (AHRD V1 *-*- Q28DW8_XENTR); contains Interpro domain(s) IPR018957 Zinc finger, C3HC4 RING-type	Solyc08g081300.1.1	| Symbols: RHB1A | RHB1A; protein binding / zinc ion binding | chr4:146866-147957 FORWARD	AT4G00335.3			Protein binding protein, putative OS=Ricinus communis GN=RCOM_1687500 PE=4 SV=1	B9RCE8	CL1Contig7621	XM_010937477.2	14.1529	a	1.98419	b	0	b	0.99693	0.979477	0.203888	6	6	LOC105055604	0	14.1529	1.98419	1	0	1
C1	Dihydrolipoyllysine-residue acetyltransferase component of pyruvate dehydrogenase complex (AHRD V1 ***- A4TXZ0_9PROT); contains Interpro domain(s) IPR006257 Dihydrolipoamide acetyltransferase, long form	Solyc11g007720.1.1	| Symbols: LTA3 | LTA3; ATP binding / dihydrolipoyllysine-residue acetyltransferase | chr3:19360317-19366091 FORWARD	AT3G52200.1	Dihydrolipoyllysine-residue acetyltransferase component 1 of pyruvate dehydrogenase complex, mitochondrial OS=Arabidopsis thaliana GN=LTA3 PE=1 SV=2	Q0WQF7	Dihydrolipoamide acetyltransferase component of pyruvate dehydrogenase, putative OS=Ricinus communis GN=RCOM_1292180 PE=3 SV=1	B9SL87	CL1Contig6409	XM_010933135.2	81.5487	a	41.9536	b	33.2183	b	0.989056	0.996089	0.563573	3	3	LOC105052355	33.2183	81.5487	41.9536	1	0	1
C1	Coiled-coil domain-containing protein 109A (AHRD V1 **-- C109A_MOUSE); contains Interpro domain(s) IPR006769 Protein of unknown function DUF607	Solyc02g089850.1.1	| Symbols: | unknown protein | chr2:10125692-10127455 REVERSE	AT2G23790.1	Coiled-coil domain-containing protein 109A OS=Mus musculus GN=Ccdc109a PE=2 SV=2	Q3UMR5	Putative uncharacterized protein OS=Ricinus communis GN=RCOM_0411470 PE=4 SV=1	B9T4V0	CL1Contig13232	XM_010920197.2	35.456	a	11.9868	b	5.53638	b	0.989135	0.998213	0.736465	3	3 6	LOC105042854	5.53638	35.456	11.9868	1	0	1
B3	Magnesium transporter MRS2-I (AHRD V1 **** MRS2I_ORYSJ); contains Interpro domain(s) IPR002523 Mg2+ transporter protein, CorA-like	Solyc03g005390.1.1	| Symbols: | magnesium transporter CorA-like family protein (MRS2-2) | chr5:25807025-25809395 REVERSE	AT5G64560.1	Magnesium transporter MRS2 homolog, mitochondrial OS=Mus musculus GN=Mrs2 PE=2 SV=2	Q5NCE8	Chromosome chr5 scaffold_2, whole genome shotgun sequence OS=Vitis vinifera GN=GSVIVT00020125001 PE=4 SV=1	A7NX02	CL1Contig18235	XM_010919291.2	56.6118	a	27.1172	b	20.4319	b	0.99531	0.991006	0.452994	6	6	LOC105042175	20.4319	56.6118	27.1172	1	0	1
B3	Cyclic nucleotide gated channel (AHRD V1 **** A9CRE4_MALDO); contains Interpro domain(s) IPR000595 Cyclic nucleotide-binding	Solyc02g088560.1.1	| Symbols: DND1, ATCNGC2, CNGC2 | DND1 (DEFENSE NO DEATH 1); calcium channel/ calmodulin binding / cation channel/ cyclic nucleotide binding / intracellular cAMP activated cation channel/ intracellular cyclic nucleotide activated cation channel/ inward rectifier potassium channel | chr5:5003460-5006763 REVERSE	AT5G15410.1	Cyclic nucleotide-gated ion channel 2 OS=Arabidopsis thaliana GN=CNGC2 PE=1 SV=1	O65718	Putative cyclic nucleotide-gated cation channel OS=Sandersonia aurantiaca PE=2 SV=1	B1PJP3	CL1Contig10823	XM_010940738.2	37.7412	a	18.5191	b	12.7699	b	0.977274	0.972529	0.455976	6	6	LOC105057983	12.7699	37.7412	18.5191	1	0	1
C7	Acetyl-CoA carboxylase biotin carboxylase (AHRD V1 ***- B4VQU4_9CYAN); contains Interpro domain(s) IPR004549 Acetyl-CoA carboxylase, biotin carboxylase	Solyc01g008330.1.1	| Symbols: CAC2 | CAC2; acetyl-CoA carboxylase/ biotin carboxylase | chr5:13584300-13588268 FORWARD	AT5G35360.1	Biotin carboxylase OS=Anabaena sp. (strain PCC 7120) GN=accC PE=3 SV=1	Q06862	Chloroplast biotin carboxylase OS=Gossypium hirsutum GN=BC1 PE=2 SV=1	A5HJL1	CL1Contig16112	NM_001303559.1	17.728	a	1.99779	b	1.84546	b	0.995835	0.984082	0	3	3	LOC105050891	1.84546	17.728	1.99779	1	0	1
D6	REF-like stress related protein 1 (AHRD V1 *--- Q6XNP4_HEVBR); contains Interpro domain(s) IPR008802 Rubber elongation factor	Solyc09g074930.1.1	| Symbols: | rubber elongation factor (REF) family protein | chr3:1593540-1594802 FORWARD	AT3G05500.1	Stress-related protein OS=Vitis riparia GN=SRP PE=2 SV=1	Q9SW70	Putative uncharacterized protein (Fragment) OS=Vitis vinifera GN=VITISV_017032 PE=4 SV=1	A5BRM4	CL1Contig14973	XM_010912078.2	40.8956	a	9.61816	b	1.86525	b	0.970567	1	0.933817	9	9	LOC105036311	1.86525	40.8956	9.61816	1	0	1
A2	Glyceraldehyde-3-phosphate dehydrogenase (AHRD V1 **** Q9XG67_TOBAC); contains Interpro domain(s) IPR000173 Glyceraldehyde 3-phosphate dehydrogenase	Solyc06g071920.1.1	| Symbols: GAPC-2, GAPC2 | GAPC2 (GLYCERALDEHYDE-3-PHOSPHATE DEHYDROGENASE C2); NAD or NADH binding / binding / catalytic/ glyceraldehyde-3-phosphate dehydrogenase (phosphorylating)/ glyceraldehyde-3-phosphate dehydrogenase | chr1:4608465-4610494 REVERSE	AT1G13440.1	Glyceraldehyde-3-phosphate dehydrogenase, cytosolic 3 OS=Zea mays GN=GAPC3 PE=2 SV=1	Q43247	Glyceraldehyde-3-phosphate dehydrogenase (Fragment) OS=Oryza sativa subsp. indica PE=2 SV=1	A6MZB2	CL1Contig2721	XM_010931756.2	42.4685	a	4.80908	b	10.2588	b	0.994276	0.999975	0.296955	9	9	LOC105051363	19.5851	73.9267	4.80908	1	0	1
D3	Auxin response factor 8-1 (AHRD V1 **** E0A8P3_SOLLC); contains Interpro domain(s) IPR010525 Auxin response factor	Solyc03g031970.1.1	| Symbols: ARF8 | ARF8 (AUXIN RESPONSE FACTOR 8); transcription factor | chr5:14630151-14633916 FORWARD	AT5G37020.2	Auxin response factor 25 OS=Oryza sativa subsp. japonica GN=ARF25 PE=2 SV=1	Q2QM84	Predicted protein OS=Populus trichocarpa GN=POPTRDRAFT_727995 PE=3 SV=1	B9I195	CL1Contig9108	XM_010943224.2	31.4582	a	4.80908	b	11.1915	b	0.967571	0.996275	0.378718	9	9	LOC105059786	11.1915	31.4582	4.80908	1	0	1
C3	AT3g24160/MUJ8_16 (AHRD V1 ***- Q9ZSJ7_ARATH)	Solyc09g091820.1.1	| Symbols: PMP | PMP (PUTATIVE TYPE 1 MEMBRANE PROTEIN) | chr3:8726241-8729023 FORWARD	AT3G24160.1			Predicted protein OS=Populus trichocarpa GN=POPTRDRAFT_814861 PE=4 SV=1	B9GME5	CL1Contig16845	XM_010907543.2	31.9104	a	4.99448	b	1.84546	b	0.999479	0.999665	0.536434	3	3	LOC105032940	1.84546	31.9104	4.99448	1	0	1
C1	Asparaginyl-tRNA synthetase (AHRD V1 **** SYN_PYRHO); contains Interpro domain(s) IPR004523 Aspartyl-tRNA synthetase, class IIb, archea/euk type	Solyc05g056250.1.1	| Symbols: | aspartyl-tRNA synthetase, putative / aspartate--tRNA ligase, putative | chr4:13505381-13507619 FORWARD	AT4G26870.1	Aspartyl-tRNA synthetase, cytoplasmic OS=Pongo abelii GN=DARS PE=2 SV=1	Q5R9I5	Chromosome chr4 scaffold_6, whole genome shotgun sequence OS=Vitis vinifera GN=GSVIVT00032386001 PE=3 SV=1	A7P536	CL1Contig7252	XM_010931117.2	70.9119	a	29.9669	b	23.991	b	0.996776	0.998108	0.455385	3	3	LOC105050898	23.991	70.9119	29.9669	1	0	1
C2	Necrotic spotted lesions 1 (Fragment) (AHRD V1 *-*- B6ZA38_HELPE); contains Interpro domain(s) IPR001862 Membrane attack complex component/perforin/complement C9	Solyc02g071780.1.1	| Symbols: CAD1 | CAD1 (constitutively activated cell death 1) | chr1:10379310-10381861 REVERSE	AT1G29690.1			Putative uncharacterized protein OS=Musa balbisiana GN=MBP_81C12.22 PE=4 SV=1	Q1EP65	CL1Contig20434	XM_010926398.2	49.6383	a	18.979	b	16.6091	b	0.993409	0.99136	0.195186	3	3	LOC105047468	16.6091	49.6383	18.979	1	0	1
B1	Calmodulin (AHRD V1 ***- B6TKX0_MAIZE); contains Interpro domain(s) IPR011992 EF-Hand type	Solyc10g079420.1.1	| Symbols: | calmodulin, putative | chr3:3155309-3155938 FORWARD	AT3G10190.1	Probable calcium-binding protein CML36 OS=Arabidopsis thaliana GN=CML36 PE=2 SV=1	Q9SS31	Chromosome chr8 scaffold_34, whole genome shotgun sequence OS=Vitis vinifera GN=GSVIVT00025318001 PE=4 SV=1	A7PVQ5	CL1Contig4998	XM_010940323.2	23.5882	a	1.98419	b	5.10797	b	0.999979	0.967776	0.78799	6	3 6	LOC105057652	5.10797	23.5882	1.98419	1	0	1
B2	Transmembrane emp24 domain-containing protein 3 (AHRD V1 ***- B6TE63_MAIZE); contains Interpro domain(s) IPR000348 emp24/gp25L/p24	Solyc09g082770.1.1	| Symbols: | emp24/gp25L/p24 protein-related | chr3:8087373-8088550 FORWARD	AT3G22845.1	Transmembrane emp24 domain-containing protein 2 OS=Rattus norvegicus GN=Tmed2 PE=1 SV=1	Q63524	Predicted protein OS=Populus trichocarpa GN=POPTRDRAFT_821950 PE=3 SV=1	B9HUQ9	CL1Contig14359	XM_010925215.2	28.3059	a	5.29116	b	7.66195	b	0.999822	0.968165	0.558435	6	6	LOC105046586	7.66195	28.3059	5.29116	1	0	1
C5	DNA topoisomerase I (AHRD V1 **** Q9XGL1_DAUCA); contains Interpro domain(s) IPR013499 DNA topoisomerase I, C-terminal, eukaryotic-type	Solyc07g049720.1.1	| Symbols: TOP1ALPHA, TOP1 | TOP1ALPHA (DNA TOPOISOMERASE I ALPHA); DNA topoisomerase type I | chr5:22424837-22429045 REVERSE	AT5G55300.1	DNA topoisomerase 1 OS=Daucus carota GN=TOP1 PE=2 SV=1	P93119	Topoisomerase I OS=Camptotheca acuminata GN=Top1 PE=2 SV=1	B2DDA7	CL1Contig10490	XM_019848497.1	63.8207	a	34.9614	b	27.6819	b	0.963462	0.984395	0.515509	3	3	LOC105039495	27.6819	63.8207	34.9614	1	0	1
A1	Copine-like protein (AHRD V1 ***- Q153E2_ORYSJ); contains Interpro domain(s) IPR010734 Copine	Solyc03g111870.1.1	| Symbols: RGLG2 | RGLG2 (RING domain Ligase2); ubiquitin-protein ligase | chr5:4648355-4650563 REVERSE	AT5G14420.3	E3 ubiquitin-protein ligase RGLG2 OS=Arabidopsis thaliana GN=RGLG2 PE=1 SV=1	Q9LY87	Putative uncharacterized protein OS=Oryza sativa subsp. indica GN=OsI_23663 PE=4 SV=1	B8B4J5	CL1Contig2642	XM_010944235.1	128.978	a	33.6636	b	50.3616	b	0.999931	1	0.619659	9	9	LOC105060496	50.3616	128.978	33.6636	1	0	1
C6	Heparan-alpha-glucosaminide N-acetyltransferase (AHRD V1 **-- D2QUR2_SPILD); contains Interpro domain(s) IPR019259 Protein of unknown function DUF2261, transmembrane	Solyc01g099750.1.1	| Symbols: | unknown protein | chr5:9820311-9822868 FORWARD	AT5G27730.1	Actin-12 OS=Arabidopsis thaliana GN=ACT12 PE=1 SV=1	P53497	Putative uncharacterized protein At5g27730 OS=Arabidopsis thaliana GN=At5g27730 PE=2 SV=1	Q94CC1	CL1Contig4678	XM_010940096.1	28.3648	a	5.99338	b	7.38184	b	0.996775	0.978579	0.330418	3	3	LOC105057479	7.38184	28.3648	5.99338	1	0	1
C4	Chaperone protein dnaJ (AHRD V1 *-*- C2KX40_9FIRM); contains Interpro domain(s) IPR003095 Heat shock protein DnaJ	Solyc07g026810.1.1	| Symbols: | DNAJ heat shock N-terminal domain-containing protein | chr5:20123823-20126813 REVERSE	AT5G49580.1	DnaJ homolog subfamily C member 14 OS=Homo sapiens GN=DNAJC14 PE=2 SV=2	Q6Y2X3	Heat shock protein DnaJ OS=Medicago truncatula GN=MtrDRAFT_AC173289g9v1 PE=4 SV=1	A2Q660	CL1Contig5517	XM_010916335.1	47.1765	a	27.7786	b	15.3239	b	0.951282	0.989191	0.803813	6	6	LOC105039980	15.3239	47.1765	27.7786	1	0	1
C1	Unknown Protein (AHRD V1)	Solyc01g106680.1.1	| Symbols: | unknown protein | chr4:16187384-16188802 FORWARD	AT4G33740.1			Os03g0726400 protein OS=Oryza sativa subsp. japonica GN=OSJNBa0013A09.10 PE=2 SV=1	Q75GI7	CL1Contig14500	XM_010941019.2	35.3824	a	5.95256	b	2.55398	b	0.999986	0.999506	0.388802	6	6	LOC105058177	2.55398	35.3824	5.95256	1	0	1
A2	Pirin-like protein (AHRD V1 ***- B6TZU6_MAIZE); contains Interpro domain(s) IPR012093 Pirin	Solyc09g098160.1.1	| Symbols: | pirin, putative | chr2:17927339-17928871 FORWARD	AT2G43120.1	Pirin-like protein OS=Solanum lycopersicum PE=2 SV=1	Q9SEE4	Pirin-like protein OS=Zea mays PE=2 SV=1	B6TZU6	CL149Contig1	XM_010928353.2	26.7394	a	0	b	0	b	0.987727	1	0	9	9	LOC105048877	0	26.7394	0	1	0	1
C2	Cation diffusion facilitator 9 (AHRD V1 **-- Q84ND5_STYHA); contains Interpro domain(s) IPR002524 Cation efflux protein	Solyc10g005500.1.1	| Symbols: | cation efflux family protein | chr1:5578435-5580585 FORWARD	AT1G16310.1	Putative metal tolerance protein C3 OS=Arabidopsis thaliana GN=MTPC3 PE=3 SV=2	Q9M2P2	Putative uncharacterized protein OS=Vitis vinifera GN=VITISV_013375 PE=4 SV=1	A5BI82	CL1Contig24197	XM_010918067.2	67.3663	a	7.99117	b	0	c	1	1	0.959251	3	3 9	LOC105041204	0	67.3663	7.99117	1	0	1
A6	Pantothenate kinase (AHRD V1 *-** C1FDA4_9CHLO); contains Interpro domain(s) IPR015844 Pantothenate kinase, acetyl-CoA regulated, two-domain type	Solyc03g112910.1.1	| Symbols: ATPANK2 | ATPANK2 (PANTOTHENATE KINASE 2); pantothenate kinase | chr4:15538340-15543715 REVERSE	AT4G32180.2	Pantothenate kinase 2 OS=Arabidopsis thaliana GN=At4g32180 PE=1 SV=1	Q8L5Y9	Putative uncharacterized protein OS=Picea sitchensis PE=2 SV=1	C0PQ15	CL1Contig15126	XM_010938406.2	133.697	a	43.2817	b	27.9787	b	0.999696	1	0.794048	9	6 9	LOC105056269	27.9787	133.697	43.2817	1	0	1
C4	Pyrimidine 5&apos-nucleotidase (AHRD V1 ***- D5QKK7_METTR); contains Interpro domain(s) IPR010237 Pyrimidine 5-nucleotidase	Solyc09g010940.1.1	| Symbols: | haloacid dehalogenase-like hydrolase family protein | chr5:449132-450507 FORWARD	AT5G02230.1	Uncharacterized protein C24B11.05 OS=Schizosaccharomyces pombe GN=SPAC24B11.05 PE=2 SV=1	Q09893	Catalytic/ hydrolase OS=Zea mays PE=2 SV=1	B6TKR3	CL1Contig9369	XM_010922249.2	21.2736	a	5.99338	b	5.53638	b	0.976047	0.954159	0	3	3	LOC105044382	5.53638	21.2736	5.99338	1	0	1
B2	Nuclear protein localization 4 (AHRD V1 ***- D3B583_POLPA); contains Interpro domain(s) IPR007717 NPL4	Solyc06g084440.1.1	| Symbols: | NPL4 family protein | chr2:19629525-19630973 FORWARD	AT2G47970.1	NPL4-like protein OS=Oryza sativa subsp. japonica GN=Os01g0377700 PE=2 SV=1	Q9AS33	Chromosome chr7 scaffold_31, whole genome shotgun sequence OS=Vitis vinifera GN=GSVIVT00023611001 PE=4 SV=1	A7PU07	CL1Contig7954	XM_010943461.2	33.0235	a	17.1963	b	5.10797	b	0.954162	0.996073	0.910102	6	6	LOC105059938	5.10797	33.0235	17.1963	1	0	1
C1	Phosphoglycerate dehydrogenase (AHRD V1 **** D2D316_GOSHI); contains Interpro domain(s) IPR015508 D-3-phosphogylcerate Dehydrogenase	Solyc03g112070.1.1	| Symbols: PGDH | PGDH (3-PHOSPHOGLYCERATE DEHYDROGENASE); phosphoglycerate dehydrogenase | chr1:6101157-6104979 FORWARD	AT1G17745.1	D-3-phosphoglycerate dehydrogenase, chloroplastic OS=Arabidopsis thaliana GN=At1g17745 PE=1 SV=2	O04130	D-3-phosphoglycerate dehydrogenase OS=Zea mays PE=2 SV=1	B6SL40	CL1Contig22729	XM_010929208.2	26.7394	a	0	b	13.0567	b	0.987727	0.955867	0.859929	9	9	LOC105049537	13.0567	26.7394	0	1	0	1
B6	Heparan-alpha-glucosaminide N-acetyltransferase (AHRD V1 **-- D2QUR2_SPILD); contains Interpro domain(s) IPR019259 Protein of unknown function DUF2261, transmembrane	Solyc11g040150.1.1	| Symbols: | unknown protein | chr5:19392408-19394963 FORWARD	AT5G47900.1	Heparan-alpha-glucosaminide N-acetyltransferase OS=Mus musculus GN=Hgsnat PE=1 SV=1	Q3UDW8	Putative uncharacterized protein OS=Oryza sativa subsp. indica GN=OsI_15768 PE=4 SV=1	B8ATH3	CL1Contig24604	XM_010931247.2	47.1765	a	20.5033	b	7.66195	b	0.995904	0.999437	0.896625	6	6	LOC105051000	7.66195	47.1765	20.5033	1	0	1
A1	Ornithine cyclodeaminase protein (AHRD V1 ***- A3I2L0_9BACT); contains Interpro domain(s) IPR003462 Ornithine cyclodeaminase/mu-crystallin	Solyc06g036330.1.1	| Symbols: | ornithine cyclodeaminase/mu-crystallin family protein | chr5:21399524-21400501 FORWARD	AT5G52810.1	Uncharacterized protein P11E10.01 OS=Schizosaccharomyces pombe GN=SPAP11E10.01 PE=2 SV=1	Q9HDZ0	Chromosome undetermined scaffold_91, whole genome shotgun sequence OS=Vitis vinifera GN=GSVIVT00037754001 PE=4 SV=1	A7QG95	CL1Contig1362	XM_010935677.2	14.1529	a	3.30698	b	0	b	0.98667	0.979477	0.49772	6	6	LOC105054210	0	14.1529	3.30698	1	0	1
C1	Nuclease (AHRD V1 **** B6STR9_MAIZE); contains Interpro domain(s) IPR006021 Staphylococcal nuclease (SNase-like)	Solyc06g050720.1.1	| Symbols: | Ca(2+)-dependent nuclease, putative | chr2:16873509-16875215 FORWARD	AT2G40410.2	Uncharacterized 38.1 kDa protein OS=Corydalis sempervirens PE=2 SV=1	Q39635	Predicted protein OS=Populus trichocarpa GN=POPTRDRAFT_564092 PE=4 SV=1	B9HHW7	CL1Contig18356	XM_010922760.2	49.6383	a	8.99007	b	7.38184	b	0.999955	0.999828	0.161918	3	3 6	LOC105044760	7.38184	49.6383	8.99007	1	0	1
B3	Sucrose synthase (AHRD V1 **** O82693_SOLLC); contains Interpro domain(s) IPR012820 Sucrose synthase, plants and cyanobacteria IPR000368 Sucrose synthase	Solyc12g009300.1.1	| Symbols: SUS6, ATSUS6 | SUS6 (SUCROSE SYNTHASE 6); UDP-glycosyltransferase/ sucrose synthase | chr1:27584533-27588326 REVERSE	AT1G73370.1	Sucrose synthase 2 OS=Hordeum vulgare GN=SS2 PE=1 SV=1	P31923	Sus1 protein OS=Zea mays GN=sus1 PE=4 SV=1	Q43706	CL1Contig5093	XM_010934052.2	155.682	a	111.114	b	2.55398	c	0.975	1	1	6	3 6	LOC105053047	14.6781	240.619	139.969	1	0	1
C4	Unknown Protein (AHRD V1)	Solyc04g079110.1.1	| Symbols: BKI1 | BKI1 (BRI1 kinase inhibitor 1); protein heterodimerization | chr5:17143028-17144041 REVERSE	AT5G42750.1			Chromosome chr18 scaffold_1, whole genome shotgun sequence OS=Vitis vinifera GN=GSVIVT00014801001 PE=4 SV=1	A7NTU6	CL1Contig71	XM_010941139.2	21.2736	a	0.998896	b	0	b	0.99968	0.998898	0.158079	3	3	LOC105058257	0	21.2736	0.998896	1	0	1
C2	Cytosolic Fe-S cluster assembly factor nbp35 (AHRD V1 ***- NBP35_EMENI); contains Interpro domain(s) IPR019591 ATPase-like, ParA/MinD	Solyc12g096690.1.1	| Symbols: NBP35 | NBP35 (NUCLEOTIDE BINDING PROTEIN 35); iron-sulfur cluster binding / nucleotide binding / protein homodimerization | chr5:20734267-20735824 FORWARD	AT5G50960.1	Cytosolic Fe-S cluster assembly factor nubp1 OS=Danio rerio GN=nubp1 PE=2 SV=2	Q6P298	Nucleotide binding protein OS=Cypripedium parviflorum var. pubescens GN=NuBP PE=2 SV=1	Q8GUW6	CL1Contig9275	XM_010931747.1	28.3648	a	9.98896	b	3.69092	b	0.974835	0.996594	0.776952	3	3	LOC105051358	3.69092	28.3648	9.98896	1	0	1
C1	HNH endonuclease domain-containing protein (Fragment) (AHRD V1 *-*- C6F7M2_PSEMZ); contains Interpro domain(s) IPR002711 HNH endonuclease	Solyc12g036250.1.1	| Symbols: | HNH endonuclease domain-containing protein | chr1:6432133-6433434 REVERSE	AT1G18680.1			Putative uncharacterized protein OS=Oryza sativa subsp. indica GN=OsI_33113 PE=4 SV=1	B8BG96	CL1Contig5121	XM_010940759.2	17.728	a	0	b	1.84546	b	0.999774	0.984082	0.753338	3	3	LOC105058007	1.84546	17.728	0	1	0	1
B1	Small conductance mechanosensitive (MscS-family) ion channel (AHRD V1 *-*- Q31G33_THICR); contains Interpro domain(s) IPR006685 Mechanosensitive ion channel MscS	Solyc11g010610.1.1	| Symbols: MSL3 | MSL3 (MscS-LIKE 3); ion channel | chr1:21548370-21552488 REVERSE	AT1G58200.2	MscS family inner membrane protein ynaI OS=Escherichia coli O157:H7 GN=ynaI PE=3 SV=1	P0AEB6	Putative uncharacterized protein OS=Vitis vinifera GN=VITISV_029753 PE=4 SV=1	A5B966	CL1Contig2620	XM_010944486.2	30.6647	a	12.5665	b	5.10797	b	0.986842	0.993276	0.720194	6	6	LOC105060686	5.10797	30.6647	12.5665	1	0	1
A1	Glutathione reductase (AHRD V1 ***- B9IED0_POPTR); contains Interpro domain(s) IPR006324 Glutathione reductase, plant	Solyc09g065900.1.1	| Symbols: GR, EMB2360, ATGR2 | GR (GLUTATHIONE REDUCTASE); ATP binding / glutathione-disulfide reductase | chr3:20230356-20233100 REVERSE	AT3G54660.1	Glutathione reductase, chloroplastic OS=Glycine max GN=GR PE=2 SV=1	P48640	Glutathione reductase OS=Zinnia elegans GN=ZeGR2 PE=2 SV=1	Q6F4I4	CL1Contig7813	XM_010934562.1	33.0311	a	0	b	11.1915	b	0.996043	0.997895	0.800333	9	6 9	LOC105053424	11.1915	33.0311	0	1	0	1
A4	cDNA clone J090072E23 full insert sequence (Fragment) (AHRD V1 *-*- B7F9R4_ORYSJ)	Solyc07g042800.1.1	| Symbols: | proton extrusion protein-related | chr4:15111811-15113881 REVERSE	AT4G31040.1	Proton extrusion protein pcxA OS=Acaryochloris marina (strain MBIC 11017) GN=pcxA PE=3 SV=1	B0CG09	Chromosome chr11 scaffold_14, whole genome shotgun sequence OS=Vitis vinifera GN=GSVIVT00017029001 PE=4 SV=1	A7PFE3	CL1Contig8232	XM_010930437.2	17.728	a	3.99558	b	3.69092	b	0.979307	0.95485	0	3	3	LOC105050429	3.69092	17.728	3.99558	1	0	1
C1									CL1Contig7038	XM_019852131.1	17.728	a	1.99779	b	1.84546	b	0.995835	0.984082	0	3	3 6	LOC109506146	1.84546	17.728	1.99779	1	0	1
A1	3-oxoacyl- (AHRD V1 ***- D5A3B9_SPIPL); contains Interpro domain(s) IPR004655 Beta-ketoacyl-acyl carrier protein synthase III (FabH)	Solyc03g097470.1.1	| Symbols: KAS III | KAS III (3-KETOACYL-ACYL CARRIER PROTEIN SYNTHASE III); 3-oxoacyl-[acyl-carrier-protein] synthase/ catalytic/ transferase, transferring acyl groups other than amino-acyl groups | chr1:23192502-23194737 FORWARD	AT1G62640.1	3-oxoacyl-[acyl-carrier-protein] synthase III, chloroplastic OS=Arabidopsis thaliana GN=At1g62640 PE=2 SV=2	P49243	3-ketoacyl carrier protein synthase III OS=Allium porrum PE=2 SV=1	O04439	CL1Contig11451	XM_010938804.1	44.0414	a	0	b	6.52836	b	0.999454	1	0.515604	9	3 6 9	LOC105056570	6.52836	44.0414	0	1	0	1
C4	Ubiquitin (AHRD V1 ***- Q39257_PEA); contains Interpro domain(s) IPR019956 Ubiquitin subgroup	Solyc10g006480.1.1	| Symbols: UBQ14 | UBQ14; protein binding | chr4:1278747-1279664 REVERSE	AT4G02890.2	Ubiquitin OS=Pisum sativum GN=PU1 PE=3 SV=1	P69322	Polyubiquitin (Fragment) OS=Phaseolus vulgaris PE=2 SV=1	P93502	CL1Contig18802	XM_010932715.2	316.155	a	490.526	b	576.361	b	0.999	0.999	0.85	9	9	LOC105052028	624.343	479.252	581.426	0	1	1
A2	Pathogenesis-related protein 1a (AHRD V1 **-- Q00MX6_MALDO); contains Interpro domain(s) IPR018244 Allergen V5/Tpx-1 related, marginal site	Solyc01g106620.1.1	| Symbols: | pathogenesis-related protein, putative | chr4:16182813-16183304 FORWARD	AT4G33720.1	Pathogenesis-related protein PRB1-3 OS=Hordeum vulgare PE=2 SV=1	P35793	Pathogenesis-related protein OS=Elaeis guineensis var. tenera PE=2 SV=1	B3TLW3	CL1Contig10913	XM_010943665.2	206.051	a	312.59	b	804.853	c	0.993	0.999	0.999	9	9	LOC105060073	804.853	206.051	312.59	0	1	1
A2	Chitinase (Fragment) (AHRD V1 *--- Q38777_ALLSA); contains Interpro domain(s) IPR000726 Glycoside hydrolase, family 19, catalytic IPR001153 Barwin	Solyc01g097270.1.1	| Symbols: PR4, HEL, PR-4 | PR4 (PATHOGENESIS-RELATED 4); chitin binding | chr3:1285691-1286531 REVERSE	AT3G04720.1	Pathogenesis-related protein PR-4 (Fragment) OS=Prunus persica PE=2 SV=1	P83343	Putative pathogenesis-related protein class 4 (Fragment) OS=Prunus dulcis PE=2 SV=1	A7Y7G4	CL1Contig3195	XM_010919296.2	45.6143	a	9.61816	b	12.1241	b	0.984929	0.99997	0	9	9	LOC105042178	1173.18	598.931	670.645	0	1	1
C6	CONSTANS interacting protein 6 (Fragment) (AHRD V1 **-- Q2VY13_SOLLC); contains Interpro domain(s) IPR004082 Protein of unknown function DUF1423, plant	Solyc01g087490.1.1	| Symbols: | unknown protein | chr3:23446331-23449166 REVERSE	AT3G63500.1	Protein VERNALIZATION INSENSITIVE 3 OS=Arabidopsis thaliana GN=VIN3 PE=2 SV=2	Q9FIE3	Predicted protein OS=Populus trichocarpa GN=POPTRDRAFT_1087856 PE=4 SV=1	B9HNR5	CL1Contig15727	XM_019847327.1	11.0104	a	62.518	b	75.5424	b	0.999885	1	0.392732	9	9	LOC105035400	337.609	77.0725	341.445	0	1	1
D7	S-adenosylmethionine synthase (AHRD V1 ***- B8LFH4_IPOBA); contains Interpro domain(s) IPR002133 S-adenosylmethionine synthetase	Solyc12g099000.1.1	| Symbols: MAT3 | MAT3 (methionine adenosyltransferase 3); methionine adenosyltransferase | chr2:15479721-15480893 REVERSE	AT2G36880.2	S-adenosylmethionine synthetase 1 OS=Oryza sativa subsp. japonica GN=SAM1 PE=2 SV=1	Q0DKY4	S-adenosylmethionine synthetase (Fragment) OS=Oryza sativa GN=sams PE=3 SV=1	Q1H9D0	CL1Contig23174	XM_010916454.2	31.9104	a	87.9029	b	127.337	c	0.998556	0.999994	0.978856	3	3	LOC105040082	127.337	31.9104	87.9029	0	1	1
C1	Solute carrier family 2, facilitated glucose transporter member 3 (AHRD V1 ***- GTR3_CANFA); contains Interpro domain(s) IPR003663 Sugar/inositol transporter	Solyc09g075820.1.1	| Symbols: ATSTP6, STP6 | STP6 (SUGAR TRANSPORTER 6); carbohydrate transmembrane transporter/ monosaccharide transmembrane transporter/ sugar:hydrogen symporter | chr3:1783587-1785334 REVERSE	AT3G05960.1	Sugar transport protein 6 OS=Arabidopsis thaliana GN=STP6 PE=1 SV=1	Q9SFG0	Sugar transporter, putative OS=Ricinus communis GN=RCOM_0914040 PE=4 SV=1	B9RTZ7	CL1Contig22438	XM_010906918.2	85.0943	a	227.748	b	457.674	c	1	0.999	1	3	3 9	LOC105032465	457.674	85.0943	227.748	0	1	1
C6	heat shock protein (AHRD V1 ***- B2D2G5_CAPSN); contains Interpro domain(s) IPR013126 Heat shock protein 70	Solyc11g066060.1.1	| Symbols: Hsp70b | Hsp70b (heat shock protein 70B); ATP binding | chr1:5502386-5504326 REVERSE	AT1G16030.1	Heat shock cognate 70 kDa protein 3 OS=Arabidopsis thaliana GN=HSC70-3 PE=1 SV=1	O65719	Heat shock protein 70-3 OS=Nicotiana tabacum GN=HSP70-3 PE=3 SV=1	Q67BD0	CL1Contig4584	XM_010924055.2	106.958	a	173.127	b	146.422	b	0.98025	0.975	0.65	9	9	LOC105045690	146.422	106.958	173.127	0	1	1
A1	Thaumatin-like protein (AHRD V1 ***- Q9ZQY9_ARATH); contains Interpro domain(s) IPR001938 Thaumatin, pathogenesis-related	Solyc03g033490.1.1	| Symbols: | pathogenesis-related thaumatin family protein | chr1:28458889-28460447 FORWARD	AT1G75800.1	Thaumatin-like protein 1 OS=Castanea sativa GN=TL1 PE=2 SV=1	Q9SMH2	Predicted protein OS=Populus trichocarpa GN=POPTRDRAFT_583379 PE=4 SV=1	B9N6T0	CL1Contig11172	XM_010934885.2	64.4892	a	153.891	b	222.897	c	0.999714	0.999	0.955	9	9	LOC105053634	222.897	64.4892	153.891	0	1	1
D7	Pathogenesis-related protein 1a (AHRD V1 **-- Q00MX6_MALDO); contains Interpro domain(s) IPR018244 Allergen V5/Tpx-1 related, marginal site	Solyc01g106620.1.1	| Symbols: | pathogenesis-related protein, putative | chr4:16182813-16183304 FORWARD	AT4G33720.1	Pathogenesis-related protein PRB1-3 OS=Hordeum vulgare PE=2 SV=1	P35793	Pathogenesis-related protein OS=Elaeis guineensis var. tenera PE=2 SV=1	B3TLW3	CL1Contig2084	XM_019855721.1	9.4353	a	28.44	b	43.4177	b	0.976247	0.997595	0.874582	6	6	LOC105060075	43.4177	9.4353	28.44	0	1	1
C7									CL1Contig1514	XM_010942463.1	2.35882	a	27.7786	b	43.4177	b	0.999495	0.999962	0.891428	6	6	LOC105059233	43.4177	2.35882	27.7786	0	1	1
C6	Heat shock protein 90 (AHRD V1 ***- Q14TB1_TOBAC); contains Interpro domain(s) IPR019805 Heat shock protein Hsp90, marginal site IPR018249 EF-HAND 2 IPR001404 Heat shock protein Hsp90	Solyc12g015880.1.1	| Symbols: SHD | SHD (SHEPHERD); ATP binding / unfolded protein binding | chr4:12551902-12555851 REVERSE	AT4G24190.2	Heat shock protein 81-2 OS=Arabidopsis thaliana GN=HSP81-2 PE=1 SV=1	P55737	Heat shock protein 90-1 OS=Glycine max PE=2 SV=1	B6EBD7	CL1Contig11003	XM_010929856.1	106.958	a	211.599	b	162.276	b	0.99947	0.9965	0.85	9	9	LOC105050014	162.276	106.958	211.599	0	1	1
D7	Adenosylhomocysteinase (AHRD V1 ***- A1KYB0_TOBAC); contains Interpro domain(s) IPR000043 S-adenosyl-L-homocysteine hydrolase	Solyc12g098500.1.1	| Symbols: HOG1, SAHH1 | MEE58 (MATERNAL EFFECT EMBRYO ARREST 58); adenosylhomocysteinase/ copper ion binding | chr4:8054931-8056676 FORWARD	AT4G13940.3	Adenosylhomocysteinase OS=Triticum aestivum GN=SAHH PE=2 SV=1	P32112	Adenosylhomocysteinase OS=Ricinus communis GN=RCOM_0523500 PE=3 SV=1	B9S9Y6	CL1Contig18961	XM_010914793.2	16.5118	a	64.1553	b	43.4177	b	0.999956	0.973526	0.852254	6	6	LOC105038875	43.4177	16.5118	64.1553	0	1	1
D5	Cathepsin B (AHRD V1 ***- Q1HER6_NICBE); contains Interpro domain(s) IPR015643 Peptidase C1A, cathepsin B	Solyc02g069090.1.1	| Symbols: | cathepsin B-like cysteine protease, putative | chr4:694857-696937 FORWARD	AT4G01610.1	Cathepsin B OS=Macaca fascicularis GN=CTSB PE=2 SV=1	Q4R5M2	Predicted protein OS=Populus trichocarpa GN=POPTRDRAFT_552399 PE=3 SV=1	B9GRU7	CL1Contig17166	XM_010909454.2	3.14582	a	19.2363	b	17.7198	b	0.975838	0.993214	0.302119	9	9	LOC105034333	17.7198	3.14582	19.2363	0	1	1
D7	Superoxide dismutase (AHRD V1 **** B1Q475_CAPCH); contains Interpro domain(s) IPR001424 Superoxide dismutase, copper/zinc binding	Solyc01g067740.1.1	| Symbols: CSD1 | CSD1 (COPPER/ZINC SUPEROXIDE DISMUTASE 1); superoxide dismutase | chr1:2827700-2829053 FORWARD	AT1G08830.1	Superoxide dismutase [Cu-Zn] OS=Ananas comosus GN=SOD1 PE=2 SV=1	Q9SQL5	Superoxide dismutase [Cu-Zn] OS=Sandersonia aurantiaca PE=2 SV=1	Q8S3V1	CL1Contig1086	XM_010940392.2	9.4353	a	33.0698	b	53.6337	b	0.992964	0.999748	0.940749	6	6	LOC105057698	53.6337	9.4353	33.0698	0	1	1
B2	5-dehydro-2-deoxygluconokinase (AHRD V1 **-- IOLC_GEOTN); contains Interpro domain(s) IPR011611 Carbohydrate/purine kinase	Solyc11g042850.1.1	| Symbols: | pfkB-type carbohydrate kinase family protein | chr4:6371486-6372770 REVERSE	AT4G10260.1	Fructokinase-2 OS=Oryza sativa subsp. indica GN=FRK2 PE=1 SV=2	A2YQL4	cDNA clone:J023041C07, full insert sequence OS=Oryza sativa subsp. japonica PE=2 SV=1	B7EHD2	CL1Contig10389	XM_010929572.1	14.1562	a	43.2817	b	78.3403	b	0.983989	1	0.90652	9	9	LOC105049809	78.3403	14.1562	43.2817	0	1	1
C4	60S ribosomal protein L27A (AHRD V1 ***- B6VC54_VERFO); contains Interpro domain(s) IPR001196 Ribosomal protein L15	Solyc06g071720.1.1	| Symbols: | structural constituent of ribosome | chr1:26621168-26621608 REVERSE	AT1G70600.1	60S ribosomal protein L27a-3 OS=Arabidopsis thaliana GN=RPL27AC PE=2 SV=2	P49637	Chromosome chr17 scaffold_12, whole genome shotgun sequence OS=Vitis vinifera GN=GSVIVT00016000001 PE=3 SV=1	A5BE36	CL1Contig13666	XM_010941605.2	9.43745	a	33.6636	b	24.2482	b	0.981164	0.969422	0.647708	9	9	LOC105058623	24.2482	9.43745	33.6636	0	1	1
D4	Elongation factor 1-beta (AHRD V1 ***- D7KES3_ARALY); contains Interpro domain(s) IPR014038 Translation elongation factor EF1B, beta and delta chains, guanine nucleotide exchange	Solyc07g016150.1.1	| Symbols: | elongation factor 1-beta, putative / EF-1-beta, putative | chr2:7872636-7873713 FORWARD	AT2G18110.1	Elongation factor 1-delta 1 OS=Oryza sativa subsp. japonica GN=Os07g0614500 PE=2 SV=3	Q40680	Elongation factor 1-delta 1 OS=Zea mays PE=2 SV=1	B4FNT1	CL1Contig6677	XM_010944453.2	3.14582	a	19.2363	b	15.8546	b	0.975838	0.985601	0.439205	9	9	LOC105060661	15.8546	3.14582	19.2363	0	1	1
B2	Senescence-associated protein (AHRD V1 ***- B6T9C5_MAIZE); contains Interpro domain(s) IPR000301 Tetraspanin, subgroup	Solyc06g075360.1.1	| Symbols: TET3 | TET3 (TETRASPANIN3) | chr3:16733973-16735854 REVERSE	AT3G45600.1			Senescence-associated protein OS=Zea mays PE=2 SV=1	B6T9C5	CL1Contig776	XM_010909225.2	4.71872	a	33.6636	b	19.5851	b	0.997854	0.989412	0.828081	9	9	LOC105034175	19.5851	4.71872	33.6636	0	1	1
C7	60S ribosomal protein L7-like protein (AHRD V1 ***- B3TM16_ELAGV); contains Interpro domain(s) IPR005998 Ribosomal protein L7, eukaryotic	Solyc06g068400.1.1	| Symbols: | 60S ribosomal protein L7 (RPL7D) | chr3:4433809-4435109 FORWARD	AT3G13580.3	60S ribosomal protein L7-4 OS=Arabidopsis thaliana GN=RPL7D PE=2 SV=1	Q9LHP1	60S ribosomal protein L7-like protein OS=Elaeis guineensis var. tenera PE=2 SV=1	B3TM16	CL1Contig18995	XM_010918737.1	4.71765	a	38.3609	b	43.4177	b	0.999908	0.999792	0.41736	6	6	LOC105041729	43.4177	4.71765	38.3609	0	1	1
C7	Protein phosphatase 2C (AHRD V1 ***- B6SYG9_MAIZE); contains Interpro domain(s) IPR015655 Protein phosphatase 2C	Solyc03g033340.1.1	| Symbols: | protein phosphatase 2C family protein / PP2C family protein | chr3:4009510-4010993 REVERSE	AT3G12620.1	Probable protein phosphatase 2C 72 OS=Oryza sativa subsp. japonica GN=Os10g0544900 PE=2 SV=1	Q7XCJ7	Protein phosphatase 2C homolog OS=Mesembryanthemum crystallinum GN=PP2C PE=2 SV=1	Q9ZSQ7	CL1Contig3145	XM_010936867.2	0	a	34.3926	b	56.1877	b	0.999996	1	0.948989	6	6	LOC105055133	56.1877	0	34.3926	0	1	1
C6	Aldehyde dehydrogenase (AHRD V1 **** Q1AFF6_9ROSI); contains Interpro domain(s) IPR015590 Aldehyde dehydrogenase	Solyc03g114150.1.1	| Symbols: ALDH2B7, ALDH2B | ALDH2B7; 3-chloroallyl aldehyde dehydrogenase/ aldehyde dehydrogenase (NAD) | chr1:8412238-8414804 REVERSE	AT1G23800.1	Aldehyde dehydrogenase family 2 member B7, mitochondrial OS=Arabidopsis thaliana GN=ALDH2B7 PE=2 SV=2	Q8S528	Putative uncharacterized protein OS=Zea mays PE=4 SV=1	B6SQP7	CL1Contig11380	XM_010930301.2	11.0104	a	48.0908	b	39.1702	b	0.997811	0.999464	0.531924	9	9	LOC105050328	39.1702	11.0104	48.0908	0	1	1
D8	Dehydration-responsive family protein (AHRD V1 ***- D7KIG1_ARALY); contains Interpro domain(s) IPR004159 Protein of unknown function DUF248, methyltransferase putative	Solyc08g013740.1.1	| Symbols: | dehydration-responsive family protein | chr1:9301146-9303432 REVERSE	AT1G26850.1			Predicted protein OS=Populus trichocarpa GN=POPTRDRAFT_569227 PE=4 SV=1	B9I0N1	CL1Contig2039	XM_010936292.2	2.35882	a	25.7944	b	43.4177	b	0.999007	0.999962	0.932373	6	6	LOC105054722	43.4177	2.35882	25.7944	0	1	1
A1	Nucleotide-sugar transporter UDP N-acetylglucosamine-like signal peptide 9 or more transmembrane domains (Fragment) (AHRD V1 *-** Q5CU24_CRYPV); contains Interpro domain(s) IPR007271 Nucleotide-sugar transporter	Solyc09g098520.1.1	| Symbols: | nucleotide-sugar transmembrane transporter/ sugar:hydrogen symporter | chr2:17971280-17975300 REVERSE	AT2G43240.1	Probable UDP-sugar transporter protein SLC35A4 OS=Pongo abelii GN=SLC35A4 PE=2 SV=1	Q5RA79	Os02g0604300 protein OS=Oryza sativa subsp. japonica GN=OJ1058_F07.2 PE=4 SV=1	Q6K8S7	CL1Contig7422	XM_010931873.1	0	a	18.979	b	22.1455	b	0.986033	0.991386	0.369449	3	3	LOC105051426	22.1455	0	18.979	0	1	1
D2	LOB domain protein 42 (AHRD V1 ***- D7KWD0_ARALY); contains Interpro domain(s) IPR004883 Lateral organ boundaries, LOB	Solyc02g085910.1.1	| Symbols: LBD41 | LBD41 (LOB DOMAIN-CONTAINING PROTEIN 41) | chr3:536747-537650 REVERSE	AT3G02550.1	LOB domain-containing protein 41 OS=Arabidopsis thaliana GN=LBD41 PE=2 SV=1	Q9M886	Chromosome chr1 scaffold_5, whole genome shotgun sequence OS=Vitis vinifera GN=GSVIVT00030342001 PE=4 SV=1	A7P383	CL1Contig1025	XM_010909198.2	3.5456	a	32.9636	b	42.4456	b	0.996335	0.999209	0.666653	3	3	LOC105034150	42.4456	3.5456	32.9636	0	1	1
C2	Amino acid transporter (AHRD V1 ***- B9N1V7_POPTR); contains Interpro domain(s) IPR013057 Amino acid transporter, transmembrane	Solyc02g089400.1.1	| Symbols: | amino acid transporter family protein | chr3:11977112-11978827 REVERSE	AT3G30390.1	Sodium-coupled neutral amino acid transporter 2 OS=Homo sapiens GN=SLC38A2 PE=1 SV=2	Q96QD8	Putative uncharacterized protein OS=Zea mays PE=2 SV=1	B4FTR3	CL1Contig17844	XM_010929686.2	23.5936	a	52.8999	b	56.89	b	0.961264	0.998786	0.0617386	9	9	LOC105049902	56.89	23.5936	52.8999	0	1	1
D2	GRAS family transcription factor (AHRD V1 **-* B9HBM9_POPTR); contains Interpro domain(s) IPR005202 GRAS transcription factor	Solyc09g010920.1.1	| Symbols: SCL14, ATGRAS2, GRAS2 | SCL14 (SCARECROW-LIKE 14); transcription factor | chr1:2313828-2316137 REVERSE	AT1G07530.1	Scarecrow-like protein 14 OS=Arabidopsis thaliana GN=SCL14 PE=2 SV=2	Q9XE58	Putative uncharacterized protein OS=Oryza sativa subsp. indica GN=OsI_04388 PE=4 SV=1	B8AC15	CL1Contig9891	XM_010906774.1	0	a	20.9768	b	29.5274	b	0.991498	0.998388	0.715619	3	3	LOC105032342	29.5274	0	20.9768	0	1	1
B6	NAC domain protein IPR003441 (AHRD V1 ***- B9GU14_POPTR); contains Interpro domain(s) IPR003441 No apical meristem (NAM) protein	Solyc06g060230.1.1	| Symbols: ATAF1, ANAC002 | ATAF1; transcription activator/ transcription factor | chr1:268471-269514 FORWARD	AT1G01720.1	NAC domain-containing protein 48 OS=Oryza sativa subsp. japonica GN=NAC48 PE=2 SV=1	Q7F2L3	Putative uncharacterized protein OS=Oryza sativa subsp. indica GN=OsI_04690 PE=4 SV=1	A2WXN9	CL1Contig8823	XM_010912452.2	34.604	a	81.7544	b	69.9467	b	0.992098	0.997442	0.510016	9	9	LOC105036710	69.9467	34.604	81.7544	0	1	1
D1	Glycogenin-like protein (AHRD V1 ***- Q5NA53_ORYSJ); contains Interpro domain(s) IPR002495 Glycosyl transferase, family 8	Solyc04g064790.1.1	| Symbols: PGSIP2 | PGSIP2 (PLANT GLYCOGENIN-LIKE STARCH INITIATION PROTEIN 2); transferase, transferring glycosyl groups | chr1:28979066-28981228 REVERSE	AT1G77130.1	Glycogenin-1 OS=Homo sapiens GN=GYG1 PE=1 SV=4	P46976	Putative uncharacterized protein OS=Oryza sativa subsp. indica GN=OsI_20036 PE=4 SV=1	B8AYH5	CL1Contig21740	XM_010913497.2	7.09119	a	36.9592	b	68.2821	c	0.992765	0.999975	0.991865	3	3	LOC105037882	68.2821	7.09119	36.9592	0	1	1
D8	Peptide transporter (AHRD V1 **-* A6YJX4_9MAGN); contains Interpro domain(s) IPR000109 TGF-beta receptor, type I/II extracellular region	Solyc03g113430.1.1	| Symbols: | proton-dependent oligopeptide transport (POT) family protein | chr1:6520800-6523241 FORWARD	AT1G18880.1	Peptide transporter PTR1 OS=Arabidopsis thaliana GN=PTR1 PE=2 SV=1	Q9M390	Chromosome chr17 scaffold_101, whole genome shotgun sequence OS=Vitis vinifera GN=GSVIVT00000076001 PE=4 SV=1	A7QI35	CL1Contig2077	XM_010924992.2	9.4353	a	46.2977	b	51.0797	b	0.999836	0.999552	0.370013	6	6	LOC105046414	51.0797	9.4353	46.2977	0	1	1
C1	Pectinacetylesterase like protein (Fragment) (AHRD V1 *--- Q56WP8_ARATH); contains Interpro domain(s) IPR004963 Pectinacetylesterase	Solyc01g102350.1.1	| Symbols: | carboxylesterase | chr1:21327458-21329707 REVERSE	AT1G57590.1	Beta-amylase OS=Glycine max GN=BMY1 PE=1 SV=3	P10538	Os07g0634600 protein OS=Oryza sativa subsp. japonica GN=P0455H11.118-1 PE=2 SV=1	Q69UW6	CL1Contig2129	XM_019848377.1	77.0725	a	240.454	b	119.376	c	1	0.991	1	9	6 9	LOC105035592	119.376	77.0725	240.454	0	1	1
C6	TO54-2 (Fragment) (AHRD V1 ***- Q3LVL5_TAROF)	Solyc00g012440.1.1	| Symbols: | FUNCTIONS IN: molecular_function unknown; INVOLVED IN: biological_process unknown; LOCATED IN: cellular_component unknown; EXPRESSED IN: 23 plant structures; EXPRESSED DURING: 13 growth stages; CONTAINS InterPro DOMAIN/s: Protein of unknown function DUF21 (InterPro:IPR002550), Cystathionine beta-synthase, core (InterPro:IPR000644); BEST Arabidopsis thaliana protein match is: CBS doma…	AT4G14240.2	Uncharacterized protein ART2 OS=Saccharomyces cerevisiae GN=ART2 PE=4 SV=1	Q8TGM7	Putative uncharacterized protein OS=Zea mays PE=2 SV=1	C4J720	CL1Contig6135	XM_010940459.2	0	a	9.61816	b	11.1915	b	0.970059	0.995296	0	9	9	LOC105057768	11.1915	0	9.61816	0	1	1
C4	Aminotransferase (AHRD V1 ***- Q39Q29_GEOMG); contains Interpro domain(s) IPR004839 Aminotransferase, class I and II	Solyc03g120450.1.1	| Symbols: | aminotransferase class I and II family protein | chr1:30208736-30210643 REVERSE	AT1G80360.1	Aspartate aminotransferase OS=Aquifex aeolicus GN=aspC PE=3 SV=1	O67781	Transaminase/ transferase, transferring nitrogenous groups OS=Zea mays PE=2 SV=1	B6TXH5	CL1Contig12789	XM_010916690.2	17.302	a	67.3271	b	55.0247	b	0.99934	0.999899	0.573901	9	9	LOC105040248	55.0247	17.302	67.3271	0	1	1
A1	LRR receptor-like serine/threonine-protein kinase FEI 1 (AHRD V1 **** FEI1_ARATH); contains Interpro domain(s) IPR002290 Serine/threonine protein kinase	Solyc06g071810.1.1	| Symbols: | leucine-rich repeat transmembrane protein kinase, putative | chr2:13554920-13556845 FORWARD	AT2G31880.1	Serine/threonine-protein kinase BRI1-like 1 OS=Arabidopsis thaliana GN=BRL1 PE=1 SV=1	Q9ZWC8	Leucine-rich repeat receptor-like protein kinase OS=Arabidopsis thaliana GN=LRR-RLK PE=2 SV=1	Q9SKB2	CL1Contig10506	XM_010906231.2	7.09119	a	32.9636	b	29.5274	b	0.983903	0.960113	0.235732	3	3	LOC105031931	29.5274	7.09119	32.9636	0	1	1
D6	Icc family phosphohydrolase (AHRD V1 **-- C6I6S4_9BACE); contains Interpro domain(s) IPR011230 Phosphoesterase At2g46880	Solyc11g066290.1.1	| Symbols: ATPAP29, PAP29 | ATPAP29 (ARABIDOPSIS THALIANA PURPLE ACID PHOSPHATASE 29); acid phosphatase/ protein serine/threonine phosphatase | chr5:25328237-25329616 FORWARD	AT5G63140.1	Probable inactive purple acid phosphatase 29 OS=Arabidopsis thaliana GN=PAP29 PE=2 SV=1	Q9FMK9	Phosphatase DCR2, putative OS=Ricinus communis GN=RCOM_1341610 PE=4 SV=1	B9RMZ0	CL1Contig17512	XM_010936106.1	0	a	13.9845	b	22.1455	b	0.951684	0.991386	0.773673	3	3	LOC105054572	22.1455	0	13.9845	0	1	1
D2	Katanin p60 ATPase-containing subunit A-like 1 (AHRD V1 *--- KATL1_MOUSE); contains Interpro domain(s) IPR003959 ATPase, AAA-type, core	Solyc06g084530.1.1	| Symbols: | AAA-type ATPase family protein | chr1:645372-651797 REVERSE	AT1G02890.2	ATPase family AAA domain-containing protein 1 OS=Homo sapiens GN=ATAD1 PE=1 SV=1	Q8NBU5	Putative uncharacterized protein At4g02480 OS=Arabidopsis thaliana GN=At4g02480 PE=2 SV=1	Q0WM93	CL1Contig19075	XM_010927628.2	0	a	25.9713	b	16.6091	b	0.997542	0.969718	0.729489	3	3	LOC105048338	16.6091	0	25.9713	0	1	1
D4	Insulin degrading enzyme (AHRD V1 **-- Q93YG9_SOLLC); contains Interpro domain(s) IPR011237 Peptidase M16, core	Solyc04g015680.1.1	| Symbols: | peptidase M16 family protein / insulinase family protein | chr3:21269828-21275400 REVERSE	AT3G57470.1	A-factor-processing enzyme OS=Saccharomyces cerevisiae GN=STE23 PE=1 SV=2	Q06010	Chromosome chr8 scaffold_34, whole genome shotgun sequence OS=Vitis vinifera GN=GSVIVT00025591001 PE=3 SV=1	A7PWF4	CL1Contig7464	XM_010925106.2	23.5936	a	57.709	b	42.9006	b	0.980137	0.958246	0.696865	9	9	LOC105046510	42.9006	23.5936	57.709	0	1	1
C6	2-isopropylmalate synthase 1 (AHRD V1 **** Q30DX9_9BRAS); contains Interpro domain(s) IPR005671 Bacterial 2-isopropylmalate synthase	Solyc06g053400.1.1	| Symbols: MAML-4, IPMS1 | MAML-4 (METHYLTHIOALKYLMALATE SYNTHASE-LIKE 4); 2-isopropylmalate synthase | chr1:6369347-6372861 FORWARD	AT1G18500.1	2-isopropylmalate synthase 2, chloroplastic OS=Arabidopsis thaliana GN=IPMS2 PE=1 SV=1	Q9C550	Putative uncharacterized protein OS=Zea mays PE=2 SV=1	B8A2E9	CL1Contig1503	XM_010933688.2	0	a	14.4272	b	16.7872	b	0.992621	0.999712	0	9	9	LOC105052750	16.7872	0	14.4272	0	1	1
D6	Oligosaccharyl transferase STT3 subunit family protein (AHRD V1 ***- Q23H40_TETTH); contains Interpro domain(s) IPR003674 Oligosaccharyl transferase, STT3 subunit	Solyc12g008360.1.1	| Symbols: STT3A | STT3A (STAUROSPORIN AND TEMPERATURE SENSITIVE 3-LIKE A); oligosaccharyl transferase | chr5:6652649-6658214 FORWARD	AT5G19690.1	Oligosaccharyl transferase subunit STT3 homolog OS=Caenorhabditis elegans GN=T12A2.2 PE=1 SV=1	P46975	Putative oligosaccharyl transferase STT3 OS=Arabidopsis thaliana GN=At5g19690 PE=2 SV=1	Q93ZY3	CL1Contig560	XM_010926349.2	3.5456	a	30.9658	b	31.3728	b	0.994292	0.992409	0.0813028	3	3	LOC105047433	31.3728	3.5456	30.9658	0	1	1
D7	14-3-3 protein sigma gamma zeta beta/alpha (AHRD V1 **-- Q16QZ7_AEDAE); contains Interpro domain(s) IPR000308 14-3-3 protein	Solyc05g012420.1.1	| Symbols: GRF12, GF14 IOTA | GRF12 (GENERAL REGULATORY FACTOR 12); protein binding / protein phosphorylated amino acid binding | chr1:9156573-9157845 REVERSE	AT1G26480.1	14-3-3-like protein GF14 iota OS=Arabidopsis thaliana GN=GRF12 PE=2 SV=1	Q9C5W6	14-3-3 protein Lil 1433-2 OS=Lilium longiflorum PE=2 SV=1	A3RG89	CL1Contig4291	XM_010925302.2	6.29163	a	24.0454	b	19.5851	b	0.96323	0.972113	0.46483	9	9	LOC105046648	19.5851	6.29163	24.0454	0	1	1
D10	Genomic DNA chromosome 5 P1 clone MTE17 (AHRD V1 **-- Q9FJ71_ARATH); contains Interpro domain(s) IPR011011 Zinc finger, FYVE/PHD-type	Solyc10g006090.1.1	| Symbols: EDM2 | EDM2; transcription factor | chr5:22448152-22454414 REVERSE	AT5G55390.1	Histone-lysine N-methyltransferase NSD3 OS=Mus musculus GN=Whsc1l1 PE=1 SV=2	Q6P2L6	Arabidopsis thaliana genomic DNA, chromosome 5, P1 clone:MTE17 OS=Arabidopsis thaliana GN=At5g55390 PE=4 SV=1	Q9FJ71	CL1Contig16595	XM_010930569.2	9.4353	a	46.2977	b	33.2018	b	0.999836	0.979988	0.693285	6	6	LOC105050516	33.2018	9.4353	46.2977	0	1	1
D2	Universal stress protein (AHRD V1 ***- B6SNQ1_MAIZE); contains Interpro domain(s) IPR006016 UspA	Solyc01g100370.1.1	| Symbols: | universal stress protein (USP) family protein | chr3:23136194-23137074 FORWARD	AT3G62550.1	Universal stress protein A-like protein OS=Arabidopsis thaliana GN=At3g01520 PE=1 SV=2	Q8LGG8	Os03g0305400 protein OS=Oryza sativa subsp. japonica GN=Os03g0305400 PE=4 SV=1	Q10MK7	CL1Contig16452	XM_010923208.2	35.456	a	80.9106	b	107.037	b	0.990848	0.999604	0.898932	3	3 6 9	LOC105045049	107.037	35.456	80.9106	0	1	1
D7	Serine/threonine-protein phosphatase (AHRD V1 **** B9I9Z0_POPTR); contains Interpro domain(s) IPR012391 Serine/threonine protein phosphatase, BSU1	Solyc09g074320.1.1	| Symbols: BSU1 | BSU1 (BRI1 SUPPRESSOR 1); protein serine/threonine phosphatase | chr1:854653-859599 REVERSE	AT1G03445.1	Serine/threonine-protein phosphatase BSL3 OS=Arabidopsis thaliana GN=BSL3 PE=1 SV=2	Q9SHS7	Serine/threonine protein phosphatase OS=Oryza sativa subsp. japonica GN=OsJ_17091 PE=3 SV=1	B9FME2	CL1Contig22071	XM_010906537.2	4.71765	a	24.4716	b	25.5398	b	0.992521	0.984647	0.202713	6	6	LOC105032170	25.5398	4.71765	24.4716	0	1	1
D7	Zinc finger (C3HC4 RING finger) protein (AHRD V1 *-*- B9PQV1_TOXGO); contains Interpro domain(s) IPR011016 Zinc finger, RING-CH-type	Solyc12g005470.1.1	| Symbols: | zinc finger (C3HC4-type RING finger) family protein | chr2:8903954-8907017 REVERSE	AT2G20650.1	Transmembrane E3 ubiquitin-protein ligase 1 OS=Saccharomyces cerevisiae GN=TUL1 PE=1 SV=1	P36096	At4g28370 OS=Arabidopsis thaliana PE=2 SV=1	Q5PP23	CL1Contig18244	XM_010930677.2	0	a	11.2437	b	15.3239	b	0.976619	0.988235	0.581388	6	6	LOC105050577	15.3239	0	11.2437	0	1	1
C7	Serine protease (AHRD V1 **** D8UJN6_VOLCA); contains Interpro domain(s) IPR015724 Serine endopeptidase DegP2	Solyc12g062290.1.1	| Symbols: DegP9 | DegP9 (DegP protease 9); catalytic/ protein binding / serine-type endopeptidase/ serine-type peptidase | chr5:16070402-16073101 FORWARD	AT5G40200.1	Protease Do-like 9 OS=Arabidopsis thaliana GN=DEGP9 PE=2 SV=1	Q9FL12	Serine endopeptidase degp2, putative OS=Ricinus communis GN=RCOM_0851840 PE=4 SV=1	B9RUD1	CL1Contig1030	XM_010930278.2	0	a	14.4272	b	13.0567	b	0.992621	0.998146	0.332997	9	9	LOC105050312	13.0567	0	14.4272	0	1	1
C6	Far upstream element-binding protein 3 (AHRD V1 *-*- B5X224_SALSA); contains Interpro domain(s) IPR018111 K Homology, type 1, subgroup	Solyc11g040370.1.1	| Symbols: | KH domain-containing protein | chr4:6295608-6299759 REVERSE	AT4G10070.1	Far upstream element-binding protein 2 OS=Homo sapiens GN=KHSRP PE=1 SV=3	Q92945	Putative uncharacterized protein OS=Oryza sativa subsp. indica GN=OsI_27561 PE=4 SV=1	A2YQJ6	CL1Contig18045	XM_010932201.2	0	a	9.61816	b	6.52836	b	0.970059	0.951754	0.573918	9	9	LOC105051669	6.52836	0	9.61816	0	1	1
C6	Drought-induced protein 1 (AHRD V1 ***- Q6XPS8_9FABA)	Solyc05g015470.1.1	| Symbols: | chaperone protein dnaJ-related | chr5:17357693-17357986 REVERSE	AT5G43260.1			Fiber protein Fb25 OS=Gossypium barbadense PE=4 SV=1	Q6UA14	CL1Contig10218	XM_019849093.1	0	a	14.4272	b	6.52836	b	0.992621	0.951754	0.82302	9	9	LOC109505593	6.52836	0	14.4272	0	1	1
B1	Cinnamoyl CoA reductase-like protein (AHRD V1 ***- B9HNY0_POPTR); contains Interpro domain(s) IPR016040 NAD(P)-binding domain	Solyc01g008550.1.1	| Symbols: | cinnamyl-alcohol dehydrogenase, putative (CAD) | chr5:6556493-6558123 FORWARD	AT5G19440.1	Bifunctional dihydroflavonol 4-reductase/flavanone 4-reductase OS=Malus domestica GN=DFR PE=1 SV=1	Q9XES5	Cinnamyl alcohol dehydrogenase OS=Elaeis guineensis var. tenera PE=2 SV=1	B3TLU8	CL1Contig9156	XM_010907488.2	9.43745	a	43.2817	b	26.1134	b	0.997077	0.982844	0.84503	9	9	LOC105032898	26.1134	9.43745	43.2817	0	1	1
D1	Calmodulin-2 (AHRD V1 ***- D7LFI7_ARALY); contains Interpro domain(s) IPR011992 EF-Hand type	Solyc10g081170.1.1	| Symbols: CAM7 | CAM7 (CALMODULIN 7); calcium ion binding | chr3:15664619-15666355 REVERSE	AT3G43810.1	Calmodulin-1/11/16 OS=Daucus carota GN=CAM-1 PE=2 SV=2	P62200	Calmodulin OS=Malus domestica GN=CaM PE=2 SV=1	Q6LBM2	CL1Contig14980	XM_010943455.2	10.6368	a	38.957	b	60.9002	b	0.983289	0.999521	0.942884	3	3	LOC105059934	60.9002	10.6368	38.957	0	1	1
D8	Chromodomain helicase DNA binding protein 5 (AHRD V1 *--- A2A8L1_MOUSE); contains Interpro domain(s) IPR000330 SNF2-related	Solyc02g068560.1.1	| Symbols: CHR4 | CHR4 (CHROMATIN REMODELING 4); ATP binding / DNA binding / chromatin binding / helicase/ nucleic acid binding / protein binding / zinc ion binding | chr5:18083659-18092162 REVERSE	AT5G44800.1			Chromatin remodeling complex subunit OS=Populus trichocarpa GN=CHR926 PE=4 SV=1	B9GVF7	CL1Contig12264	XM_019853597.1	0	a	9.61816	b	7.46098	b	0.970059	0.969713	0.480505	9	9	LOC105053026	7.46098	0	9.61816	0	1	1
A1	Type 2 metallothionein (AHRD V1 ***- B3VKV4_SOLNI); contains Interpro domain(s) IPR000347 Plant metallothionein, family 15	Solyc09g010800.1.1	| Symbols: MT2A, ATMT-K, ATMT-1 | MT2A (METALLOTHIONEIN 2A); copper ion binding | chr3:2889737-2890188 REVERSE	AT3G09390.1	Metallothionein-like protein type 2 OS=Musa acuminata PE=3 SV=2	O22319	Type 2 metallothionein-like protein OS=Typha latifolia PE=4 SV=1	Q944W1	CL1Contig9640	XM_010922289.2	283.123	a	177.936	b	166.007	b	0.9915	0.999	0.35	9	9	LOC105044409	166.007	283.123	177.936	1	0	1
C5	Late embryogenesis abundant protein 5 (AHRD V1 ***- Q1HGG0_9ROSI); contains Interpro domain(s) IPR004926 Late embryogenesis abundant protein 3	Solyc09g075210.1.1	| Symbols: ATDI21, DI21 | ATDI21 (ARABIDOPSIS THALIANA DROUGHT-INDUCED 21) | chr4:9028657-9029269 FORWARD	AT4G15910.1	Late embryogenesis abundant protein Lea5 OS=Citrus sinensis GN=LEA5 PE=2 SV=1	Q39644	Putative uncharacterized protein At4g15910 OS=Arabidopsis thaliana GN=At4g15910 PE=4 SV=1	Q0WRZ2	CL1Contig1315	XM_010923354.2	453.836	a	361.6	b	162.401	c	0.975	0.999	0.999	3	3 6	LOC105045181	162.401	453.836	361.6	1	0	1
D3			| Symbols: MT3 | MT3 (METALLOTHIONEIN 3); copper ion binding | chr3:5180825-5181325 REVERSE	AT3G15353.1	Metallothionein-like protein type 3 OS=Musa acuminata PE=3 SV=1	Q40256	Putative metallothionein-like protein (Fragment) OS=Cupressus sempervirens PE=2 SV=1	B6VEU4	CL1Contig15883	XR_831286.2	60.2751	a	32.9636	b	22.1455	b	0.958847	0.993146	0.743257	3	3 9	LOC105040880	22.1455	60.2751	32.9636	1	0	1
B6	Senescence-associated protein (AHRD V1 ***- B3TLS7_ELAGV); contains Interpro domain(s) IPR000301 Tetraspanin, subgroup	Solyc07g006280.1.1	| Symbols: TET8 | TET8 (TETRASPANIN8) | chr2:10135859-10137352 REVERSE	AT2G23810.1			Senescence-associated protein OS=Elaeis guineensis var. tenera PE=2 SV=1	B3TLS7	CL1Contig7720	XM_010915757.2	97.5203	a	43.2817	b	67.1488	b	0.982814	0.9691	0.752881	9	9	LOC105039566	67.1488	97.5203	43.2817	1	0	1
B6	Transmembrane BAX inhibitor motif-containing protein 4 (AHRD V1 **-- B6TGH7_MAIZE); contains Interpro domain(s) IPR006214 Uncharacterised protein family UPF0005	Solyc01g080330.1.1	| Symbols: | EXPRESSED IN: 24 plant structures; EXPRESSED DURING: 15 growth stages; CONTAINS InterPro DOMAIN/s: Uncharacterised protein family UPF0005 (InterPro:IPR006214); BEST Arabidopsis thaliana protein match is: glutamate binding (TAIR:AT1G03070.1); Has 4000 Blast hits to 3999 proteins in 955 species: Archae - 0; Bacteria - 1775; Metazoa - 750; Fungi - 92; Plants - 143; Viruses - 77; Other E…	AT4G15470.1	BI1-like protein OS=Arabidopsis thaliana GN=At4g15470 PE=2 SV=1	Q94A20	Chromosome chr5 scaffold_2, whole genome shotgun sequence OS=Vitis vinifera GN=GSVIVT00019877001 PE=4 SV=1	A7NWD4	CL1Contig24768	XM_010937182.2	309.006	a	132.94	b	245.183	c	0.999	0.999	0.999	6	6	LOC105055392	245.183	309.006	132.94	1	0	1
C3	Gda-1 (AHRD V1 **-- B6TDG4_MAIZE); contains Interpro domain(s) IPR013089 Kelch related	Solyc02g068120.1.1	| Symbols: | FUNCTIONS IN: molecular_function unknown; INVOLVED IN: biological_process unknown; LOCATED IN: cellular_component unknown; EXPRESSED IN: 24 plant structures; EXPRESSED DURING: 15 growth stages; CONTAINS InterPro DOMAIN/s: Development and cell death domain (InterPro:IPR013989), Kelch related (InterPro:IPR013089); BEST Arabidopsis thaliana protein match is: unknown protein (TAIR:AT5G42…	AT3G27090.1			Putative uncharacterized protein OS=Oryza sativa subsp. indica GN=OsI_20486 PE=4 SV=1	B8AZL0	CL1Contig18685	XM_010931890.2	21.2736	a	0	b	0	b	0.99995	0.998898	0	3	3	LOC105051435	0	21.2736	0	1	0	1
D1	Proline-rich protein (AHRD V1 *-*- O81922_CAPAN); contains Interpro domain(s) IPR006121 Heavy metal transport/detoxification protein	Solyc11g012680.1.1	| Symbols: PRF5 | PRF5 (PROFILIN5); actin binding / actin monomer binding | chr2:8519885-8521119 REVERSE	AT2G19770.1	Profilin-2 OS=Hevea brasiliensis GN=PRO2 PE=1 SV=1	Q9STB6	Putative uncharacterized protein OS=Musa acuminata GN=MA4_64C22.6 PE=4 SV=1	Q1EP96	CL1Contig11940	XM_010916670.1	141.529	a	102.516	b	53.6337	c	0.965	0.999946	0.9965	6	6	LOC105040237	53.6337	141.529	102.516	1	0	1
A2	Genomic DNA chromosome 5 P1 clone MJC20 (AHRD V1 *--- Q9FHX9_ARATH); contains Interpro domain(s) IPR013089 Kelch related	Solyc02g094130.1.1	| Symbols: | FUNCTIONS IN: molecular_function unknown; INVOLVED IN: biological_process unknown; LOCATED IN: cellular_component unknown; EXPRESSED IN: 24 plant structures; EXPRESSED DURING: 15 growth stages; CONTAINS InterPro DOMAIN/s: Development and cell death domain (InterPro:IPR013989), Kelch related (InterPro:IPR013089); BEST Arabidopsis thaliana protein match is: unknown protein (TAIR:AT5G42…	AT3G27090.1	B2 protein OS=Daucus carota PE=2 SV=1	P37707	Predicted protein OS=Populus trichocarpa GN=POPTRDRAFT_709134 PE=4 SV=1	B9GL33	CL1Contig18717	XM_010913856.2	37.7498	a	0	b	7.46098	b	0.998307	0.999985	0.594284	9	9	LOC105038141	7.46098	37.7498	0	1	0	1
C4	Ubiquitin (AHRD V1 ***- Q39257_PEA); contains Interpro domain(s) IPR019956 Ubiquitin subgroup	Solyc10g006480.1.1	| Symbols: UBQ10 | UBQ10 (POLYUBIQUITIN 10); protein binding | chr4:2718559-2719932 FORWARD	AT4G05320.2	Ubiquitin OS=Pisum sativum GN=PU1 PE=3 SV=1	P69322	Putative uncharacterized protein OS=Oryza sativa subsp. japonica GN=OSJNOa0048I04.3 PE=4 SV=1	Q5KQC2	CL1Contig10190	XM_019854001.1	99.2767	a	39.9558	b	36.9092	b	0.999698	0.999387	0.185341	3	3	LOC105054981	36.9092	99.2767	39.9558	1	0	1
D5	ATP-binding cassette protein (AHRD V1 ***- Q5A2T2_CANAL); contains Interpro domain(s) IPR003439 ABC transporter-like	Solyc06g074940.1.1	| Symbols: ATGCN1, GCN1 | ATGCN1; transporter | chr5:24453760-24455767 REVERSE	AT5G60790.1	ABC transporter ATP-binding protein ARB1 OS=Saccharomyces cerevisiae GN=ARB1 PE=1 SV=1	P40024	ABC transporter family protein OS=Populus trichocarpa GN=POPTRDRAFT_650512 PE=3 SV=1	B9HQM5	CL1Contig7175	XM_019855392.1	566.118	a	314.163	b	421.408	c	0.999	0.9965	0.9985	6	6 9	LOC105059117	421.408	566.118	314.163	1	0	1
D3	Xyloglucan endotransglucosylase/hydrolase 9 (AHRD V1 **** C0IRG8_9ERIC); contains Interpro domain(s) IPR016455 Xyloglucan endotransglucosylase/hydrolase	Solyc03g093120.1.1	| Symbols: TCH4, XTH22 | TCH4 (Touch 4); hydrolase, acting on glycosyl bonds / xyloglucan:xyloglucosyl transferase | chr5:23307296-23308235 REVERSE	AT5G57560.1	Brassinosteroid-regulated protein BRU1 OS=Glycine max PE=2 SV=1	P35694	Xyloglucan endotransglucosylase/hydrolase OS=Sagittaria pygmaea GN=SpXTH4 PE=2 SV=1	Q4LET4	CL1Contig17330	XM_019852132.1	96.7118	a	40.3451	b	22.9859	b	0.999974	0.999988	0.877462	6	6 9	LOC105050938	22.9859	96.7118	40.3451	1	0	1
D4	Stearoyl-acyl carrier protein desaturase (AHRD V1 **** B7TZ44_SPIOL); contains Interpro domain(s) IPR005067 Fatty acid desaturase, type 2	Solyc06g053480.1.1	| Symbols: | acyl-(acyl-carrier-protein) desaturase, putative / stearoyl-ACP desaturase, putative | chr3:562164-564524 FORWARD	AT3G02630.1	Acyl-[acyl-carrier-protein] desaturase, chloroplastic OS=Cucumis sativus PE=2 SV=1	P32061	Acyl-[acyl-carrier protein] desaturase OS=Vitis vinifera GN=GSVIVT00012872001 PE=3 SV=1	A7R291	CL1Contig7507	XM_010929403.2	269.465	a	17.9801	b	23.991	b	1	1	0.600705	3	3 6 9	LOC105049670	23.991	269.465	17.9801	1	0	1
D5	RNA Binding Protein 47 (AHRD V1 **-* Q9LEB3_NICPL); contains Interpro domain(s) IPR012677 Nucleotide-binding, alpha-beta plait	Solyc04g079310.1.1	| Symbols: ATRBP47C' | ATRBP47C' (RNA-binding protein 47C'); RNA binding | chr1:17432682-17434805 FORWARD	AT1G47500.1	Uncharacterized RNA-binding protein C23E6.01c OS=Schizosaccharomyces pombe GN=SPBC23E6.01c PE=1 SV=2	O60176	cDNA clone:001-024-G08, full insert sequence OS=Oryza sativa subsp. japonica PE=2 SV=1	B7E560	CL1Contig6206	XM_010928069.1	177.28	a	92.8973	b	71.973	b	0.999681	0.999978	0.812067	3	3	LOC105048677	71.973	177.28	92.8973	1	0	1
D1	Ketol-acid reductoisomerase (AHRD V1 ***- D6QSY0_CATRO); contains Interpro domain(s) IPR016206 Ketol-acid reductoisomerase, plant	Solyc07g053280.1.1	| Symbols: | ketol-acid reductoisomerase | chr3:21671561-21674639 FORWARD	AT3G58610.1	Ketol-acid reductoisomerase, chloroplastic OS=Spinacia oleracea GN=AHRI PE=1 SV=1	Q01292	Os05g0573700 protein OS=Oryza sativa subsp. japonica GN=OJ1735_C10.18 PE=1 SV=1	Q65XK0	CL1Contig15155	XM_010914934.2	787.847	a	531.762	b	245.183	c	0.999	0.999	0.999	6	6 9	LOC105038981	245.183	787.847	531.762	1	0	1
D3	Fiber protein Fb2 (AHRD V1 **-- B3TLS9_ELAGV); contains Interpro domain(s) IPR008598 Drought induced 19	Solyc02g077750.1.1	| Symbols: | INVOLVED IN: response to water deprivation; CONTAINS InterPro DOMAIN/s: Drought induced 19 (InterPro:IPR008598); BEST Arabidopsis thaliana protein match is: drought-responsive family protein (TAIR:AT5G26990.1); Has 167 Blast hits to 167 proteins in 27 species: Archae - 0; Bacteria - 0; Metazoa - 38; Fungi - 0; Plants - 128; Viruses - 0; Other Eukaryotes - 1 (source: NCBI BLink). | ch…	AT3G05700.1	Protein DEHYDRATION-INDUCED 19 homolog 4 OS=Oryza sativa subsp. japonica GN=DI19-4 PE=2 SV=1	Q6H6E6	Fiber protein Fb2 OS=Elaeis guineensis var. tenera PE=2 SV=1	B3TLS9	CL1Contig13758	XM_010926120.1	231.165	a	158.735	b	148.131	b	0.9975	0.993327	0.35	6	3 6 9	LOC105047265	148.131	231.165	158.735	1	0	1
B6	Ubiquitin (AHRD V1 ***- Q39257_PEA); contains Interpro domain(s) IPR019956 Ubiquitin subgroup	Solyc10g006480.1.1	| Symbols: UBQ14 | UBQ14; protein binding | chr4:1278747-1279664 REVERSE	AT4G02890.2	Sucrose synthase 2 OS=Tulipa gesneriana PE=2 SV=1	Q41607	Ubiquitin (Fragment) OS=Arabidopsis thaliana GN=UBQ3 PE=2 SV=1	A6XIA0	CL1Contig16586	XM_019854002.1	70.7647	a	25.133	b	28.0938	b	0.999965	0.993578	0.349327	6	6	LOC109506452	28.0938	70.7647	25.133	1	0	1
D5	Eukaryotic translation initiation factor 1A (AHRD V1 **** Q7Y1V3_ORYSJ); contains Interpro domain(s) IPR001253 Translation initiation factor 1A (eIF-1A)	Solyc01g095410.1.1	| Symbols: | eukaryotic translation initiation factor 1A, putative / eIF-1A, putative / eIF-4C, putative | chr2:1574802-1575239 REVERSE	AT2G04520.1	Eukaryotic translation initiation factor 1A OS=Onobrychis viciifolia PE=2 SV=2	P56331	Eif-1a, putative OS=Ricinus communis GN=RCOM_0510890 PE=3 SV=1	B9SSH7	CL1Contig1138	XM_010927660.2	186.347	a	80.0288	b	99.6054	b	0.999	0.998926	0.783361	6	3 6	LOC105048361	99.6054	186.347	80.0288	1	0	1
D5	MKI67 FHA domain-interacting nucleolar phosphoprotein-like (AHRD V1 **-- B6THB2_MAIZE); contains Interpro domain(s) IPR012677 Nucleotide-binding, alpha-beta plait	Solyc06g074720.1.1	| Symbols: | RNA recognition motif (RRM)-containing protein | chr5:1323700-1325486 FORWARD	AT5G04600.1	MKI67 FHA domain-interacting nucleolar phosphoprotein OS=Danio rerio GN=mki67ip PE=2 SV=2	Q8JIY8	RNA binding protein OS=Elaeis oleifera PE=2 SV=1	Q8SAB6	CL1Contig18114	XM_010939840.1	156.006	a	41.9536	b	31.3728	b	1	1	0.665439	3	3	LOC105057275	31.3728	156.006	41.9536	1	0	1
A7	Aspartate aminotransferase (AHRD V1 **** B9H920_POPTR); contains Interpro domain(s) IPR000796 Aspartate/other aminotransferase	Solyc08g068330.1.1	| Symbols: ASP4 | ASP4 (ASPARTATE AMINOTRANSFERASE 4); catalytic/ pyridoxal phosphate binding / transaminase/ transferase, transferring nitrogenous groups | chr1:23253934-23257416 REVERSE	AT1G62800.2	Aspartate aminotransferase, cytoplasmic isozyme 2 OS=Arabidopsis thaliana GN=ASP4 PE=2 SV=2	P46646	Aspartate aminotransferase OS=Oryza sativa subsp. indica GN=OsI_03821 PE=3 SV=1	A2WVA6	CL1Contig7693	XM_010922076.1	352.331	a	153.891	b	101.656	c	0.999	0.999	0.961557	9	3 6 9	LOC105044252	101.656	352.331	153.891	1	0	1
C6	heat shock protein (AHRD V1 ***- B2D2G5_CAPSN); contains Interpro domain(s) IPR013126 Heat shock protein 70	Solyc09g010630.1.1	| Symbols: HSP70 | HSP70 (heat shock protein 70); ATP binding | chr3:3991487-3993689 REVERSE	AT3G12580.1	Heat shock cognate 70 kDa protein 1 OS=Arabidopsis thaliana GN=HSC70-1 PE=1 SV=3	P22953	70 kDa heat shock cognate protein 1 OS=Vigna radiata PE=2 SV=1	Q5QHT4	CL1Contig19368	XM_019850677.1	70.9119	a	22.9746	b	12.9182	b	0.999716	0.999975	0.802849	3	3	LOC105045696	42.4456	177.28	55.9382	1	0	1
D5	CHY zinc finger family protein expressed (AHRD V1 ***- Q2QP88_ORYSJ); contains Interpro domain(s) IPR008913 Zinc finger, CHY-type	Solyc01g067360.1.1	| Symbols: | zinc finger (C3HC4-type RING finger) family protein | chr5:6218260-6220374 FORWARD	AT5G18650.1	RING finger and CHY zinc finger domain-containing protein 1 OS=Mus musculus GN=Rchy1 PE=1 SV=1	Q9CR50	Zinc finger protein, putative OS=Ricinus communis GN=RCOM_0680200 PE=4 SV=1	B9RT06	CL1Contig4317	XM_010943500.1	264.188	a	97.8865	b	79.1735	b	0.999	1	0.65	6	3 6	LOC105059956	79.1735	264.188	97.8865	1	0	1
D4	Enolase (AHRD V1 ***- C5J0G6_TOBAC); contains Interpro domain(s) IPR000941 Enolase	Solyc10g085550.1.1	| Symbols: | enolase, putative | chr1:27839465-27841901 REVERSE	AT1G74030.1	Enolase OS=Solanum lycopersicum GN=PGH1 PE=2 SV=1	P26300	Enolase OS=Cynodon dactylon PE=2 SV=2	Q7XAS6	CL1Contig1598	XM_010909626.2	255.283	a	161.821	b	101.5	c	0.9985	1	0.9975	3	3 9	LOC105034448	101.5	255.283	161.821	1	0	1
D6	Zinc finger CCCH domain-containing protein 66 (AHRD V1 ***- C3H66_ARATH); contains Interpro domain(s) IPR002110 Ankyrin	Solyc06g082010.1.1	| Symbols: | zinc finger (CCCH-type) family protein | chr5:23693959-23695782 FORWARD	AT5G58620.1	Zinc finger CCCH domain-containing protein 33 OS=Oryza sativa subsp. japonica GN=Os05g0128200 PE=2 SV=1	Q688R3	Putative uncharacterized protein OS=Oryza sativa subsp. japonica GN=OsJ_16986 PE=2 SV=1	B7EYA7	CL1Contig14415	XM_010939553.2	146.28	a	48.0908	b	46.6311	b	0.999825	1	0.191834	9	9	LOC105057098	46.6311	146.28	48.0908	1	0	1
B6	Os08g0119500 protein (Fragment) (AHRD V1 *-*- Q0J8C9_ORYSJ)	Solyc09g015040.1.1	| Symbols: | LOCATED IN: endomembrane system; EXPRESSED IN: sperm cell, male gametophyte, pollen tube; EXPRESSED DURING: L mature pollen stage, M germinated pollen stage; CONTAINS InterPro DOMAIN/s: Methyltransferase FkbM (InterPro:IPR006342); BEST Arabidopsis thaliana protein match is: methyltransferase (TAIR:AT4G24805.1); Has 224 Blast hits to 223 proteins in 16 species: Archae - 0; Bacteria - …	AT5G01710.1			Predicted protein OS=Populus trichocarpa GN=POPTRDRAFT_577091 PE=4 SV=1	B9IGK4	CL1Contig26146	XM_010922752.2	160.4	a	34.3926	b	89.3895	c	1	0.995751	0.999977	6	6	LOC105044755	89.3895	160.4	34.3926	1	0	1
B6	RING finger protein 13 (AHRD V1 *--- RNF13_CHICK); contains Interpro domain(s) IPR010543 Protein of unknown function DUF1117	Solyc04g011610.1.1	| Symbols: | zinc finger (C3HC4-type RING finger) family protein | chr5:23998422-23999645 REVERSE	AT5G59550.1	E3 ubiquitin-protein ligase CIP8 OS=Arabidopsis thaliana GN=CIP8 PE=1 SV=1	Q9SPL2	Putative uncharacterized protein OS=Vitis vinifera GN=VITISV_022309 PE=4 SV=1	A5BC54	CL1Contig11840	XM_010939285.2	245.318	a	96.5637	b	168.563	c	0.999	0.98355	0.999	6	6 9	LOC105056915	168.563	245.318	96.5637	1	0	1
C5	Pre-mRNA splicing factor (AHRD V1 *-*- C4QX20_PICPG); contains Interpro domain(s) IPR000504 RNA recognition motif, RNP-1	Solyc10g079190.1.1	| Symbols: | zinc finger (CCCH-type) family protein / RNA recognition motif (RRM)-containing protein | chr1:2260562-2262795 REVERSE	AT1G07360.1	Zinc finger CCCH domain-containing protein 25 OS=Arabidopsis thaliana GN=At2g29580 PE=2 SV=1	Q9ZW36	Predicted protein OS=Populus trichocarpa GN=POPTRDRAFT_557974 PE=4 SV=1	B9HP85	CL1Contig7951	XM_010928962.2	70.9119	a	20.9768	b	7.38184	c	0.999879	0.999999	0.952919	3	3	LOC105049340	7.38184	70.9119	20.9768	1	0	1
D1	O-methyltransferase 3 (AHRD V1 ***- B0ZB57_HUMLU); contains Interpro domain(s) IPR016461 O-methyltransferase, COMT, eukaryota	Solyc10g008120.1.1	| Symbols: | O-methyltransferase family 2 protein | chr4:16730989-16732808 REVERSE	AT4G35160.1	O-methyltransferase ZRP4 OS=Zea mays GN=ZRP4 PE=2 SV=1	P47917	Chromosome chr12 scaffold_18, whole genome shotgun sequence OS=Vitis vinifera GN=GSVIVT00018662001 PE=4 SV=1	A7PJA8	CL1Contig340	XM_010921868.2	47.1765	a	14.5507	b	12.7699	b	0.999823	0.995287	0.0592691	6	6	LOC105044072	12.7699	47.1765	14.5507	1	0	1
D3	Stress responsive protein (AHRD V1 *--- B6STP1_MAIZE); contains Interpro domain(s) IPR008997 Ricin B-related lectin	Solyc01g010750.1.1	| Symbols: | hydroxyproline-rich glycoprotein family protein | chr2:16303427-16305336 FORWARD	AT2G39050.1			Stress responsive protein OS=Zea mays PE=2 SV=1	B6TFB6	CL1Contig18074	XM_010922988.2	42.5472	a	12.9857	b	12.9182	b	0.996921	0.990313	0	3	3	LOC105044905	12.9182	42.5472	12.9857	1	0	1
D3	Basic leucine zipper and W2 domain-containing protein 2 (AHRD V1 **-- A8N5N1_COPC7); contains Interpro domain(s) IPR003307 eIF4-gamma/eIF5/eIF2-epsilon	Solyc05g055770.1.1	| Symbols: | eIF4-gamma/eIF5/eIF2-epsilon domain-containing protein | chr1:24226204-24228799 FORWARD	AT1G65220.1	Basic leucine zipper and W2 domain-containing protein 2 OS=Mus musculus GN=Bzw2 PE=1 SV=1	Q91VK1	AT5g36230/T30G6_9 OS=Arabidopsis thaliana GN=At5g36230 PE=2 SV=1	Q93ZC2	CL1Contig4330	XM_010929331.2	365.618	a	168.656	b	263.06	c	0.999	0.9905	0.999	6	3 6	LOC105049615	263.06	365.618	168.656	1	0	1
C2	Phenylalanyl-tRNA synthetase alpha chain (AHRD V1 **** B6SS66_MAIZE); contains Interpro domain(s) IPR002319 Phenylalanyl-tRNA synthetase, class IIc-related	Solyc02g090860.1.1	| Symbols: | phenylalanyl-tRNA synthetase, putative / phenylalanine--tRNA ligase, putative | chr4:18281641-18284831 REVERSE	AT4G39280.1	Probable phenylalanyl-tRNA synthetase alpha chain OS=Arabidopsis thaliana GN=At4g39280 PE=2 SV=3	Q9T034	Phenylalanyl-tRNA synthetase alpha chain, putative, expressed OS=Oryza sativa subsp. japonica GN=LOC_Os10g26130 PE=3 SV=1	Q338I6	CL1Contig12572	XR_829721.2	31.9104	a	11.9868	b	3.69092	b	0.975624	0.998614	0.878769	3	3	LOC105032036	3.69092	31.9104	11.9868	1	0	1
D5	Single-stranded nucleic acid binding R3H protein (Fragment) (AHRD V1 *-*- B3VWW5_POPTN); contains Interpro domain(s) IPR001374 Single-stranded nucleic acid binding R3H	Solyc10g078300.1.1	| Symbols: | nucleic acid binding | chr3:20991537-20993446 FORWARD	AT3G56680.1	R3H domain-containing protein 1 OS=Homo sapiens GN=R3HDM1 PE=1 SV=3	Q15032	Chromosome chr8 scaffold_29, whole genome shotgun sequence OS=Vitis vinifera GN=GSVIVT00023292001 PE=4 SV=1	A5AMT9	CL1Contig612	XM_010907584.1	67.3663	a	33.9625	b	29.5274	b	0.982997	0.986024	0.31151	3	3	LOC105032977	29.5274	67.3663	33.9625	1	0	1
C1	Receptor protein kinase-like protein (AHRD V1 **** Q8VZH5_CAPAN); contains Interpro domain(s) IPR002290 Serine/threonine protein kinase	Solyc09g015830.1.1	| Symbols: THE1 | THE1 (THESEUS1); kinase/ protein kinase | chr5:22077313-22079880 REVERSE	AT5G54380.1	Probable receptor-like protein kinase At1g30570 OS=Arabidopsis thaliana GN=At1g30570 PE=1 SV=1	Q9SA72	FERONIA receptor-like kinase OS=Arabidopsis lyrata GN=FER PE=4 SV=1	A7U519	CL1Contig15569	XM_010922882.2	155.718	a	96.1816	b	55.0247	c	0.952415	1	0.969564	9	6 9	LOC105044846	55.0247	155.718	96.1816	1	0	1
C1	Cysteine synthase (AHRD V1 **** Q76MX2_SOLTU); contains Interpro domain(s) IPR005859 Cysteine synthase A	Solyc10g012370.1.1	| Symbols: ATCYSC1, ARATH;BSAS3;1, CYSC1 | CYSC1 (CYSTEINE SYNTHASE C1); L-3-cyanoalanine synthase/ cysteine synthase | chr3:22735885-22737792 FORWARD	AT3G61440.1	Cysteine synthase, chloroplastic/chromoplastic OS=Solanum tuberosum PE=2 SV=1	O81155	Cysteine synthase OS=Zea mays PE=2 SV=1	C0PCX2	CL1Contig9995	XM_010920443.2	258.829	a	166.816	b	123.646	c	0.997	0.999987	0.965	3	3	LOC105043037	123.646	258.829	166.816	1	0	1
B6	Ethylene responsive transcription factor 3a (AHRD V1 **** C0J9I5_9ROSA); contains Interpro domain(s) IPR001471 Pathogenesis-related transcriptional factor and ERF, DNA-binding	Solyc07g064890.1.1	| Symbols: ERF3, ATERF3 | ERF3 (ETHYLENE RESPONSIVE ELEMENT BINDING FACTOR 3); DNA binding / protein binding / transcription factor/ transcription repressor | chr1:18757602-18758279 REVERSE	AT1G50640.1	Ethylene-responsive transcription factor 3 OS=Arabidopsis thaliana GN=ERF3 PE=1 SV=1	O80339	Chromosome chr12 scaffold_36, whole genome shotgun sequence OS=Vitis vinifera GN=GSVIVT00025959001 PE=4 SV=1	A7PXA1	CL1Contig1380	XM_010930105.2	115.582	a	44.9749	b	56.1877	b	0.999999	0.996068	0.674173	6	6	LOC105050183	56.1877	115.582	44.9749	1	0	1
D7	Stearoyl-acyl carrier protein desaturase (AHRD V1 **** B7TZ44_SPIOL); contains Interpro domain(s) IPR005067 Fatty acid desaturase, type 2	Solyc06g053480.1.1	| Symbols: | acyl-(acyl-carrier-protein) desaturase, putative / stearoyl-ACP desaturase, putative | chr3:562164-564524 FORWARD	AT3G02630.1	Acyl-[acyl-carrier-protein] desaturase, chloroplastic OS=Cucumis sativus PE=2 SV=1	P32061	Acyl-[acyl-carrier protein] desaturase OS=Populus trichocarpa GN=POPTRDRAFT_582749 PE=3 SV=1	B9N5Y5	CL1Contig17590	XM_010928432.1	68.4059	a	27.7786	b	35.7558	b	0.999737	0.956351	0.640255	6	6	LOC105048931	35.7558	68.4059	27.7786	1	0	1
C2	NAC domain protein IPR003441 (AHRD V1 ***- B9GU14_POPTR); contains Interpro domain(s) IPR003441 No apical meristem (NAM) protein	Solyc06g060230.1.1	| Symbols: anac032 | anac032 (Arabidopsis NAC domain containing protein 32); transcription factor | chr1:29100029-29100981 FORWARD	AT1G77450.1	NAC domain-containing protein 68 OS=Oryza sativa subsp. japonica GN=NAC68 PE=2 SV=1	Q52QH4	NAC protein 1 OS=Elaeis guineensis var. tenera PE=2 SV=1	Q2XQF6	CL1Contig21754	XM_010933139.2	95.7311	a	59.9338	b	20.3001	c	0.957984	0.999996	0.999695	3	3	LOC105052358	20.3001	95.7311	59.9338	1	0	1
D7	Cinnamoyl CoA reductase-like protein (AHRD V1 ***- B9HNY0_POPTR); contains Interpro domain(s) IPR016040 NAD(P)-binding domain	Solyc01g008550.1.1	| Symbols: | cinnamyl-alcohol dehydrogenase, putative (CAD) | chr5:6556493-6558123 FORWARD	AT5G19440.1	Dihydroflavonol-4-reductase OS=Dianthus caryophyllus GN=A PE=2 SV=1	P51104	Cinnamyl alcohol dehydrogenase OS=Elaeis guineensis var. tenera PE=2 SV=1	B3TLU8	CL1Contig13368	NM_001317875.1	102.822	a	55.9382	b	31.3728	c	0.991587	0.999934	0.965912	3	3 9	LOC105041961	31.3728	102.822	55.9382	1	0	1
C4									CL1Contig5953	XM_010918405.2	21.2736	a	1.99779	b	3.69092	b	0.998835	0.980484	0.525975	3	3 6	LOC105041432	3.69092	21.2736	1.99779	1	0	1
D4	Unknown Protein (AHRD V1)	Solyc08g006050.1.1							CL1Contig5253	XM_010944255.2	85.0943	a	14.9834	b	18.4546	b	1	0.999984	0.435017	3	3 6	LOC105060515	18.4546	85.0943	14.9834	1	0	1
B1	4-hydroxy-3-methylbut-2-enyl diphosphate reductase (AHRD V1 ***- A2TGW4_9LAMI); contains Interpro domain(s) IPR003451 LytB protein	Solyc01g109300.1.1	| Symbols: CLB6, ISPH, HDR | HDR (4-HYDROXY-3-METHYLBUT-2-ENYL DIPHOSPHATE REDUCTASE); 4-hydroxy-3-methylbut-2-en-1-yl diphosphate reductase/ 4-hydroxy-3-methylbut-2-en-1-yl diphosphate synthase | chr4:16428681-16431038 REVERSE	AT4G34350.1	4-hydroxy-3-methylbut-2-enyl diphosphate reductase OS=Synechococcus elongatus (strain PCC 7942) GN=ispH PE=3 SV=1	Q31S64	LYTB-like protein (Fragment) OS=Malus domestica PE=2 SV=1	Q6V8Q8	CL1Contig4760	XM_010928347.2	99.0706	a	35.7153	b	38.3098	b	0.999999	0.999073	0.274612	6	3 6	LOC105048874	38.3098	99.0706	35.7153	1	0	1
C2	UDP-D-glucose dehydrogenase (AHRD V1 ***- D2WK25_GOSHI); contains Interpro domain(s) IPR014028 UDP-glucose/GDP-mannose dehydrogenase, dimerisation and substrate-binding	Solyc02g067080.1.1	| Symbols: | UDP-glucose 6-dehydrogenase, putative | chr3:11267375-11268817 REVERSE	AT3G29360.1	UDP-glucose 6-dehydrogenase OS=Mus musculus GN=Ugdh PE=1 SV=1	O70475	Putative UDP-glucose dehydrogenase 2 OS=Nicotiana tabacum PE=2 SV=1	Q6IVK6	CL1Contig19759	XM_010925290.2	195.008	a	141.843	b	88.5821	c	0.955	0.999937	0.9965	3	3 9	LOC105046638	88.5821	195.008	141.843	1	0	1
C1	Protein kinase 2 (AHRD V1 ***- D3BIR2_POLPA); contains Interpro domain(s) IPR002290 Serine/threonine protein kinase	Solyc10g074930.1.1	| Symbols: ATPK19, ATS6K2, S6K2, ATPK2 | S6K2 (ARABIDOPSIS THALIANA SERINE/THREONINE PROTEIN KINASE 2); kinase/ protein kinase | chr3:2648625-2650407 REVERSE	AT3G08720.1	Serine/threonine-protein kinase AtPK19 OS=Arabidopsis thaliana GN=ATPK19 PE=2 SV=2	Q39030	Os03g0334000 protein OS=Oryza sativa subsp. japonica GN=Os03g0334000 PE=2 SV=1	Q10LV1	CL1Contig5589	XM_010939730.2	42.5472	a	17.9801	b	14.7637	b	0.979881	0.982497	0.294154	3	3	LOC105057217	14.7637	42.5472	17.9801	1	0	1
B6	Transcription factor MADS-box 2 (AHRD V1 **** D5HSY6_9ROSA); contains Interpro domain(s) IPR002100 Transcription factor, MADS-box IPR002487 Transcription factor, K-box	Solyc05g015750.1.1	| Symbols: SEP3, AGL9 | SEP3 (SEPALLATA3); DNA binding / protein binding / transcription factor | chr1:8593790-8595862 REVERSE	AT1G24260.1	Agamous-like MADS-box protein AGL9 homolog OS=Aranda deborah PE=2 SV=1	Q38694	MADS box transcription factor OS=Elaeis guineensis var. tenera GN=AGL2-3 PE=2 SV=1	Q5K6A3	CL1Contig1663	XM_010914715.2	63.6883	a	1.32279	b	22.9859	c	1	0.994528	0.999988	6	6 9	LOC105038810	22.9859	63.6883	1.32279	1	0	1
A6	Arginine decarboxylase (AHRD V1 **** Q5F307_SOLLC); contains Interpro domain(s) IPR002985 Arginine decarboxylase	Solyc10g054440.1.1	| Symbols: ADC1, ARGDC1, ARGDC, SPE1 | ADC1 (ARGININE DECARBOXYLASE 1); arginine decarboxylase | chr2:7150796-7152904 REVERSE	AT2G16500.1	Arginine decarboxylase OS=Pisum sativum PE=2 SV=1	Q43075	Arginine decarboxylase OS=Ricinus communis GN=RCOM_1450830 PE=3 SV=1	B9RG52	CL1Contig17048	XM_010910687.2	188.749	a	72.1362	b	72.7446	b	0.99989	0.999	0	9	9	LOC105035222	72.7446	188.749	72.1362	1	0	1
C5	Mitochondrial ADP/ATP carrier proteins (AHRD V1 ***- Q2UU95_ASPOR); contains Interpro domain(s) IPR002113 Adenine nucleotide translocator 1	Solyc11g062130.1.1	| Symbols: AAC2 | AAC2 (ADP/ATP carrier 2); ATP:ADP antiporter/ binding | chr5:4336034-4337379 FORWARD	AT5G13490.2	ADP,ATP carrier protein 1, mitochondrial OS=Arabidopsis thaliana GN=ANT1 PE=1 SV=2	P31167	ADP,ATP carrier protein, putative OS=Ricinus communis GN=RCOM_1577420 PE=3 SV=1	B9RIA7	CL1Contig24753	XM_010930564.2	141.824	a	92.8973	b	70.1275	b	0.974548	0.998145	0.851151	3	3	LOC105050512	70.1275	141.824	92.8973	1	0	1
C3	Calcium/calmodulin-dependent protein kinase type 1 (AHRD V1 *-** KCC1A_MOUSE); contains Interpro domain(s) IPR002290 Serine/threonine protein kinase	Solyc09g018280.1.1	| Symbols: ATSR1, SnRK3.15, CIPK14, ATCIPK14 | ATSR1 (ARABIDOPSIS THALIANA SERINE/THREONINE PROTEIN KINASE 1); ATP binding / kinase/ protein kinase/ protein serine/threonine kinase | chr5:313423-314751 REVERSE	AT5G01820.1	CBL-interacting serine/threonine-protein kinase 14 OS=Arabidopsis thaliana GN=CIPK14 PE=1 SV=1	Q9LZW4	Chromosome chr8 scaffold_88, whole genome shotgun sequence OS=Vitis vinifera GN=GSVIVT00037473001 PE=4 SV=1	A7QFL8	CL1Contig25905	XM_010922810.2	78.0031	a	5.99338	b	0	b	1	1	0.9032	3	3	LOC105044794	0	78.0031	5.99338	1	0	1
D4	Adenosine 5&apos-phosphosulfate reductase 3 (AHRD V1 **-- Q5EUC7_MAIZE); contains Interpro domain(s) IPR017936 Thioredoxin-like	Solyc04g074240.1.1	| Symbols: ATAPRL4 | ATAPRL4 (APR-like 4) | chr1:12748835-12750124 REVERSE	AT1G34780.1	Protein disulfide-isomerase TMX3 OS=Xenopus laevis GN=tmx3 PE=2 SV=1	Q6GNG3	APRL3-Zea mays adenosine 5'-phosphosulfate reductase-like OS=Zea mays PE=2 SV=1	B6TY43	CL1Contig4462	XM_010939127.2	78.0031	a	41.9536	b	35.0638	b	0.981316	0.989989	0.44872	3	3 9	LOC105056809	35.0638	78.0031	41.9536	1	0	1
D7	Ethylene responsive transcription factor 2a (AHRD V1 ***- C0J9I7_9ROSA); contains Interpro domain(s) IPR001471 Pathogenesis-related transcriptional factor and ERF, DNA-binding	Solyc06g063070.1.1	| Symbols: RAP2.2 | RAP2.2; DNA binding / transcription factor | chr3:4737616-4739000 REVERSE	AT3G14230.3	Ethylene-responsive transcription factor 1 OS=Oryza sativa subsp. japonica GN=EREBP1 PE=1 SV=1	Q6K7E6	Ethylene response factor OS=Manihot esculenta PE=2 SV=1	Q52QY1	CL1Contig6692	XM_010938971.2	35.456	a	13.9845	b	12.9182	b	0.976854	0.964328	0.0622487	3	3	LOC105056677	12.9182	35.456	13.9845	1	0	1
C1	Eukaryotic peptide chain release factor subunit 1-3-like (AHRD V1 ***- Q2VCK6_SOLTU); contains Interpro domain(s) IPR004403 Peptide chain release factor eRF/aRF subunit 1	Solyc11g006660.1.1	| Symbols: ERF1-1 | ERF1-1 (EUKARYOTIC RELEASE FACTOR 1-1); translation release factor | chr5:19386555-19387865 REVERSE	AT5G47880.2	Eukaryotic peptide chain release factor subunit 1 OS=Xenopus tropicalis GN=etf1 PE=2 SV=1	P62498	Putative uncharacterized protein OS=Oryza sativa subsp. japonica GN=OsJ_24930 PE=4 SV=1	B9FY61	CL1Contig11595	XM_010940368.2	62.9163	a	0	b	15.8546	b	0.999982	1	0.917697	9	6 9	LOC105057682	26.9274	130.283	35.9603	1	0	1
C6	Acyl carrier protein (AHRD V1 ***- Q9XF20_CAPCH); contains Interpro domain(s) IPR003231 Acyl carrier protein (ACP)	Solyc01g067730.1.1	| Symbols: ACP4 | ACP4 (acyl carrier protein 4); acyl carrier | chr4:12870178-12871024 FORWARD	AT4G25050.1	Acyl carrier protein 1, chloroplastic OS=Casuarina glauca GN=ACP1 PE=2 SV=1	P93092	Acyl carrier protein OS=Populus trichocarpa PE=2 SV=1	A9PC53	CL1Contig22231	XM_010923425.2	49.6383	a	16.9812	b	1.84546	c	0.996849	0.999998	0.993922	3	3	LOC105045224	1.84546	49.6383	16.9812	1	0	1
D6							Putative uncharacterized protein OS=Zea mays PE=2 SV=1	B6T163	CL1Contig17947	XM_019851889.1	22.0207	a	0	b	0.932623	b	0.971317	0.999992	0	9	9	LOC105048647	0.932623	22.0207	0	1	0	1
C3									CL939Contig1	XM_019849751.1	17.728	a	1.99779	b	1.84546	b	0.995835	0.984082	0	3	3	LOC109505719	1.84546	17.728	1.99779	1	0	1
C4	F-box family protein (AHRD V1 ***- B9HV09_POPTR); contains Interpro domain(s) IPR001810 Cyclin-like F-box	Solyc03g117270.1.1	| Symbols: | F-box family protein | chr5:2406068-2407330 FORWARD	AT5G07610.1	F-box protein At5g07610 OS=Arabidopsis thaliana GN=At5g07610 PE=2 SV=1	Q9FLS0	cDNA clone:J023015I05, full insert sequence OS=Oryza sativa subsp. japonica GN=P0698A10.33-1 PE=2 SV=1	Q8LR17	CL1Contig7716	XM_010929504.2	92.1855	a	33.9625	b	47.982	b	0.999824	0.982091	0.823897	3	3 6	LOC105049762	47.982	92.1855	33.9625	1	0	1
C7	Alpha-1 4-glucan-protein synthase (AHRD V1 **-* B9RLK7_RICCO); contains Interpro domain(s) IPR004901 Alpha-1,4-glucan-protein synthase, UDP-forming	Solyc03g114860.1.1	| Symbols: RGP3, RGP | RGP3 (REVERSIBLY GLYCOSYLATED POLYPEPTIDE 3); transferase, transferring hexosyl groups | chr3:2708347-2709714 REVERSE	AT3G08900.1	Alpha-1,4-glucan-protein synthase [UDP-forming] 1 OS=Solanum tuberosum GN=UPTG1 PE=1 SV=2	Q9SC19	Chromosome chr17 scaffold_101, whole genome shotgun sequence OS=Vitis vinifera GN=GSVIVT00000015001 PE=4 SV=1	A7QHY1	CL1Contig22361	XM_010940908.2	35.456	a	4.99448	b	11.0728	b	0.999835	0.979986	0.827917	3	3	LOC105058110	11.0728	35.456	4.99448	1	0	1
C4	Cotton fiber expressed protein 1 (AHRD V1 ***- O81373_GOSHI); contains Interpro domain(s) IPR008480 Protein of unknown function DUF761, plant	Solyc07g063560.1.1	| Symbols: | unknown protein | chr1:22593756-22594986 REVERSE	AT1G61260.1			Cotton fiber expressed protein 1 OS=Gossypium hirsutum GN=CFE1 PE=2 SV=1	O81373	CL1Contig5278	XM_010907276.2	95.7311	a	26.9702	b	3.69092	c	0.999995	1	0.999332	3	3	LOC105032741	3.69092	95.7311	26.9702	1	0	1
B6	Os10g0422600 protein (Fragment) (AHRD V1 *-*- Q0IXM0_ORYSJ); contains Interpro domain(s) IPR007650 Protein of unknown function DUF581	Solyc09g082210.1.1	| Symbols: | senescence-associated protein-related | chr3:7991827-7992805 REVERSE	AT3G22550.1			Putative uncharacterized protein OS=Ricinus communis GN=RCOM_0911830 PE=4 SV=1	B9RTP7	CL1Contig17342	XM_010919462.2	207.577	a	103.178	b	40.8638	c	0.999	1	0.999	6	6 9	LOC105042310	40.8638	207.577	103.178	1	0	1
A1							Putative uncharacterized protein OS=Oryza sativa subsp. indica GN=OsI_21650 PE=4 SV=1	A2Y9A9	CL1Contig13589	XM_010934603.2	11.7941	a	1.32279	b	0	b	0.99592	0.960522	0	6	3 6	LOC105053449	0	11.7941	1.32279	1	0	1
A4	Expansin protein (AHRD V1 ***- Q14F61_WHEAT); contains Interpro domain(s) IPR007112 Expansin 45, endoglucanase-like	Solyc01g090810.1.1	| Symbols: ATEXPB2, EXPB2, ATHEXP BETA 1.4 | ATEXPB2 (ARABIDOPSIS THALIANA EXPANSIN B2) | chr1:24427266-24428399 FORWARD	AT1G65680.1	Expansin-B5 OS=Oryza sativa subsp. japonica GN=EXPB5 PE=2 SV=2	Q7XT39	Chromosome chr9 scaffold_65, whole genome shotgun sequence OS=Vitis vinifera GN=GSVIVT00033241001 PE=3 SV=1	A7Q8Y6	CL1Contig11417	XM_019850277.1	66.0621	a	4.80908	b	11.1915	b	0.99988	1	0.378718	9	3 9	LOC105043690	11.1915	66.0621	4.80908	1	0	1
B6	NAC domain protein IPR003441 (AHRD V1 ***- B9GU14_POPTR); contains Interpro domain(s) IPR003441 No apical meristem (NAM) protein	Solyc06g060230.1.1	| Symbols: ATAF1, ANAC002 | ATAF1; transcription activator/ transcription factor | chr1:268471-269514 FORWARD	AT1G01720.1	NAC domain-containing protein 48 OS=Oryza sativa subsp. japonica GN=NAC48 PE=2 SV=1	Q7F2L3	NAC domain protein NAC2 OS=Gossypium hirsutum GN=NAC2 PE=2 SV=1	C0J1R2	CL1Contig19489	XM_010932423.2	155.682	a	77.3833	b	66.4036	b	0.999	0.999874	0.47205	6	6	LOC105051813	66.4036	155.682	77.3833	1	0	1
C7	Auxin-repressed protein (AHRD V1 ***- B4FA62_MAIZE); contains Interpro domain(s) IPR008406 Dormancyauxin associated	Solyc01g099840.1.1	| Symbols: | dormancy/auxin associated family protein | chr1:21043414-21044469 FORWARD	AT1G56220.3			Putative auxin-repressed protein OS=Prunus armeniaca PE=2 SV=1	O48629	CL1Contig15858	XM_010916170.2	14.1824	a	2.99669	b	0	b	0.968545	0.990599	0.645584	3	3	LOC105039857	0	14.1824	2.99669	1	0	1
D7	Bromodomain-containing protein (AHRD V1 *--- D3B540_POLPA); contains Interpro domain(s) IPR001487 Bromodomain	Solyc02g071510.1.1	| Symbols: ATBET9 | ATBET9 (Arabidopsis thaliana Bromodomain and Extraterminal Domain protein 9); DNA binding | chr5:4605173-4608517 FORWARD	AT5G14270.1	Bromodomain-containing protein C1450.02 OS=Schizosaccharomyces pombe GN=SPCC1450.02 PE=1 SV=1	Q9Y7N0	Putative uncharacterized protein OS=Vitis vinifera GN=VITISV_007433 PE=4 SV=1	A5C0I5	CL1Contig13286	XM_010931021.2	109.913	a	61.9316	b	60.9002	b	0.990257	0.982184	0.0279403	3	3	LOC105050831	60.9002	109.913	61.9316	1	0	1
D1	Ethylene-responsive transcription factor 4 (AHRD V1 *-** ERF78_ARATH); contains Interpro domain(s) IPR001471 Pathogenesis-related transcriptional factor and ERF, DNA-binding	Solyc03g026270.1.1	| Symbols: CBF4, DREB1D | CBF4 (C- REPEAT-BINDING FACTOR 4); DNA binding / transcription activator/ transcription factor | chr5:21117113-21117787 REVERSE	AT5G51990.1	Dehydration-responsive element-binding protein 1C OS=Oryza sativa subsp. indica GN=DREB1C PE=3 SV=1	A2Y8S6	CBF-like transcription factor OS=Dypsis lutescens GN=CBF PE=4 SV=1	Q0ZDH2	CL1Contig15917	XM_010936127.1	129.735	a	1.98419	b	74.0656	c	1	0.986706	1	6	3 6	LOC105054588	74.0656	129.735	1.98419	1	0	1
C1	Phosphatidylglycerol/phosphatidylinositol transfer protein (AHRD V1 ***- C5M4G5_CANTT); contains Interpro domain(s) IPR003172 MD-2-related lipid-recognition	Solyc10g081800.1.1	| Symbols: | MD-2-related lipid recognition domain-containing protein / ML domain-containing protein | chr3:3724326-3725476 REVERSE	AT3G11780.1	Phosphatidylglycerol/phosphatidylinositol transfer protein OS=Aspergillus oryzae GN=pltp PE=1 SV=1	O94183	Putative uncharacterized protein OS=Vitis vinifera GN=VITISV_026937 PE=4 SV=1	A5AFH3	CL1Contig21907	XM_010909681.2	35.456	a	8.99007	b	11.0728	b	0.99739	0.979986	0.369051	3	3	LOC105034490	11.0728	35.456	8.99007	1	0	1
A7	DNA-binding bromodomain-containing protein (AHRD V1 *--* D7KG11_ARALY); contains Interpro domain(s) IPR001487 Bromodomain	Solyc01g106280.1.1	| Symbols: GTE7 | GTE7 (Global transcription factor group E 7); DNA binding | chr5:26226311-26228257 REVERSE	AT5G65630.1	Homeotic protein female sterile OS=Drosophila melanogaster GN=fs(1)h PE=1 SV=2	P13709	Chloroplast bromodomain-containing protein (Fragment) OS=Pachysandra terminalis PE=2 SV=1	A1XX44	CL1Contig6130	XM_010930460.2	231.165	a	28.44	b	145.577	c	1	0.99499	1	6	3 6 9	LOC105050441	145.577	231.165	28.44	1	0	1
C6	TO54-2 (Fragment) (AHRD V1 *-*- Q3LVL5_TAROF)	Solyc06g024210.1.1			Uncharacterized protein ART2 OS=Saccharomyces cerevisiae GN=ART2 PE=4 SV=1	Q8TGM7	Putative uncharacterized protein OS=Zea mays PE=2 SV=1	C4J720	CL1Contig5401	XM_010911942.2	492.838	a	230.745	b	319.265	c	0.999	0.999	0.9985	3	3 9	LOC105036181	319.265	492.838	230.745	1	0	1
A6	Cellulose synthase-like protein (AHRD V1 **** B9IPJ4_POPTR); contains Interpro domain(s) IPR005150 Cellulose synthase	Solyc03g097050.1.1	| Symbols: ATCSLD6, CSLD6 | ATCSLD6; cellulose synthase/ transferase, transferring glycosyl groups | chr1:11586516-11589651 REVERSE	AT1G32180.1	Cellulose synthase-like protein D1 OS=Oryza sativa subsp. indica GN=CSLD1 PE=2 SV=2	A2ZAK8	Cellulose synthase, putative OS=Ricinus communis GN=RCOM_1565510 PE=4 SV=1	B9RKY2	CL1Contig24120	XM_010945127.2	108.531	a	43.2817	b	57.8226	b	0.994587	0.999686	0.504964	9	9	LOC105061164	57.8226	108.531	43.2817	1	0	1
C3	60S ribosomal protein L23a (AHRD V1 ***- B6TN30_MAIZE); contains Interpro domain(s) IPR001014 Ribosomal protein L23/L25, marginal site	Solyc09g005720.1.1	| Symbols: ATRPL23A, RPL23A, RPL23AA | RPL23AA (RIBOSOMAL PROTEIN L23AA); RNA binding / nucleotide binding / structural constituent of ribosome | chr2:16475049-16475904 FORWARD	AT2G39460.1	60S ribosomal protein L23A OS=Fritillaria agrestis GN=RPL23A PE=2 SV=1	O22644	Ribosomal protein L23 OS=Spinacia oleracea GN=rp123 PE=2 SV=1	Q9LWB3	CL1Contig23369	XM_010909532.2	35.456	a	14.9834	b	12.9182	b	0.967715	0.964328	0.18219	3	3	LOC105034390	12.9182	35.456	14.9834	1	0	1
C1	Phosphoenolpyruvate carboxylase 1 (AHRD V1 ***- O23946_GOSHI); contains Interpro domain(s) IPR015813 Pyruvate/Phosphoenolpyruvate kinase, catalytic core IPR001449 Phosphoenolpyruvate carboxylase	Solyc07g055060.1.1	| Symbols: ATPPC2 | ATPPC2 (PHOSPHOENOLPYRUVATE CARBOXYLASE 2); catalytic/ phosphoenolpyruvate carboxylase | chr2:17734541-17738679 REVERSE	AT2G42600.2	Phosphoenolpyruvate carboxylase OS=Solanum tuberosum GN=PPC1 PE=2 SV=2	P29196	Predicted protein OS=Populus trichocarpa GN=POPTRDRAFT_728315 PE=4 SV=1	B9I1U5	CL1Contig14000	XM_010927335.2	336.832	a	243.731	b	156.864	c	0.991	1	1	3	3 9	LOC105048129	156.864	336.832	243.731	1	0	1
B6	At5g51670-like protein (Fragment) (AHRD V1 *-*- C0JEV7_9BRAS); contains Interpro domain(s) IPR007700 Protein of unknown function DUF668	Solyc11g007660.1.1	| Symbols: | unknown protein | chr5:1303757-1305556 REVERSE	AT5G04550.1			Putative uncharacterized protein OS=Vitis vinifera GN=VITISV_028824 PE=4 SV=1	A5BEF8	CL1Contig26021	XM_019848680.1	82.5589	a	21.1647	b	38.3098	b	1	0.989309	0.946164	6	6	LOC105038190	38.3098	82.5589	21.1647	1	0	1
D4	Betaine aldehyde dehydrogenase (AHRD V1 **** D2DEK8_LYCBA); contains Interpro domain(s) IPR015590 Aldehyde dehydrogenase	Solyc03g113800.1.1	| Symbols: ALDH10A9 | ALDH10A9; 3-chloroallyl aldehyde dehydrogenase/ oxidoreductase | chr3:17786290-17789918 REVERSE	AT3G48170.1	Betaine aldehyde dehydrogenase, chloroplastic OS=Spinacia oleracea PE=1 SV=1	P17202	Predicted protein OS=Populus trichocarpa GN=POPTRDRAFT_666405 PE=3 SV=1	B9IEL4	CL1Contig7016	XM_010915134.2	49.6383	a	18.979	b	18.4546	b	0.993409	0.985192	0	3	3	LOC105039123	18.4546	49.6383	18.979	1	0	1
C5	Ribosome biogenesis protein NSA2 (AHRD V1 **** D0MUX0_PHYIN); contains Interpro domain(s) IPR001047 Ribosomal protein S8e	Solyc09g098360.1.1	| Symbols: | ribosomal protein S8e family protein | chr5:1944835-1946512 FORWARD	AT5G06360.1	Ribosome biogenesis protein NSA2 homolog OS=Dictyostelium discoideum GN=nsa2 PE=3 SV=1	Q54GN8	TGF-beta-inducible nuclear protein, putative OS=Ricinus communis GN=RCOM_0322170 PE=4 SV=1	B9T6N0	CL1Contig9317	XM_010923523.2	46.0928	a	15.9823	b	12.9182	b	0.995275	0.995123	0.294055	3	3	LOC105045291	12.9182	46.0928	15.9823	1	0	1
D3	Polyribonucleotide 5&apos;-hydroxyl-kinase Clp1 (AHRD V1 **** CLP1_CHICK); contains Interpro domain(s) IPR010655 Pre-mRNA cleavage complex II Clp1	Solyc01g009290.1.1	| Symbols: CLPS3 | CLPS3 (CLP-SIMILAR PROTEIN 3); binding | chr3:1270053-1272415 REVERSE	AT3G04680.1	Protein CLP1 homolog OS=Dictyostelium discoideum GN=clp1 PE=3 SV=1	Q54N48	Os02g0217500 protein OS=Oryza sativa subsp. japonica GN=P0027A02.1 PE=3 SV=1	Q6Z6M0	CL1Contig6521	XM_010910787.2	49.6383	a	18.979	b	16.6091	b	0.993409	0.99136	0.195186	3	3	LOC105035271	16.6091	49.6383	18.979	1	0	1
B5	Expansin-like protein (AHRD V1 ***- Q0WRS3_ARATH); contains Interpro domain(s) IPR007112 Expansin 45, endoglucanase-like	Solyc08g077900.1.1	| Symbols: ATEXLB1, EXPR, AT-EXPR, ATEXPR1, ATHEXP BETA 3.1 | ATEXLB1 (ARABIDOPSIS THALIANA EXPANSIN-LIKE B1) | chr4:9581817-9583181 REVERSE	AT4G17030.1	Expansin-like B1 OS=Arabidopsis thaliana GN=EXLB1 PE=2 SV=2	O23547	Major pollen allergen Ory s 1, putative OS=Ricinus communis GN=RCOM_0120910 PE=3 SV=1	B9SZ01	CL1Contig4635	XM_010935262.2	94.353	a	60.187	b	17.8779	c	0.9817	0.999998	0.999597	6	6	LOC105053923	17.8779	94.353	60.187	1	0	1
B3	Tyrosine aminotransferase-like protein (AHRD V1 **** Q9LVY1_ARATH); contains Interpro domain(s) IPR005958 Tyrosine/nicotianamine aminotransferase	Solyc07g053720.1.1	| Symbols: | aminotransferase-related | chr5:14233261-14235129 REVERSE	AT5G36160.1	Tyrosine aminotransferase OS=Mus musculus GN=Tat PE=2 SV=1	Q8QZR1	Putative uncharacterized protein OS=Oryza sativa subsp. indica GN=OsI_06873 PE=3 SV=1	A2X3T3	CL1Contig4842	XM_010917702.1	96.7118	a	50.9274	b	12.7699	c	0.998853	1	0.999561	6	6 9	LOC105040940	12.7699	96.7118	50.9274	1	0	1
D5	Secretory carrier membrane protein (AHRD V1 ***- B3TLU6_ELAGV); contains Interpro domain(s) IPR007273 SCAMP	Solyc02g078840.1.1	| Symbols: | secretory carrier membrane protein (SCAMP) family protein | chr2:8971925-8974400 REVERSE	AT2G20840.1	Secretory carrier-associated membrane protein 2 OS=Oryza sativa subsp. japonica GN=SCAMP2 PE=2 SV=1	Q7F613	Secretory carrier membrane protein OS=Elaeis guineensis var. tenera PE=2 SV=1	B3TLU6	CL1Contig8663	XM_010933621.2	21.2294	a	3.30698	b	2.55398	b	0.999495	0.983272	0	6	6	LOC105052705	2.55398	21.2294	3.30698	1	0	1
B2	NudC domain-containing protein 2 (AHRD V1 ***- B6T1R3_MAIZE); contains Interpro domain(s) IPR017447 CS	Solyc06g076940.1.1	| Symbols: | nuclear movement family protein | chr5:23725936-23727528 REVERSE	AT5G58740.1	NudC domain-containing protein 2 OS=Homo sapiens GN=NUDCD2 PE=1 SV=1	Q8WVJ2	NudC domain-containing protein, putative OS=Ricinus communis GN=RCOM_0612440 PE=4 SV=1	B9SI21	CL1Contig24988	XM_010935380.2	30.6647	a	14.5507	b	0	c	0.968553	0.999789	0.989984	6	6	LOC105054011	0	30.6647	14.5507	1	0	1
D5	Chaperone protein dnaJ 1 (AHRD V1 *-*- DNAJ1_THET8); contains Interpro domain(s) IPR015609 Molecular chaperone, heat shock protein, Hsp40, DnaJ	Solyc01g096700.1.1	| Symbols: | DNAJ heat shock N-terminal domain-containing protein / cell division protein-related | chr3:3605459-3607477 REVERSE	AT3G11450.1	DnaJ homolog subfamily C member 2 OS=Bos taurus GN=DNAJC2 PE=2 SV=1	Q1RMH9	Gonidia forming protein GlsA OS=Alstroemeria aurea GN=AaglsA PE=4 SV=1	B9A121	CL1Contig136	XR_002164809.1	172.194	a	130.295	b	81.7275	c	0.955	0.999714	0.985	6	6	LOC105045509	81.7275	172.194	130.295	1	0	1
C2	Actin-binding protein gelsolin (AHRD V1 **-* D8UJD7_VOLCA); contains Interpro domain(s) IPR007122 Gelsolin	Solyc04g015830.1.1	| Symbols: VLN4, ATVLN4 | VLN4 (ARABIDOPSIS THALIANA VILLIN 4); actin binding | chr4:14754528-14759511 FORWARD	AT4G30160.1	Villin-4 OS=Arabidopsis thaliana GN=VLN4 PE=1 SV=1	O65570	Predicted protein OS=Populus trichocarpa GN=POPTRDRAFT_576360 PE=4 SV=1	B9II82	CL1Contig1090	XM_010923845.2	39.0016	a	14.9834	b	9.22731	b	0.984567	0.995137	0.604547	3	3	LOC105045535	9.22731	39.0016	14.9834	1	0	1
B4	MADS-box transcription factor AGAMOUS (AHRD V1 **-* Q8GTY3_HELAN); contains Interpro domain(s) IPR002100 Transcription factor, MADS-box IPR002487 Transcription factor, K-box	Solyc02g071730.1.1	| Symbols: AG | AG (AGAMOUS); DNA binding / transcription factor | chr4:10383917-10388272 FORWARD	AT4G18960.1	Floral homeotic protein AGAMOUS OS=Nicotiana tabacum GN=AG1 PE=2 SV=1	Q43585	MADS box transcription factor OS=Elaeis guineensis var. tenera GN=AG2 PE=2 SV=1	Q2NNC2	CL1Contig19466	NM_001305068.1	18.8706	a	0	b	0	b	0.999998	0.994453	0	6	6	LOC105048085	0	18.8706	0	1	0	1
C3	Splicing factor arginine/serine-rich 4 (AHRD V1 *--- B6U7F9_MAIZE); contains Interpro domain(s) IPR012677 Nucleotide-binding, alpha-beta plait	Solyc01g005820.1.1	| Symbols: SR33, ATSCL33, SCL33 | SR33; RNA binding / protein binding | chr1:20630676-20632567 FORWARD	AT1G55310.2	35 kDa SR repressor protein OS=Homo sapiens GN=SRRP35 PE=1 SV=1	Q8WXF0	Chromosome chr6 scaffold_3, whole genome shotgun sequence OS=Vitis vinifera GN=GSVIVT00024777001 PE=4 SV=1	A7P058	CL1Contig9331	XM_010911567.2	17.728	a	0	b	0	b	0.999774	0.996782	0	3	3	LOC105035861	0	17.728	0	1	0	1
C2	Cytochrome c1 (AHRD V1 ***- Q9FKS5_ARATH); contains Interpro domain(s) IPR002326 Cytochrome c1	Solyc12g042920.1.1	| Symbols: | cytochrome c1, putative | chr5:16340200-16342327 FORWARD	AT5G40810.1	Cytochrome c1-1, heme protein, mitochondrial OS=Solanum tuberosum GN=CYCL PE=2 SV=1	P25076	Chromosome chr14 scaffold_21, whole genome shotgun sequence OS=Vitis vinifera GN=GSVIVT00020558001 PE=4 SV=1	A7PLT4	CL1Contig2466	XM_010942415.2	21.2736	a	0.998896	b	5.53638	b	0.99968	0.954159	0.890628	3	3	LOC105059182	5.53638	21.2736	0.998896	1	0	1
C1	Dihydrodipicolinate synthase 2 (AHRD V1 **** D7LCJ3_ARALY); contains Interpro domain(s) IPR005263 Dihydrodipicolinate synthase subfamily	Solyc03g044660.1.1	| Symbols: DHDPS2 | DHDPS2 (DIHYDRODIPICOLINATE SYNTHASE); catalytic/ dihydrodipicolinate synthase/ lyase | chr2:18731294-18732867 FORWARD	AT2G45440.1	Dihydrodipicolinate synthase, chloroplastic OS=Nicotiana tabacum GN=DHPS1 PE=2 SV=1	Q42948	Dihydrodipicolinate synthase, putative OS=Ricinus communis GN=RCOM_0873980 PE=4 SV=1	B9S6U4	CL1Contig16028	XM_010920869.2	31.9104	a	10.9879	b	5.53638	b	0.983496	0.995848	0.659439	3	3	LOC105043353	5.53638	31.9104	10.9879	1	0	1
C4	Universal stress protein (Usp) (AHRD V1 *--- A2Q2X4_MEDTR); contains Interpro domain(s) IPR006016 UspA	Solyc02g079410.1.1	| Symbols: | universal stress protein (USP) family protein | chr1:3822171-3822899 REVERSE	AT1G11360.1			Chromosome chr12 scaffold_47, whole genome shotgun sequence OS=Vitis vinifera GN=GSVIVT00029225001 PE=4 SV=1	A7Q3B5	CL1Contig16927	XM_010929418.2	14.1824	a	0.998896	b	1.84546	b	0.994971	0.959684	0.433262	3	3	LOC105049674	1.84546	14.1824	0.998896	1	0	1
B1	Mitochondrial processing peptidase alpha subunit (AHRD V1 ***- Q948V5_MORAL); contains Interpro domain(s) IPR011237 Peptidase M16, core	Solyc12g008630.1.1	| Symbols: | mitochondrial processing peptidase alpha subunit, putative | chr1:19323929-19326771 REVERSE	AT1G51980.2	Probable mitochondrial-processing peptidase subunit alpha-1 OS=Arabidopsis thaliana GN=At1g51980 PE=1 SV=1	Q9ZU25	Putative uncharacterized protein OS=Oryza sativa subsp. indica GN=OsI_03671 PE=3 SV=1	B8A9G6	CL1Contig12920	XM_010926153.2	42.4588	a	21.1647	b	5.10797	c	0.981781	0.999569	0.968434	6	6	LOC105047291	5.10797	42.4588	21.1647	1	0	1
C7	Fructokinase 3 (AHRD V1 **-* Q6VWJ5_SOLLC); contains Interpro domain(s) IPR011611 Carbohydrate/purine kinase	Solyc02g091490.1.1	| Symbols: | pfkB-type carbohydrate kinase family protein | chr1:24778400-24780393 FORWARD	AT1G66430.1	Putative fructokinase-5 OS=Arabidopsis thaliana GN=At4g10260 PE=2 SV=1	O82616	Fructokinase 3 OS=Solanum lycopersicum PE=2 SV=1	Q6VWJ5	CL1Contig1587	XM_010934340.2	17.728	a	0.998896	b	3.69092	b	0.998719	0.95485	0.744767	3	3	LOC105053244	3.69092	17.728	0.998896	1	0	1
B6	OTU domain containing protein (AHRD V1 *-*- D3BI79_POLPA); contains Interpro domain(s) IPR003323 Ovarian tumour, otubain	Solyc11g068660.1.1	| Symbols: | OTU-like cysteine protease family protein | chr2:11699780-11702363 REVERSE	AT2G27350.5	OTU domain-containing protein 5 OS=Mus musculus GN=Otud5 PE=1 SV=2	Q3U2S4	Predicted protein OS=Populus trichocarpa GN=POPTRDRAFT_648978 PE=4 SV=1	B9HQ41	CL1Contig4194	XM_019852914.1	42.4588	a	9.25953	b	12.7699	b	0.999981	0.988417	0.570342	6	6	LOC105052100	12.7699	42.4588	9.25953	1	0	1
C2	Potassium transporter (AHRD V1 **** Q1T761_PHRAU); contains Interpro domain(s) IPR018519 Potassium uptake protein, kup IPR003855 K+ potassium transporter	Solyc06g050170.1.1	| Symbols: ATKT1, ATKT1P, ATKUP1, KUP1 | ATKT1 (POTASSIUM TRANSPORTER 1); potassium ion transmembrane transporter | chr2:12835097-12838466 FORWARD	AT2G30070.1	Potassium transporter 10 OS=Oryza sativa subsp. japonica GN=HAK10 PE=2 SV=1	Q67VS5	Putative uncharacterized protein OS=Oryza sativa subsp. indica GN=OsI_27340 PE=4 SV=1	A2YPY5	CL1Contig11441	XM_010924413.2	95.7311	a	54.9393	b	18.4546	c	0.98151	0.999998	0.999476	3	3	LOC105045959	18.4546	95.7311	54.9393	1	0	1
A5	Protein phosphatase 2C (AHRD V1 ***- A5A6P8_WHEAT); contains Interpro domain(s) IPR015655 Protein phosphatase 2C	Solyc03g121880.1.1	| Symbols: HAB2 | HAB2; catalytic/ protein serine/threonine phosphatase | chr1:6034917-6036939 FORWARD	AT1G17550.1	Probable protein phosphatase 2C 6 OS=Oryza sativa subsp. japonica GN=Os01g0583100 PE=2 SV=1	Q0JLP9	Protein phosphatase 2C OS=Triticum monococcum GN=TmABI1 PE=3 SV=1	A5A6P9	CL1Contig5544	XM_010926736.2	42.5472	a	12.9857	b	16.6091	b	0.996921	0.970501	0.473719	3	3	LOC105047693	16.6091	42.5472	12.9857	1	0	1
C3	Proteasome subunit alpha type (AHRD V1 ***- Q8H1Y2_NICBE); contains Interpro domain(s) IPR001353 Proteasome, subunit alpha/beta	Solyc04g080590.1.1	| Symbols: PAF1, ATPSM30 | PAF1; endopeptidase/ peptidase/ threonine-type endopeptidase | chr5:17159270-17160975 REVERSE	AT5G42790.1	Proteasome subunit alpha type-1 OS=Oryza sativa subsp. japonica GN=PAF1 PE=2 SV=1	P52428	Proteasome subunit alpha type OS=Vitis vinifera GN=GSVIVT00014589001 PE=3 SV=1	A7NTA2	CL1Contig20818	XM_010908034.2	28.3648	a	5.99338	b	7.38184	b	0.996775	0.978579	0.330418	3	3	LOC105033297	7.38184	28.3648	5.99338	1	0	1
C1	TPR repeat protein (AHRD V1 **-- C4M0N5_ENTHI); contains Interpro domain(s) IPR011990 Tetratricopeptide-like helical	Solyc02g092780.1.1	| Symbols: SRFR1 | SRFR1 (SUPPRESSOR OF RPS4-RLD 1); protein complex scaffold | chr4:17608623-17615534 REVERSE	AT4G37460.1	Tetratricopeptide repeat protein 13 OS=Homo sapiens GN=TTC13 PE=2 SV=3	Q8NBP0	Putative uncharacterized protein AT4g37460 OS=Arabidopsis thaliana GN=F6G17.110 PE=2 SV=1	Q9SZU6	CL1Contig9529	XM_010941627.2	46.0928	a	9.98896	b	11.0728	b	0.999754	0.997627	0.22957	3	3	LOC105058643	11.0728	46.0928	9.98896	1	0	1
B1	AP-1 complex subunit gamma-1 (AHRD V1 *-*- B2VRJ9_PYRTR); contains Interpro domain(s) IPR011989 Armadillo-like helical	Solyc08g075310.1.1	| Symbols: | epsilon-adaptin, putative | chr1:11359907-11363916 FORWARD	AT1G31730.1	AP-4 complex subunit epsilon-1 OS=Homo sapiens GN=AP4E1 PE=1 SV=2	Q9UPM8	AP-1 complex subunit gamma-2, putative OS=Ricinus communis GN=RCOM_0867610 PE=4 SV=1	B9S1S1	CL1Contig15596	XM_010911238.2	35.3824	a	11.2437	b	7.66195	b	0.998662	0.992581	0.307499	6	6	LOC105035626	7.66195	35.3824	11.2437	1	0	1
C2	Translocon-associated protein alpha subunit (AHRD V1 ***- B6SRQ1_MAIZE); contains Interpro domain(s) IPR005595 Translocon-associated protein (TRAP), alpha subunit	Solyc10g054880.1.1	| Symbols: | translocon-associated protein alpha (TRAP alpha) family protein | chr2:9068428-9070207 FORWARD	AT2G21160.1	Translocon-associated protein subunit alpha OS=Arabidopsis thaliana GN=At2g21160 PE=2 SV=3	P45434	Putative uncharacterized protein OS=Oryza sativa subsp. indica GN=OsI_24464 PE=4 SV=1	A2YGZ9	CL1Contig8879	XM_010942981.2	28.3648	a	8.99007	b	0	c	0.983594	0.999871	0.973561	3	3	LOC105059612	0	28.3648	8.99007	1	0	1
C3	YTH domain family 2 (Predicted) (AHRD V1 *--- B2GUU1_RAT); contains Interpro domain(s) IPR007275 YT521-B-like protein	Solyc12g099090.1.1	| Symbols: ECT6 | ECT6 (evolutionarily marginal C-terminal region 6) | chr3:5917253-5919068 REVERSE	AT3G17330.2	YTH domain family protein 1 OS=Homo sapiens GN=YTHDF1 PE=1 SV=1	Q9BYJ9	Chromosome chr5 scaffold_2, whole genome shotgun sequence OS=Vitis vinifera GN=GSVIVT00019682001 PE=4 SV=1	A7NVV9	CL1Contig14055	XM_010923074.2	21.2736	a	0	b	0	b	0.99995	0.998898	0	3	3	LOC105044959	0	21.2736	0	1	0	1
C3	TO62-3 (Fragment) (AHRD V1 *-*- Q3LVL2_TAROF); contains Interpro domain(s) IPR010471 Protein of unknown function DUF1068	Solyc07g049730.1.1	| Symbols: | unknown protein | chr2:13827849-13829135 FORWARD	AT2G32580.1			Putative uncharacterized protein OS=Ricinus communis GN=RCOM_1016720 PE=4 SV=1	B9STL4	CL1Contig23268	XM_010925438.2	28.3648	a	2.99669	b	1.84546	b	0.999727	0.999107	0.147722	3	3	LOC105046746	1.84546	28.3648	2.99669	1	0	1
C6	chaperonin (AHRD V1 ***- B2IXD2_NOSP7); contains Interpro domain(s) IPR001844 Chaperonin Cpn60	Solyc11g069790.1.1	| Symbols: EMB3007 | EMB3007 (embryo defective 3007); ATP binding / protein binding | chr5:6271549-6274153 FORWARD	AT5G18820.1	RuBisCO large subunit-binding protein subunit alpha, chloroplastic OS=Brassica napus PE=2 SV=1	P34794	Predicted protein OS=Populus trichocarpa GN=POPTRDRAFT_827287 PE=3 SV=1	B9MZ75	CL1Contig20139	XM_010920378.1	24.8192	a	7.99117	b	3.69092	b	0.974809	0.991766	0.604304	3	3	LOC105042992	3.69092	24.8192	7.99117	1	0	1
C2	marginal oligomeric Golgi complex subunit 3 (AHRD V1 ***- COG3_HUMAN); contains Interpro domain(s) IPR007265 Sec34-like protein	Solyc04g008640.1.1	| Symbols: | sec34-like family protein | chr1:27604096-27610829 FORWARD	AT1G73430.1	marginal oligomeric Golgi complex subunit 3 OS=Dictyostelium discoideum GN=cog3 PE=3 SV=1	Q54TT4	Putative uncharacterized protein OS=Vitis vinifera GN=VITISV_043019 PE=4 SV=1	A5BKS2	CL63Contig2	XM_010941033.2	17.728	a	2.99669	b	3.69092	b	0.989837	0.95485	0.289383	3	3	LOC105058187	3.69092	17.728	2.99669	1	0	1
A1	Protein TIF31 homolog (AHRD V1 *--- TIF31_COCIM); contains Interpro domain(s) IPR011990 Tetratricopeptide-like helical	Solyc07g006030.1.1	| Symbols: | binding | chr4:13948993-13957840 REVERSE	AT4G28080.1	Protein KIAA0664 homolog OS=Danio rerio GN=zgc:152873 PE=2 SV=1	A0JMD0	Putative uncharacterized protein OS=Oryza sativa subsp. japonica GN=OsJ_06127 PE=4 SV=1	A3A568	CL1Contig10537	XM_010915733.2	11.7941	a	0	b	0	b	0.999779	0.960522	0	6	6	LOC105039547	0	11.7941	0	1	0	1
C1	Carotene beta-hydroxylase (AHRD V1 **** Q0GGX1_SOLLC); contains Interpro domain(s) IPR006694 Fatty acid hydroxylase	Solyc03g007960.1.1	| Symbols: BETA-OHASE 1, B1, chy1 | BETA-OHASE 1 (BETA-HYDROXYLASE 1); carotene beta-ring hydroxylase | chr4:13094142-13095866 REVERSE	AT4G25700.1	Beta-carotene hydroxylase OS=Escherichia vulneris GN=crtZ PE=4 SV=1	Q01332	Beta-carotene hydroxylase OS=Elaeis oleifera GN=Chyb PE=2 SV=1	A7LP07	CL1Contig2343	XM_010920813.1	56.7295	a	28.968	b	1.84546	c	0.970106	1	0.999947	3	3	LOC105043314	1.84546	56.7295	28.968	1	0	1
C3	Vacuolar ATPase F subunit (AHRD V1 **** B8Y6I1_HEVBR); contains Interpro domain(s) IPR005772 ATPase, V1 complex, subunit F, eukaryotic	Solyc02g068450.1.1	| Symbols: | vacuolar ATPase subunit F family protein | chr4:1149419-1151132 REVERSE	AT4G02620.1	V-type proton ATPase subunit F OS=Arabidopsis thaliana GN=VHA-F PE=2 SV=1	Q9ZQX4	Vacuolar proton pump subunit F OS=Corchorus olitorius PE=2 SV=1	A7LIT9	CL1Contig2501	XM_010936424.2	21.2736	a	0	b	0	b	0.99995	0.998898	0	3	3	LOC105054822	0	21.2736	0	1	0	1
D5	Unknown Protein (AHRD V1)	Solyc03g005030.1.1	| Symbols: | unknown protein | chr3:302869-304329 FORWARD	AT3G01860.1	Uncharacterized protein At3g27210 OS=Arabidopsis thaliana GN=Y-2 PE=1 SV=1	Q9LK32	Putative uncharacterized protein OS=Oryza sativa subsp. japonica GN=B1793G04.5 PE=2 SV=1	Q5JJJ8	CL1Contig13379	XM_010929408.2	42.4588	a	15.2121	b	12.7699	b	0.998707	0.988417	0.133836	6	6	LOC105049673	12.7699	42.4588	15.2121	1	0	1
D4	Os10g0422600 protein (Fragment) (AHRD V1 *-*- Q0IXM0_ORYSJ); contains Interpro domain(s) IPR007650 Protein of unknown function DUF581	Solyc07g017220.1.1	| Symbols: | senescence-associated protein-related | chr5:7006178-7007003 REVERSE	AT5G20700.1			Chromosome chr11 scaffold_14, whole genome shotgun sequence OS=Vitis vinifera GN=GSVIVT00017013001 PE=4 SV=1	A7PFD1	CL32Contig3	XM_010930475.2	24.8192	a	0	b	0	b	0.999989	0.999623	0	3	3 6	LOC105050452	0	24.8192	0	1	0	1
D4	Cinnamyl alcohol dehydrogenase (AHRD V1 **** B3TM03_ELAGV); contains Interpro domain(s) IPR002085 Alcohol dehydrogenase superfamily, zinc-containing	Solyc12g055820.1.1	| Symbols: ATCAD1, CAD1 | cinnamyl-alcohol dehydrogenase, putative | chr1:27359346-27360876 REVERSE	AT1G72680.1	Probable cinnamyl alcohol dehydrogenase 1 OS=Oryza sativa subsp. japonica GN=CAD1 PE=2 SV=1	Q8H859	Alcohol dehydrogenase, putative OS=Ricinus communis GN=RCOM_1315050 PE=3 SV=1	B9RYZ2	CL1Contig15756	XM_010920760.2	14.1824	a	1.99779	b	0	b	0.985602	0.990599	0.453749	3	3	LOC105043276	0	14.1824	1.99779	1	0	1
C3	Ceramide kinase (AHRD V1 **** Q6USK2_ARATH); contains Interpro domain(s) IPR001206 Diacylglycerol kinase, catalytic region	Solyc05g008790.1.1	| Symbols: | ceramide kinase-related | chr5:20844252-20848157 REVERSE	AT5G51290.1	Ceramide kinase OS=Mus musculus GN=Cerk PE=2 SV=1	Q8K4Q7	Chromosome undetermined scaffold_52, whole genome shotgun sequence OS=Vitis vinifera GN=GSVIVT00030833001 PE=4 SV=1	A7Q594	CL1Contig8580	XM_010935323.1	35.456	a	0.998896	b	1.84546	b	0.999999	0.999875	0.433262	3	3	LOC105053969	1.84546	35.456	0.998896	1	0	1
C3									CL3674Contig1	XM_010926716.2	28.3648	a	0	b	0	b	0.999998	0.999871	0	3	3	LOC105047677	0	28.3648	0	1	0	1
B1	Protein FAR1-RELATED SEQUENCE 6 (AHRD V1 ***- FRS6_ARATH); contains Interpro domain(s) IPR018289 MULE transposase, marginal domain	Solyc03g117520.1.1	| Symbols: FRS6 | FRS6 (FAR1-related sequence 6); zinc ion binding | chr1:19565933-19568248 FORWARD	AT1G52520.1	Protein FAR1-RELATED SEQUENCE 6 OS=Arabidopsis thaliana GN=FRS6 PE=2 SV=1	Q9SSQ4	Putative uncharacterized protein OS=Oryza sativa subsp. japonica GN=OsJ_07469 PE=4 SV=1	A3A8X3	CL1Contig6413	XM_010926991.2	40.1	a	18.5191	b	15.3239	b	0.987695	0.963051	0.199712	6	6	LOC105047875	15.3239	40.1	18.5191	1	0	1
C2	Bifunctional protein hldE (AHRD V1 *-*- HLDE_ERWCT); contains Interpro domain(s) IPR004820 Cytidylyltransferase	Solyc10g074700.1.1	| Symbols: PECT1 | PECT1 (PHOSPHORYLETHANOLAMINE CYTIDYLYLTRANSFERASE 1); ethanolamine-phosphate cytidylyltransferase | chr2:16168979-16171680 FORWARD	AT2G38670.1	Ethanolamine-phosphate cytidylyltransferase OS=Dictyostelium discoideum GN=pctA PE=1 SV=1	Q55BZ4	Putative uncharacterized protein OS=Zea mays PE=2 SV=1	C4J056	CL1Contig17732	XM_010933121.2	31.9104	a	7.99117	b	9.22731	b	0.996067	0.97905	0.273856	3	3	LOC105052345	9.22731	31.9104	7.99117	1	0	1
B4	Threonine endopeptidase (AHRD V1 **-- B6TCN7_MAIZE)	Solyc01g095430.1.1	| Symbols: | unknown protein | chr4:493692-494668 FORWARD	AT4G01150.1	Uncharacterized protein At4g01150, chloroplastic OS=Arabidopsis thaliana GN=At4g01150 PE=1 SV=1	O04616	Predicted protein (Fragment) OS=Populus trichocarpa GN=POPTRDRAFT_409886 PE=4 SV=1	B9GQF8	CL577Contig1	XM_010910453.1	18.8706	a	4.62977	b	0	b	0.994222	0.994453	0.683103	6	6	LOC105035058	0	18.8706	4.62977	1	0	1
C3	(RAP Annotation release2) NERD domain containing protein (AHRD V1 ***- Q336N9_ORYSJ); contains Interpro domain(s) IPR011528 NERD	Solyc03g097180.1.1	| Symbols: | FUNCTIONS IN: molecular_function unknown; INVOLVED IN: biological_process unknown; LOCATED IN: endoplasmic reticulum, plasma membrane; EXPRESSED IN: 23 plant structures; EXPRESSED DURING: 13 growth stages; CONTAINS InterPro DOMAIN/s: NERD (InterPro:IPR011528); Has 53 Blast hits to 53 proteins in 19 species: Archae - 0; Bacteria - 18; Metazoa - 9; Fungi - 0; Plants - 19; Viruses - 0; …	AT1G65020.1			(RAP Annotation release2) NERD domain containing protein OS=Oryza sativa subsp. japonica GN=LOC_Os10g42630 PE=2 SV=2	Q7XBV2	CL1Contig18735	XM_010935157.1	21.2736	a	4.99448	b	5.53638	b	0.986378	0.954159	0.211842	3	3	LOC105053844	5.53638	21.2736	4.99448	1	0	1
C3	Unknown Protein (AHRD V1)	Solyc03g058340.1.1	| Symbols: | unknown protein | chr3:4824399-4824732 REVERSE	AT3G14430.1			Chromosome chr18 scaffold_1, whole genome shotgun sequence OS=Vitis vinifera GN=GSVIVT00014306001 PE=4 SV=1	A7NSL1	CL1Contig10204	XM_019846564.1	17.728	a	0	b	0	b	0.999774	0.996782	0	3	3	LOC109504969	0	17.728	0	1	0	1
B1	DnaJ-like protein (AHRD V1 *-*- A8HMH6_CHLRE); contains Interpro domain(s) IPR001623 Heat shock protein DnaJ, N-terminal	Solyc11g018670.1.1	| Symbols: | heat shock protein binding | chr1:24245501-24248521 FORWARD	AT1G65280.1	Uncharacterized protein KIAA1704 homolog OS=Rattus norvegicus PE=2 SV=1	Q4V893	Predicted protein OS=Populus trichocarpa GN=POPTRDRAFT_574282 PE=4 SV=1	B9IQJ3	CL1Contig14930	XM_010921794.2	35.3824	a	5.29116	b	0	b	0.999993	0.999943	0.748288	6	6	LOC105044022	0	35.3824	5.29116	1	0	1
C1	Single-stranded nucleic acid binding R3H protein (Fragment) (AHRD V1 *-*- B3VWW9_POPTN); contains Interpro domain(s) IPR001374 Single-stranded nucleic acid binding R3H	Solyc11g007110.1.1	| Symbols: | nucleic acid binding | chr3:20991537-20993446 FORWARD	AT3G56680.1			Putative uncharacterized protein OS=Vitis vinifera GN=VITISV_041705 PE=4 SV=1	A5AV15	CL1Contig7350	XM_010909882.2	35.456	a	9.98896	b	3.69092	b	0.995603	0.999444	0.776952	3	3	LOC105034652	3.69092	35.456	9.98896	1	0	1
C4	Os03g0169000 protein (Fragment) (AHRD V1 ***- Q0DUS7_ORYSJ); contains Interpro domain(s) IPR004348 Protein of unknown function DUF246, plant	Solyc08g078540.1.1	| Symbols: | unknown protein | chr4:9372727-9375910 FORWARD	AT4G16650.1	DUF246 domain-containing protein At1g04910 OS=Arabidopsis thaliana GN=At1g04910 PE=1 SV=1	Q8W486	Predicted protein OS=Populus trichocarpa GN=POPTRDRAFT_826537 PE=4 SV=1	B9MUP9	CL1Contig21065	XM_010935354.2	28.3059	a	2.64558	b	7.66195	b	0.999995	0.968165	0.876683	6	6	LOC105053990	7.66195	28.3059	2.64558	1	0	1
B4	Unknown Protein (AHRD V1)	Solyc02g076800.1.1	| Symbols: | unknown protein | chr1:10202673-10203254 REVERSE	AT1G29195.1			Chromosome chr10 scaffold_81, whole genome shotgun sequence OS=Vitis vinifera GN=GSVIVT00035871001 PE=4 SV=1	A7QDK0	CL1Contig23647	XM_010912798.1	33.0235	a	7.27535	b	5.10797	b	0.99984	0.996073	0.146184	6	6	LOC105037096	5.10797	33.0235	7.27535	1	0	1
C3	10-deacetylbaccatin III-10-O-acetyl transferase-like (AHRD V1 **-* Q9FTH0_ORYSJ); contains Interpro domain(s) IPR003480 Transferase	Solyc01g068140.1.1	| Symbols: | transferase family protein | chr3:23014333-23015808 REVERSE	AT3G62160.1	Phospholipase D alpha 1 OS=Zea mays GN=PLD1 PE=2 SV=1	Q43270	Os05g0136900 protein OS=Oryza sativa subsp. japonica GN=OJ1127_B08.7 PE=2 SV=1	Q75L39	CL1Contig7257	XM_010945577.2	42.5472	a	1.99779	b	7.38184	b	1	0.99908	0.887199	3	3	LOC105061512	7.38184	42.5472	1.99779	1	0	1
C3	Heat shock protein 90 (Fragment) (AHRD V1 **-- Q2L3T8_WHEAT); contains Interpro domain(s) IPR003594 ATP-binding region, ATPase-like IPR001404 Heat shock protein Hsp90	Solyc03g007890.1.1	| Symbols: HSP81-3 | HSP81-3; ATP binding / unfolded protein binding | chr5:22681410-22683911 FORWARD	AT5G56010.1	Heat shock protein 81-3 OS=Oryza sativa subsp. japonica GN=HSP81-3 PE=2 SV=2	Q07078	At5g52640/F6N7_13 OS=Arabidopsis thaliana GN=At5g52640 PE=2 SV=1	Q8H0Z5	CL1Contig25980	XM_010936324.2	49.6383	a	22.9746	b	5.53638	c	0.977538	0.999947	0.99015	3	3	LOC105054741	5.53638	49.6383	22.9746	1	0	1
B2	Zeaxanthin epoxidase chloroplastic (AHRD V1 **** A5JV19_SOLLC); contains Interpro domain(s) IPR017079 Zeaxanthin epoxidase IPR000253 Forkhead-associated	Solyc02g090890.1.1	| Symbols: ABA1, LOS6, NPQ2, ATABA1, ZEP, IBS3, ATZEP | ABA1 (ABA DEFICIENT 1); zeaxanthin epoxidase | chr5:26754026-26757090 REVERSE	AT5G67030.2	Zeaxanthin epoxidase, chloroplastic OS=Nicotiana plumbaginifolia GN=ABA2 PE=1 SV=1	Q40412	Zeaxanthin epoxidase OS=Zea mays PE=2 SV=1	B6U0L0	CL1Contig4662	XM_010941113.2	42.4588	a	16.5349	b	0	c	0.997414	0.999992	0.99498	6	6	LOC105058237	0	42.4588	16.5349	1	0	1
D7	Cyclic nucleotide gated channel (AHRD V1 **** A9CRE4_MALDO); contains Interpro domain(s) IPR018490 Cyclic nucleotide-binding-like	Solyc03g098210.1.1	| Symbols: ATCNGC19, CNGC19 | ATCNGC19; calmodulin binding / cyclic nucleotide binding / ion channel | chr3:6045382-6048339 FORWARD	AT3G17690.1	Putative cyclic nucleotide-gated ion channel 19 OS=Arabidopsis thaliana GN=CNGC19 PE=2 SV=1	Q9LDR2	Chromosome undetermined scaffold_109, whole genome shotgun sequence OS=Vitis vinifera GN=GSVIVT00000866001 PE=4 SV=1	A7QJZ5	CL1Contig25142	XM_010934182.1	14.1824	a	2.99669	b	1.84546	b	0.968545	0.959684	0.147722	3	3	LOC105053134	1.84546	14.1824	2.99669	1	0	1
B2	Phosphatidylinositol-4-phosphate 5-kinase family protein (AHRD V1 *-** D7KK53_ARALY); contains Interpro domain(s) IPR016034 Phosphatidylinositol-4-phosphate 5-kinase, core, subgroup	Solyc11g013830.1.1	| Symbols: | phosphatidylinositol-4-phosphate 5-kinase family protein | chr1:12485967-12491799 FORWARD	AT1G34260.1	1-phosphatidylinositol-3-phosphate 5-kinase FAB1 OS=Saccharomyces cerevisiae GN=FAB1 PE=1 SV=1	P34756	Putative uncharacterized protein OS=Oryza sativa subsp. japonica GN=OsJ_16746 PE=4 SV=1	B9FDR9	CL1Contig18547	XM_019852902.1	14.1529	a	3.96837	b	0	b	0.97654	0.979477	0.601038	6	6	LOC105051833	0	14.1529	3.96837	1	0	1
C2	5&apos-nucleotidase surE (AHRD V1 *-*- Q1JYK3_DESAC); contains Interpro domain(s) IPR002828 Survival protein SurE-like phosphatase/nucleotidase	Solyc03g121730.1.1	| Symbols: | acid phosphatase survival protein SurE, putative | chr1:27423678-27425928 REVERSE	AT1G72880.2	5'-nucleotidase surE OS=Desulfitobacterium hafniense (strain DCB-2 / DSM 10664) GN=surE PE=3 SV=1	B8FYS8	Chromosome chr9 scaffold_7, whole genome shotgun sequence OS=Vitis vinifera GN=GSVIVT00034123001 PE=4 SV=1	A7P6M1	CL1Contig11042	XM_010926687.2	21.2736	a	2.99669	b	3.69092	b	0.996857	0.980484	0.289383	3	3	LOC105047656	3.69092	21.2736	2.99669	1	0	1
D7	Kinase family protein (AHRD V1 ***- D7L5X4_ARALY); contains Interpro domain(s) IPR002290 Serine/threonine protein kinase	Solyc01g059860.1.1	| Symbols: | protein kinase family protein | chr1:25457345-25461727 FORWARD	AT1G67890.2	Serine/threonine-protein kinase CTR1 OS=Arabidopsis thaliana GN=CTR1 PE=1 SV=1	Q05609	Putative uncharacterized protein OS=Vitis vinifera GN=VITISV_034769 PE=4 SV=1	A5C839	CL1Contig16304	XM_010933461.2	10.6368	a	1.99779	b	0	b	0.952345	0.972537	0.453749	3	3	LOC105052602	0	10.6368	1.99779	1	0	1
C3	Os01g0584100 protein (Fragment) (AHRD V1 *-*- Q0JLP7_ORYSJ)	Solyc03g121890.1.1	| Symbols: | hydroxyproline-rich glycoprotein family protein | chr1:27394848-27396533 FORWARD	AT1G72790.1			Chromosome chr9 scaffold_7, whole genome shotgun sequence OS=Vitis vinifera GN=GSVIVT00034145001 PE=4 SV=1	A7P6N9	CL1328Contig1	XM_010926742.2	17.728	a	0.998896	b	3.69092	b	0.998719	0.95485	0.744767	3	3	LOC105047696	3.69092	17.728	0.998896	1	0	1
B4	Protein phosphatase (AHRD V1 *-*- A8N6T5_COPC7); contains Interpro domain(s) IPR011948 Dullard-like phosphatase domain	Solyc02g071250.1.1	| Symbols: | NLI interacting factor (NIF) family protein | chr5:18826007-18828156 FORWARD	AT5G46410.2	CTD small phosphatase-like protein 2 OS=Dictyostelium discoideum GN=ctdspl2 PE=3 SV=1	Q54GB2	Chromosome undetermined scaffold_143, whole genome shotgun sequence OS=Vitis vinifera GN=GSVIVT00003389001 PE=4 SV=1	A7QQJ7	CL1Contig18475	XM_010928413.2	28.3059	a	12.5665	b	2.55398	b	0.973646	0.997066	0.897787	6	6	LOC105048916	2.55398	28.3059	12.5665	1	0	1
B3	ARGONAUTE 1 (AHRD V1 ***- D6RUV9_TOBAC); contains Interpro domain(s) IPR003165 Stem cell self-renewal protein Piwi	Solyc06g072300.1.1	| Symbols: ZLL, PNH, AGO10 | ZLL (ZWILLE); translation initiation factor | chr5:17611939-17616562 FORWARD	AT5G43810.1	Protein argonaute PNH1 OS=Oryza sativa subsp. japonica GN=PHN1 PE=2 SV=1	Q69VD5	Putative uncharacterized protein OS=Oryza sativa subsp. japonica GN=OsJ_07892 PE=4 SV=1	B9F1L3	CL1Contig2105	XM_010941961.2	120.3	a	82.6744	b	40.8638	c	0.975	0.999942	0.994829	6	3 6	LOC105058896	40.8638	120.3	82.6744	1	0	1
B2	Lipoyl synthase (AHRD V1 **** B8J937_ANAD2); contains Interpro domain(s) IPR003698 Lipoate synthase	Solyc07g054540.1.1	| Symbols: LIP1 | LIP1 (LIPOIC ACID SYNTHASE 1); lipoic acid synthase | chr2:8979636-8980983 FORWARD	AT2G20860.1	Lipoyl synthase, mitochondrial OS=Bos taurus GN=LIAS PE=2 SV=1	Q5BIP7	Putative lipoic acid synthase OS=Pisum sativum PE=2 SV=1	Q3LSN4	CL1Contig6437	XM_010927965.2	28.3059	a	5.95256	b	5.10797	b	0.999653	0.988568	0	6	6	LOC105048612	5.10797	28.3059	5.95256	1	0	1
B2	Unknown Protein (AHRD V1)	Solyc01g087230.1.1	| Symbols: | unknown protein | chr3:2819278-2821096 FORWARD	AT3G09180.1			Predicted protein OS=Populus trichocarpa GN=POPTRDRAFT_1103534 PE=4 SV=1	B9IIM1	CL1Contig100	XM_010923009.2	14.1529	a	1.98419	b	0	b	0.99693	0.979477	0.203888	6	6	LOC105044914	0	14.1529	1.98419	1	0	1
C1							Putative uncharacterized protein OS=Ricinus communis GN=RCOM_1339590 PE=4 SV=1	B9RNJ7	CL1Contig10757	XR_834265.2	49.6383	a	3.99558	b	1.84546	b	1	0.999998	0.366274	3	3	LOC105059294	1.84546	49.6383	3.99558	1	0	1
B4	DUF803 domain membrane protein (AHRD V1 **-- B8MZ64_ASPFN); contains Interpro domain(s) IPR008521 Protein of unknown function DUF803	Solyc11g065090.1.1	| Symbols: | FUNCTIONS IN: molecular_function unknown; INVOLVED IN: biological_process unknown; LOCATED IN: cellular_component unknown; EXPRESSED IN: 22 plant structures; EXPRESSED DURING: 13 growth stages; CONTAINS InterPro DOMAIN/s: Protein of unknown function DUF803 (InterPro:IPR008521); BEST Arabidopsis thaliana protein match is: permease-related (TAIR:AT1G34470.1); Has 875 Blast hits to 858 …	AT1G71900.1	Magnesium transporter NIPA3 OS=Pongo abelii GN=NIPAL1 PE=2 SV=1	Q5RDB8	Chromosome chr6 scaffold_25, whole genome shotgun sequence OS=Vitis vinifera GN=GSVIVT00022247001 PE=4 SV=1	A7PQY7	CL1Contig8966	XM_010923868.2	18.8706	a	7.27535	b	2.55398	b	0.963898	0.970485	0.562491	6	6	LOC105045545	2.55398	18.8706	7.27535	1	0	1
A4	Bromodomain adjacent to zinc finger domain protein 1A (AHRD V1 *-*- BAZ1A_HUMAN); contains Interpro domain(s) IPR011011 Zinc finger, FYVE/PHD-type	Solyc03g097260.1.1	| Symbols: | PHD finger family protein | chr5:5467534-5472956 REVERSE	AT5G16680.1	Bromodomain adjacent to zinc finger domain protein 2B OS=Homo sapiens GN=BAZ2B PE=1 SV=3	Q9UIF8	Putative uncharacterized protein OS=Vitis vinifera GN=VITISV_001809 PE=4 SV=1	A5C8K1	CL1Contig10652	XM_010935183.2	94.3745	a	48.0908	b	30.7765	b	0.955513	1	0.819981	9	9	LOC105053867	30.7765	94.3745	48.0908	1	0	1
C2	Ethylene-responsive transcription factor 2 (AHRD V1 ***- B6SSU7_MAIZE); contains Interpro domain(s) IPR001471 Pathogenesis-related transcriptional factor and ERF, DNA-binding	Solyc02g077370.1.1	| Symbols: ATERF2, ATERF-2, ERF2 | ERF2 (ETHYLENE RESPONSIVE ELEMENT BINDING FACTOR 2); DNA binding / transcription activator/ transcription factor | chr5:19172023-19172754 REVERSE	AT5G47220.1	Pathogenesis-related genes transcriptional activator PTI5 OS=Solanum lycopersicum GN=PTI5 PE=2 SV=1	O04681	Chromosome chr10 scaffold_138, whole genome shotgun sequence OS=Vitis vinifera GN=GSVIVT00003018001 PE=4 SV=1	A7QPP3	CL1Contig5642	XM_010920680.2	28.3648	a	8.99007	b	1.84546	b	0.983594	0.999107	0.880713	3	3	LOC105043213	1.84546	28.3648	8.99007	1	0	1
C2	Serine/threonine kinase (AHRD V1 **** D8UCQ6_VOLCA); contains Interpro domain(s) IPR002290 Serine/threonine protein kinase	Solyc06g008320.1.1	| Symbols: CKI1, CKL11 | CKI1 (CASEIN KINASE I); kinase/ protein serine/threonine kinase | chr4:8248532-8251668 REVERSE	AT4G14340.1	Casein kinase I isoform delta-like OS=Arabidopsis thaliana GN=At4g26100 PE=2 SV=2	P42158	Chromosome chr5 scaffold_2, whole genome shotgun sequence OS=Vitis vinifera GN=GSVIVT00020288001 PE=4 SV=1	A7NXD5	CL1Contig6008	XM_010935993.1	17.728	a	2.99669	b	1.84546	b	0.989837	0.984082	0.147722	3	3	LOC105054474	1.84546	17.728	2.99669	1	0	1
B6	mRNA binding protein Pumilio 2 (AHRD V1 *-** C1GCQ9_PARBD); contains Interpro domain(s) IPR011989 Armadillo-like helical	Solyc06g076340.1.1	| Symbols: APUM3 | APUM3 (Arabidopsis Pumilio 3); RNA binding / binding | chr2:12531392-12535060 FORWARD	AT2G29140.1	Pumilio homolog 1 OS=Homo sapiens GN=PUM1 PE=1 SV=3	Q14671	Putative uncharacterized protein OS=Oryza sativa subsp. indica GN=OsI_04410 PE=4 SV=1	A2WWX7	CL1Contig9095	XM_010922231.2	63.6883	a	18.5191	b	10.2159	b	0.999993	0.999951	0.675828	6	6 9	LOC105044366	10.2159	63.6883	18.5191	1	0	1
C2	Genomic DNA chromosome 5 P1 clone MDC12 (AHRD V1 **-- Q9FML8_ARATH)	Solyc03g112670.1.1	| Symbols: EMB2759 | EMB2759 (embryo defective 2759) | chr5:25293109-25294799 FORWARD	AT5G63050.1			Chromosome undetermined scaffold_2544, whole genome shotgun sequence OS=Vitis vinifera GN=GSVIVT00011349001 PE=4 SV=1	A7R8G7	CL1Contig245	XM_010944116.2	35.456	a	9.98896	b	1.84546	b	0.995603	0.999875	0.916581	3	3	LOC105060428	1.84546	35.456	9.98896	1	0	1
B1	Potassium channel tetramerization domain-containing protein (AHRD V1 ***- D7LHH7_ARALY); contains Interpro domain(s) IPR003131 Potassium channel, voltage dependent, Kv, tetramerisation	Solyc07g005520.1.1	| Symbols: | potassium channel tetramerisation domain-containing protein | chr2:10310838-10312163 FORWARD	AT2G24240.1	Potassium voltage-gated channel subfamily C member 4 OS=Homo sapiens GN=KCNC4 PE=1 SV=2	Q03721	Putative uncharacterized protein OS=Vitis vinifera GN=VITISV_006158 PE=4 SV=1	A5AZS0	CL1Contig4354	XM_019845717.1	42.4588	a	15.2121	b	0	c	0.998707	0.999992	0.992044	6	6	LOC105060196	0	42.4588	15.2121	1	0	1
B2	Gamma-interferon-inducible lysosomal thiol reductase (AHRD V1 ***- B6U3P7_MAIZE); contains Interpro domain(s) IPR004911 Gamma interferon inducible lysosomal thiol reductase GILT	Solyc06g007340.1.1	| Symbols: | gamma interferon responsive lysosomal thiol reductase family protein / GILT family protein | chr1:2170069-2171861 FORWARD	AT1G07080.1	GILT-like protein F37H8.5 OS=Caenorhabditis elegans GN=F37H8.5 PE=1 SV=1	O17861	Chromosome chr6 scaffold_3, whole genome shotgun sequence OS=Vitis vinifera GN=GSVIVT00024041001 PE=4 SV=1	A7NYA2	CL278Contig2	XM_010939627.2	21.2294	a	6.61395	b	2.55398	b	0.989559	0.983272	0.481858	6	6	LOC105057145	2.55398	21.2294	6.61395	1	0	1
C3	Os03g0731050 protein (Fragment) (AHRD V1 ***- C7IZG5_ORYSJ); contains Interpro domain(s) IPR004949 Protein of unknown function DUF266, plant	Solyc08g065860.1.1	| Symbols: | unknown protein | chr5:3780963-3782473 FORWARD	AT5G11730.1			Putative uncharacterized protein OS=Vitis vinifera GN=VITISV_040196 PE=4 SV=1	A5BVL4	CL1Contig10510	XM_010943735.2	28.3648	a	3.99558	b	3.69092	b	0.999288	0.996594	0	3	3	LOC105060116	3.69092	28.3648	3.99558	1	0	1
B1	Transcription elongation factor A protein 3 (AHRD V1 *--- TCEA3_BOVIN); contains Interpro domain(s) IPR010990 Transcription elongation factor, TFIIS/elongin A/CRSP70, N-terminal	Solyc11g005450.1.1	| Symbols: | transcription elongation factor-related | chr5:3063488-3065221 REVERSE	AT5G09850.1	Uncharacterized protein C1orf83 OS=Homo sapiens GN=C1orf83 PE=1 SV=1	Q96MN5	Chromosome chr18 scaffold_59, whole genome shotgun sequence OS=Vitis vinifera GN=GSVIVT00031757001 PE=4 SV=1	A7Q7A6	CL1Contig12354	XM_010914139.2	23.5882	a	8.59814	b	0	b	0.984343	0.998501	0.920415	6	6	LOC105038352	0	23.5882	8.59814	1	0	1
A4	Hydrolase alpha/beta fold family protein (AHRD V1 **** D7LIQ3_ARALY); contains Interpro domain(s) IPR000073 Alpha/beta hydrolase fold-1	Solyc09g009500.1.1	| Symbols: | hydrolase, alpha/beta fold family protein | chr3:17925786-17928100 REVERSE	AT3G48410.1			Os12g0152100 protein (Fragment) OS=Oryza sativa subsp. japonica GN=Os12g0152100 PE=4 SV=1	Q0IQ23	CL1Contig9601	XM_019848518.1	26.7394	a	0	b	6.52836	b	0.987727	0.999122	0.515604	9	9	LOC105038239	6.52836	26.7394	0	1	0	1
C4	Co-chaperone protein DnaJ (AHRD V1 *-*- A7I1Z6_CAMHC); contains Interpro domain(s) IPR001623 Heat shock protein DnaJ, N-terminal	Solyc12g056850.1.1	| Symbols: | DNAJ heat shock N-terminal domain-containing protein | chr1:29301184-29302467 FORWARD	AT1G77930.1	Chaperone protein dnaJ OS=Bradyrhizobium japonicum GN=dnaJ PE=3 SV=1	P94319	Chromosome chr18 scaffold_1, whole genome shotgun sequence OS=Vitis vinifera GN=GSVIVT00015296001 PE=4 SV=1	A7NV46	CL535Contig1	XM_010918640.2	14.1529	a	3.96837	b	0	b	0.97654	0.979477	0.601038	6	6	LOC105041664	0	14.1529	3.96837	1	0	1
B2	Eukaryotic translation initiation factor 4B (AHRD V1 **** B6TRD2_MAIZE); contains Interpro domain(s) IPR010433 Plant specific eukaryotic initiation factor 4B	Solyc05g013700.1.1	| Symbols: | eukaryotic translation initiation factor, putative (EIF4B5) | chr1:4440927-4443520 REVERSE	AT1G13020.1			Predicted protein OS=Populus trichocarpa GN=POPTRDRAFT_726204 PE=4 SV=1	B9HTR6	CL555Contig1	XM_010931612.2	18.8706	a	3.30698	b	2.55398	b	0.998443	0.970485	0	6	6	LOC105051271	2.55398	18.8706	3.30698	1	0	1
C3	Transcription initiation factor IIB (AHRD V1 *-*- B5XD83_SALSA); contains Interpro domain(s) IPR000812 Transcription factor TFIIB related	Solyc02g085470.1.1	| Symbols: ATPBRP | ATPBRP (PLANT-SPECIFIC TFIIB-RELATED PROTEIN); RNA polymerase II transcription factor/ rDNA binding | chr4:17283283-17285527 REVERSE	AT4G36650.1	Transcription initiation factor IIB OS=Dictyostelium discoideum GN=gtf2b PE=3 SV=1	Q54FD6	Predicted protein (Fragment) OS=Populus trichocarpa GN=POPTRDRAFT_219145 PE=4 SV=1	B9HEV3	CL435Contig1	XM_010909759.2	17.728	a	0.998896	b	0	b	0.998719	0.996782	0.158079	3	3	LOC105034549	0	17.728	0.998896	1	0	1
B2	Ras-related protein Rab-25 (AHRD V1 ***- RAB25_MOUSE); contains Interpro domain(s) IPR015595 Rab11-related	Solyc03g079900.1.1	| Symbols: ATRABA2B, RAB-A2B, ATRAB-A2B | ATRABA2B (ARABIDOPSIS RAB GTPASE HOMOLOG A2B); GTP binding / GTPase/ protein binding | chr1:2276270-2277154 FORWARD	AT1G07410.1	Ras-related protein Rab2BV OS=Beta vulgaris GN=RAB2BV PE=2 SV=1	Q39434	Putative uncharacterized protein OS=Ricinus communis GN=RCOM_1482930 PE=3 SV=1	B9SE28	CL1Contig6986	XM_010924899.2	16.5118	a	1.32279	b	0	b	0.999691	0.989331	0	6	6	LOC105046343	0	16.5118	1.32279	1	0	1
C3	Glycogen debranching enzyme (AHRD V1 ***- B1R1G0_CLOBU); contains Interpro domain(s) IPR006589 Glycosyl hydrolase, family 13, subfamily, catalytic region	Solyc09g064800.1.1	| Symbols: ATISA2, ISA2, DBE1, BE2 | isoamylase, putative / starch debranching enzyme, putative | chr1:813975-816623 FORWARD	AT1G03310.2	Isoamylase 2, chloroplastic OS=Arabidopsis thaliana GN=ISA2 PE=1 SV=2	Q8L735	Chromosome chr7 scaffold_31, whole genome shotgun sequence OS=Vitis vinifera GN=GSVIVT00023681001 PE=4 SV=1	A7PU71	CL1Contig5810	XM_010940448.2	21.2736	a	0	b	5.53638	c	0.99995	0.954159	0.969579	3	3	LOC105057759	5.53638	21.2736	0	1	0	1
C3	E3 ubiquitin-protein ligase CHFR (AHRD V1 ***- CHFR_MOUSE); contains Interpro domain(s) IPR001841 Zinc finger, RING-type	Solyc03g078230.1.1	| Symbols: | zinc finger (C3HC4-type RING finger) family protein | chr1:17478919-17483229 FORWARD	AT1G47570.1	E3 ubiquitin-protein ligase CHFR OS=Mus musculus GN=Chfr PE=1 SV=1	Q810L3	Os11g0175500 protein OS=Oryza sativa subsp. japonica GN=Os11g0175500 PE=2 SV=1	Q53PH3	CL1Contig7762	XM_010932507.2	24.8192	a	0	b	1.84546	b	0.999989	0.997639	0.753338	3	3	LOC105051866	1.84546	24.8192	0	1	0	1
D4	Chaperone protein dnaJ (AHRD V1 *-** DNAJ_RALEH); contains Interpro domain(s) IPR016024 Armadillo-type fold	Solyc08g021910.1.1	| Symbols: GRV2, KAM2 | GRV2 (GRAVITROPISM DEFECTIVE 2); binding / heat shock protein binding | chr2:11462327-11472259 REVERSE	AT2G26890.2	DnaJ homolog subfamily C member 13 OS=Homo sapiens GN=DNAJC13 PE=1 SV=4	O75165	Os10g0575200 protein OS=Oryza sativa subsp. japonica GN=Os10g0575200 PE=4 SV=1	Q0IVE9	CL1Contig16450	XM_019849912.1	10.6368	a	0.998896	b	0	b	0.980762	0.972537	0.158079	3	3	LOC105044097	0	10.6368	0.998896	1	0	1
C3	Subtilisin-like protein serine protease-like protein (AHRD V1 *--* D2ASL5_STRRD); contains Interpro domain(s) IPR015500 Peptidase S8, subtilisin-related	Solyc09g007300.1.1	| Symbols: ATSBT6.1, S1P, ATS1P | S1P (SITE-1 PROTEASE); endopeptidase/ serine-type endopeptidase | chr5:6642118-6646418 REVERSE	AT5G19660.1	Membrane-bound transcription factor site-1 protease OS=Rattus norvegicus GN=Mbtps1 PE=1 SV=1	Q9WTZ3	Subtilisin like protein OS=Arabidopsis thaliana GN=At5g19660 PE=2 SV=1	Q0WUG6	CL1Contig9553	XM_010917508.2	39.0016	a	8.99007	b	11.0728	b	0.999014	0.989951	0.369051	3	3	LOC105040812	11.0728	39.0016	8.99007	1	0	1
A4	Necrotic spotted lesions 1 (Fragment) (AHRD V1 *-*- B6ZA21_HELAN); contains Interpro domain(s) IPR001862 Membrane attack complex component/perforin/complement C9	Solyc01g103490.1.1	| Symbols: NSL1 | NSL1 (necrotic spotted lesions 1) | chr1:9963696-9966060 FORWARD	AT1G28380.1			Putative uncharacterized protein OS=Oryza sativa subsp. japonica GN=P0401G10.7 PE=4 SV=1	Q5JN47	CL1Contig18570	XM_010932267.2	116.395	a	48.0908	b	56.89	b	0.994955	0.999967	0.273577	9	6 9	LOC105051702	56.89	116.395	48.0908	1	0	1
A3	Long-chain-fatty-acid-CoA ligase (AHRD V1 **** B2WS80_ARAHA); contains Interpro domain(s) IPR000873 AMP-dependent synthetase and ligase	Solyc08g082280.1.1	| Symbols: | long-chain-fatty-acid--CoA ligase / long-chain acyl-CoA synthetase | chr4:12403720-12408263 REVERSE	AT4G23850.1	Fatty acyl-CoA synthetase A OS=Dictyostelium discoideum GN=fcsA PE=1 SV=1	Q55DR6	Chromosome chr2 scaffold_176, whole genome shotgun sequence OS=Vitis vinifera GN=GSVIVT00006758001 PE=4 SV=1	A7QUA6	CL1Contig7169	XM_010915301.2	187.176	a	48.0908	b	42.9006	b	0.999999	1	0.367237	9	6 9	LOC105039221	42.9006	187.176	48.0908	1	0	1
B1	Uridine kinase (AHRD V1 *-*- C3SA58_BRADI); contains Interpro domain(s) IPR000764 Uridine kinase	Solyc03g114580.1.1	| Symbols: | phosphoribulokinase/uridine kinase family protein | chr1:27820292-27823527 REVERSE	AT1G73980.1	Uridine-cytidine kinase C OS=Dictyostelium discoideum GN=udkC PE=3 SV=1	Q54R62	Uridine cytidine kinase I, putative OS=Ricinus communis GN=RCOM_1464850 PE=4 SV=1	B9RLC2	CL1Contig16812	XM_010938418.2	14.1529	a	2.64558	b	0	b	0.993155	0.979477	0.367647	6	6	LOC105056279	0	14.1529	2.64558	1	0	1
C3	Polyadenylate-binding protein (AHRD V1 **-* PABP_DROME); contains Interpro domain(s) IPR012677 Nucleotide-binding, alpha-beta plait	Solyc01g108500.1.1	| Symbols: ATRBP47A | ATRBP47A (Arabidopsis thaliana RNA-binding protein 47a); RNA binding | chr1:18357236-18360150 REVERSE	AT1G49600.1	tRNA selenocysteine 1-associated protein 1 OS=Bos taurus GN=TRNAU1AP PE=2 SV=1	Q1RMJ7	ACBF-like dna binding protein (Fragment) OS=Platanus acerifolia GN=dbdA PE=2 SV=1	Q0VJA3	CL1Contig21547	XM_010924605.2	21.2736	a	4.99448	b	0	b	0.986378	0.998898	0.850805	3	3	LOC105046104	0	21.2736	4.99448	1	0	1
B2	Dynamin family protein (AHRD V1 *--- D0MDN4_RHOM4); contains Interpro domain(s) IPR001401 Dynamin, GTPase region	Solyc09g065160.1.1	| Symbols: FZL | FZL (FZO-LIKE); GTP binding / GTPase/ thiamin-phosphate diphosphorylase | chr1:761321-766053 FORWARD	AT1G03160.1			Putative uncharacterized protein OS=Ricinus communis GN=RCOM_0558170 PE=4 SV=1	B9S430	CL1Contig23379	XM_010928721.2	14.1529	a	0	b	0	b	0.999952	0.979477	0	6	6	LOC105049151	0	14.1529	0	1	0	1
B2	Acetylornithine aminotransferase (AHRD V1 **** D8THT2_VOLCA); contains Interpro domain(s) IPR004636 Acetylornithine and succinylornithine aminotransferase	Solyc08g080370.1.1	| Symbols: WIN1 | WIN1 (HOPW1-1-INTERACTING 1); N2-acetyl-L-ornithine:2-oxoglutarate 5-aminotransferase/ catalytic/ pyridoxal phosphate binding / transaminase | chr1:30298675-30300513 REVERSE	AT1G80600.1	Acetylornithine aminotransferase, mitochondrial OS=Alnus glutinosa GN=AG118 PE=2 SV=1	O04866	Chromosome undetermined scaffold_80, whole genome shotgun sequence OS=Vitis vinifera GN=GSVIVT00035727001 PE=3 SV=1	A7QD81	CL1Contig22243	XM_010907001.2	18.8706	a	0.661395	b	0	b	0.999981	0.994453	0	6	6	LOC105032541	0	18.8706	0.661395	1	0	1
B2	Unknown Protein (AHRD V1)	Solyc03g117840.1.1	| Symbols: | unknown protein | chr5:17325076-17325689 FORWARD	AT5G43150.1			OSIGBa0118P15.3 protein OS=Oryza sativa GN=OSIGBa0118P15.3 PE=4 SV=1	Q01KK8	CL1Contig24239	XM_010915394.2	21.2294	a	5.95256	b	0	b	0.993516	0.997117	0.800065	6	6	LOC105039286	0	21.2294	5.95256	1	0	1
C3	WD-40 repeat family protein (AHRD V1 **-- D7KS76_ARALY); contains Interpro domain(s) IPR020472 G-protein beta WD-40 repeat, region	Solyc08g008490.1.1	| Symbols: | WD-40 repeat family protein | chr5:21993565-21997076 REVERSE	AT5G54200.1			Protein phosphatase type 2A regulator/ signal transducer OS=Zea mays PE=2 SV=1	B6SVA8	CL1Contig11551	XM_010932743.2	17.728	a	1.99779	b	0	b	0.995835	0.996782	0.453749	3	3	LOC105052050	0	17.728	1.99779	1	0	1
D4	Cellulose synthase (AHRD V1 **** Q2HT12_MEDTR); contains Interpro domain(s) IPR005150 Cellulose synthase	Solyc07g051820.1.1	| Symbols: ATCSLB04, CSLB04, ATCSLB4 | ATCSLB04; cellulose synthase/ transferase/ transferase, transferring glycosyl groups | chr2:13814686-13818289 FORWARD	AT2G32540.1	Cellulose synthase-like protein H2 OS=Oryza sativa subsp. indica GN=CSLH2 PE=2 SV=1	Q7PC71	Putative uncharacterized protein OS=Oryza sativa subsp. japonica GN=OsJ_14837 PE=4 SV=1	A3ATY4	CL1Contig17117	XM_010932610.2	14.1824	a	1.99779	b	1.84546	b	0.985602	0.959684	0	3	3	LOC105051955	1.84546	14.1824	1.99779	1	0	1
B6	Mg2+-dependent phosphatidate (PA) phosphatase catalyzes the dephosphorylation of PA to yield diacylglycerol and Pi responsible for de novo lipid synthesis homologous to mammalian lipin 1 (AHRD V1 *--* D6VZY7_YEAST); contains Interpro domain(s) IPR013209 LNS2, Lipin/Ned1/Smp2	Solyc09g005910.1.1	| Symbols: | lipin family protein | chr5:17185719-17189681 REVERSE	AT5G42870.1	Lipin-2 OS=Homo sapiens GN=LPIN2 PE=1 SV=1	Q92539	Chromosome chr18 scaffold_1, whole genome shotgun sequence OS=Vitis vinifera GN=GSVIVT00014803001 PE=4 SV=1	A7NTU8	CL1Contig8217	XM_010918327.2	224.088	a	64.1553	b	145.577	c	0.999	0.9906	0.999998	6	6	LOC105041372	145.577	224.088	64.1553	1	0	1
B1	Vesicle-associated membrane protein 724 (AHRD V1 *--- VA724_ARATH); contains Interpro domain(s) IPR011012 Longin-like	Solyc06g064430.1.1	| Symbols: | synaptobrevin-related family protein | chr4:6344587-6345351 FORWARD	AT4G10170.1	Probable VAMP-like protein At1g33475 OS=Arabidopsis thaliana GN=At1g33475 PE=2 SV=1	Q84WF5	Os08g0110300 protein OS=Oryza sativa subsp. japonica GN=P0007D08.29 PE=2 SV=1	Q6ZC59	CL1Contig8782	XM_010929506.2	25.9471	a	6.61395	b	5.10797	b	0.998325	0.980718	0.0383742	6	6	LOC105049763	5.10797	25.9471	6.61395	1	0	1
C2	CinA-like protein (AHRD V1 *--- CINAL_BACFN); contains Interpro domain(s) IPR002500 Phosphoadenosine phosphosulphate reductase	Solyc09g008310.1.1	| Symbols: | phosphoadenosine phosphosulfate (PAPS) reductase family protein | chr5:849237-852867 REVERSE	AT5G03430.1	Probable FAD synthetase OS=Schizosaccharomyces pombe GN=SPCC1235.04c PE=2 SV=1	O74841	Molybdopterin-binding, putative OS=Ricinus communis GN=RCOM_1354290 PE=4 SV=1	B9S0G3	CL1Contig23148	XM_010910873.2	31.9104	a	5.99338	b	0	b	0.998884	0.999956	0.9032	3	3	LOC105035334	0	31.9104	5.99338	1	0	1
A7	ABC-1 domain protein (AHRD V1 **-- B0CF41_ACAM1); contains Interpro domain(s) IPR004147 ABC-1	Solyc07g045420.1.1	| Symbols: | ABC1 family protein | chr3:2459696-2463241 REVERSE	AT3G07700.1	Uncharacterized protein sll1770 OS=Synechocystis sp. (strain PCC 6803) GN=sll1770 PE=3 SV=1	P73627	Predicted protein OS=Populus trichocarpa GN=POPTRDRAFT_732469 PE=4 SV=1	B9IAU6	CL1Contig8088	XM_010930756.2	53.1839	a	19.9779	b	23.991	b	0.995563	0.966919	0.432549	3	3 6 9	LOC105050654	23.991	53.1839	19.9779	1	0	1
C2	Multidrug resistance protein mdtK (AHRD V1 *--- MDTK_ERWAM); contains Interpro domain(s) IPR002528 Multi antimicrobial extrusion protein MatE	Solyc06g060530.1.1	| Symbols: | MATE efflux family protein | chr4:11975153-11976628 REVERSE	AT4G22790.1	Multidrug and toxin extrusion protein 1 OS=Xenopus tropicalis GN=slc47a1 PE=2 SV=1	A4IIS8	Multidrug resistance pump, putative OS=Ricinus communis GN=RCOM_1681350 PE=4 SV=1	B9RBV0	CL801Contig2	XM_010919683.2	17.728	a	1.99779	b	0	b	0.995835	0.996782	0.453749	3	3	LOC105042458	0	17.728	1.99779	1	0	1
B2	Guanosine-5&apos-triphosphate 3&apos-diphosphate pyrophosphatase (AHRD V1 **-- D8MKR7_9ENTR); contains Interpro domain(s) IPR003695 Ppx/GppA phosphatase	Solyc01g100260.1.1	| Symbols: | FUNCTIONS IN: molecular_function unknown; INVOLVED IN: biological_process unknown; LOCATED IN: mitochondrion; CONTAINS InterPro DOMAIN/s: Ppx/GppA phosphatase (InterPro:IPR003695); Has 1514 Blast hits to 1514 proteins in 543 species: Archae - 16; Bacteria - 1249; Metazoa - 0; Fungi - 0; Plants - 16; Viruses - 0; Other Eukaryotes - 233 (source: NCBI BLink). | chr1:2968720-2971138 REVE…	AT1G09195.1	Exopolyphosphatase OS=Pseudomonas aeruginosa GN=ppx PE=3 SV=1	Q9ZN70	Chromosome chr14 scaffold_27, whole genome shotgun sequence OS=Vitis vinifera GN=GSVIVT00022641001 PE=4 SV=1	A7PRU9	CL1Contig18828	XM_010933412.2	14.1529	a	0.661395	b	0	b	0.999688	0.979477	0	6	6	LOC105052566	0	14.1529	0.661395	1	0	1
B1	Cytochrome P450 (AHRD V1 ***- B9NH51_POPTR); contains Interpro domain(s) IPR002401 Cytochrome P450, E-class, group I	Solyc11g006590.1.1	| Symbols: CYP71B34 | CYP71B34; electron carrier/ heme binding / iron ion binding / monooxygenase/ oxygen binding | chr3:9639199-9640866 REVERSE	AT3G26300.1	Cytochrome P450 71A9 OS=Glycine max GN=CYP71A9 PE=2 SV=1	O81970	Cytochrome P450-3 (Fragment) OS=Musa acuminata PE=2 SV=1	Q8VZY3	CL895Contig1	XM_010907454.2	23.5882	a	0.661395	b	0	b	0.999999	0.998501	0	6	6	LOC105032873	0	23.5882	0.661395	1	0	1
C3	Cytochrome P450 (AHRD V1 ***- B9IC23_POPTR); contains Interpro domain(s) IPR002401 Cytochrome P450, E-class, group I	Solyc01g094080.1.1	| Symbols: CYP704A2 | CYP704A2; electron carrier/ heme binding / iron ion binding / monooxygenase/ oxygen binding | chr2:18753085-18754944 FORWARD	AT2G45510.1	Cytochrome P450 704C1 OS=Pinus taeda GN=CYP704C1 PE=2 SV=1	Q50EK3	cDNA clone:001-036-C03, full insert sequence OS=Oryza sativa subsp. japonica PE=2 SV=1	B7E6Q0	CL1644Contig1	XM_010936266.2	28.3648	a	0.998896	b	0	b	0.999981	0.999871	0.158079	3	3	LOC105054695	0	28.3648	0.998896	1	0	1
C3	Leaf senescence protein-like (AHRD V1 ***- Q67V99_ORYSJ); contains Interpro domain(s) IPR004253 Protein of unknown function DUF231, plant	Solyc02g087120.1.1	| Symbols: | unknown protein | chr3:10471960-10473735 REVERSE	AT3G28150.1			Putative uncharacterized protein OS=Ricinus communis GN=RCOM_0851870 PE=4 SV=1	B9RUD4	CL1Contig10496	XM_010930271.2	17.728	a	0.998896	b	0	b	0.998719	0.996782	0.158079	3	3	LOC105050308	0	17.728	0.998896	1	0	1
C3	PHD finger family protein / methyl-CpG binding domain-containing protein (ISS) (AHRD V1 *--* Q01B57_OSTTA); contains Interpro domain(s) IPR019787 Zinc finger, PHD-finger	Solyc05g005640.1.1	| Symbols: MBD9, ATMBD9 | MBD9; DNA binding / methyl-CpG binding | chr3:173316-182038 FORWARD	AT3G01460.1			Os02g0192400 protein OS=Oryza sativa subsp. japonica GN=P0437H03.109 PE=4 SV=1	Q7F8S7	CL1359Contig1	XM_019845715.1	17.728	a	0.998896	b	0	b	0.998719	0.996782	0.158079	3	3	LOC105060269	0	17.728	0.998896	1	0	1
B2	BAH-PHD domain-containing protein (Fragment) (AHRD V1 **-- A9S8N5_PHYPA); contains Interpro domain(s) IPR001025 Bromo adjacent region	Solyc01g110020.1.1	| Symbols: | DNA binding / protein binding / zinc ion binding | chr4:11728556-11730230 REVERSE	AT4G22140.1	PHD finger protein 2 OS=Homo sapiens GN=PHF2 PE=1 SV=4	O75151	SHL1 OS=Zea mays PE=2 SV=1	B6U670	CL994Contig2	XM_010934486.2	14.1529	a	0.661395	b	0	b	0.999688	0.979477	0	6	6	LOC105053357	0	14.1529	0.661395	1	0	1
B2	Pentatricopeptide repeat-containing protein (AHRD V1 ***- D7LQC4_ARALY); contains Interpro domain(s) IPR002885 Pentatricopeptide repeat	Solyc05g013200.1.1	| Symbols: | pentatricopeptide (PPR) repeat-containing protein | chr2:868468-870279 FORWARD	AT2G02980.1	Pentatricopeptide repeat-containing protein At2g02980 OS=Arabidopsis thaliana GN=PCMP-H26 PE=2 SV=2	Q8LK93	Predicted protein OS=Populus trichocarpa GN=POPTRDRAFT_770030 PE=4 SV=1	B9HY03	CL1Contig13885	XM_010918746.2	23.5882	a	1.98419	b	2.55398	b	0.999979	0.990584	0.451144	6	6	LOC105041736	2.55398	23.5882	1.98419	1	0	1
B2	Epsin-1 (AHRD V1 *-*- C0HAA4_SALSA); contains Interpro domain(s) IPR001026 Epsin, N-terminal	Solyc12g098740.1.1	| Symbols: | epsin N-terminal homology (ENTH) domain-containing protein | chr2:17948884-17953267 FORWARD	AT2G43160.3			Epsin N-terminal homology (ENTH) domain-containing protein OS=Musa balbisiana GN=Epsin PE=4 SV=1	B5RHS9	CL5283Contig1	XM_010922155.2	14.1529	a	0	b	0	b	0.999952	0.979477	0	6	6	LOC105044304	0	14.1529	0	1	0	1
C3	Harpin-induced protein (AHRD V1 *-*- B6TDG9_MAIZE)	Solyc01g087140.1.1	| Symbols: | unknown protein | chr3:2574105-2575125 REVERSE	AT3G08490.1			Os03g0216500 protein OS=Oryza sativa subsp. japonica GN=Os03g0216500 PE=4 SV=1	Q10PY9	CL5804Contig1	XM_010907768.2	21.2736	a	0	b	0	b	0.99995	0.998898	0	3	3	LOC105033113	0	21.2736	0	1	0	1
C3	Receptor kinase (AHRD V1 **** B8XA57_GOSBA); contains Interpro domain(s) IPR002290 Serine/threonine protein kinase	Solyc01g008140.1.1	| Symbols: ATPSKR1, PSKR1 | PSKR1 (PHYTOSULFOKIN RECEPTOR 1); ATP binding / peptide receptor/ protein serine/threonine kinase | chr2:584098-587124 REVERSE	AT2G02220.1	Phytosulfokine receptor 1 OS=Daucus carota GN=PSKR PE=1 SV=1	Q8LPB4	Putative uncharacterized protein OS=Oryza sativa subsp. indica GN=OsI_17875 PE=4 SV=1	A2XYU4	CL4088Contig1	XM_010911911.2	17.728	a	0	b	0	b	0.999774	0.996782	0	3	3	LOC105036160	0	17.728	0	1	0	1
