# Supplementary material for: Multi-scale comparative transcriptome analysis reveals key genes and metabolic reprogramming processes associated with oil palm fruit abscission
Source: BMC Plant Biol. 2021 Feb 11;21:92. doi: 10.1186/s12870-021-02874-1 (PMC7879690; doi:10.1186/s12870-021-02874-1)
Supplement: Supplementary file 5 — Additional file 5; Supplementary Table 3. (168 NA vs ET DEGs annotated and expression summary) [file 12870_2021_2874_MOESM5_ESM.xlsx]

## Sheet: Annotation 168 with express
Contig	Locus	TAIR9_accession	SP_description	SP_accession	Tr_description	Tr_accession	Best manual annotation	Gene_name	Best Function (Literature or predicted)	All comments	Contig	cluster	ITAG2_description	ITAG2_accession	TAIR9_description	SP_description	SP_accession	Tr_description	Tr_accession	NCBI reference seq.	AZ_150_std	ac1	P_150_std	ac2	AZ_30_std	ac3	p AZ150 vs P150	p AZ150 vs AZ30	p P150 vs AZ30	ETH h	ETH hours	locus	AZ_30_std	AZ_150_std	P_150_std	groupe+--	groupe-++	candidat	AZ_30_invivo	AZ_120_invivo	AZ_160_invivo	validation_candidat	som_rpkm_nat_abs	clust	AZ_30_norm	AZ_120_norm	AZ_160_norm	rg_clustering
CL1Contig19906	LOC105039662	AT4G30190	ATPase 1, plasma membrane-type OS=Arabidopsis thaliana GN=AHA1 PE=1 SV=3	P20649	Putative uncharacterized protein OS=Oryza sativa subsp. japonica GN=OsJ_16461 PE=3 SV=1	A3AY68	H[+]-ATPase 2	EgHA2	cell wall (acidification)	HA2 or AHA2, proton pump, cell wall acidification, P-type ATPase superfamily of cation-transporting ATPases, pumps protons out of the cell, generating a proton gradient that drives the active transport of nutrients by proton symport. has two autoinhibitory regions within the C-terminal dom, AHA2 acts mainly to modulate primary root elongation by mediating H+ ef ux in the root elongation zone unde…	CL1Contig19906	A6	H-ATPase (AHRD V1 **** Q8L6I3_ORYSJ); contains Interpro domain(s) IPR006534 ATPase, P-type, plasma-membrane proton-efflux	Solyc07g017780.1.1	| Symbols: AHA5 | AHA5 (Arabidopsis H(+)-ATPase 5); ATPase | chr2:10415522-10419730 FORWARD	ATPase 1, plasma membrane-type OS=Arabidopsis thaliana GN=AHA1 PE=1 SV=3	P20649	Putative uncharacterized protein OS=Oryza sativa subsp. japonica GN=OsJ_16461 PE=3 SV=1	A3AY68	XM_010915888.2	402.665	a	120.227	b	185.592	c	0.999	0.999	0.965	9	3 6 9	LOC105039662	185.592	402.665	120.227	1	0	1	38.8349	117.405	302.948	comparable	459.188	B1b	0.12819	0.387543	1	163
CL1Contig22366	LOC105043622	AT4G04970	Callose synthase 3 OS=Arabidopsis thaliana GN=CALS3 PE=2 SV=2	Q9LXT9	Putative uncharacterized protein OS=Oryza sativa subsp. indica GN=OsI_03222 PE=4 SV=1	B8A790	glucan synthase-like	EgGSL1	cell wall (callose)	GSL1, glucan synthase-like 1, encodes a gene similar to callose synthase, formation of the callose wall that separates the microspores of the tetrad, sporophytic development and in the development of pollen	CL1Contig22366	D8	Glucan synthase like 1 (AHRD V1 ***- D8R536_SELML); contains Interpro domain(s) IPR003440 Glycosyl transferase, family 48	Solyc02g078230.1.1	| Symbols: CALS1, GSL06, ATGSL6, ATGSL06, GSL6 | CALS1 (CALLOSE SYNTHASE 1); 1,3-beta-glucan synthase/ transferase, transferring glycosyl groups | chr1:1647880-1658677 REVERSE	Callose synthase 3 OS=Arabidopsis thaliana GN=CALS3 PE=2 SV=2	Q9LXT9	Putative uncharacterized protein OS=Oryza sativa subsp. indica GN=OsI_03222 PE=4 SV=1	B8A790	XM_019852977.1	1.57291	a	19.2363	b	10.2588	b	0.991329	0.959036	0.791995	9	9	LOC105043622	10.2588	1.57291	19.2363	0	1	1	22.5383	16.8896	11.6372	comparable	51.0651	B2b	1	0.749372	0.51633	427
CL1Contig10326	LOC105052147	AT3G09220	Laccase-8 OS=Oryza sativa subsp. japonica GN=LAC8 PE=2 SV=2	Q0JHP8	Laccase, putative OS=Ricinus communis GN=RCOM_0086740 PE=4 SV=1	B9SPG9	Laccase 7	EgLAC7	cell wall (lignin)	LAC7, laccase 7, Lee Cell article functiosn in SEC-specific gene, separated organs have secession cells (SEC)	CL1Contig10326	A1	Laccase (AHRD V1 ***- B1PXG7_SOLLC); contains Interpro domain(s) IPR017761 Laccase	Solyc07g049460.1.1	| Symbols: LAC5 | LAC5 (laccase 5); laccase | chr2:16858192-16860593 REVERSE	Laccase-8 OS=Oryza sativa subsp. japonica GN=LAC8 PE=2 SV=2	Q0JHP8	Laccase, putative OS=Ricinus communis GN=RCOM_0086740 PE=4 SV=1	B9SPG9	XM_010932856.2	316.155	a	52.8999	b	59.6879	b	0.999	0.999	0.181232	9	3 6 9	LOC105052147	59.6879	316.155	52.8999	1	0	1	1.07508	26.94	1116.08	comparable	1144.1	A2b	0.000963268	0.0241381	1	70
CL1Contig9188	LOC105050451	AT2G30490	Trans-cinnamate 4-monooxygenase OS=Glycine max GN=CYP73A11 PE=2 SV=1	Q42797	Trans-cinnamate 4-monooxygenase OS=Populus trichocarpa GN=C4H3 PE=2 SV=1	B2Z6P5	Cytochrome P450 CYP73A5/Cinnamate-4-hydroxylase	EgC4H/CYP73A5/REF3	cell wall (lignin)	C4H, ( CYP73A5, REF3) cinnamate-4-hydroxylase lignin biosynthesis	CL1Contig9188	C1	Cytochrome P450 cinnamate 4-hydroxylase (AHRD V1 **-* A9PBZ7_POPTR); contains Interpro domain(s) IPR002401 Cytochrome P450, E-class, group I	Solyc05g047530.1.1	| Symbols: ATC4H, C4H, CYP73A5 | C4H (CINNAMATE-4-HYDROXYLASE); trans-cinnamate 4-monooxygenase | chr2:12993861-12995683 REVERSE	Trans-cinnamate 4-monooxygenase OS=Glycine max GN=CYP73A11 PE=2 SV=1	Q42797	Trans-cinnamate 4-monooxygenase OS=Populus trichocarpa GN=C4H3 PE=2 SV=1	B2Z6P5	.	92.1855	a	19.9779	b	25.8365	b	1	0.999928	0.569544	3	3 6 9	LOC105050451	25.8365	92.1855	19.9779	1	0	1	11.7314	189.085	505.119	comparable	705.936	B1b	0.023225	0.374338	1	170
CL1Contig20303	LOC105040138	AT5G66460	Mannan endo-1,4-beta-mannosidase 1 OS=Oryza sativa subsp. japonica GN=MAN1 PE=2 SV=2	Q0JKM9	1,4-beta-D-mannan endohydrolase OS=Zea mays PE=2 SV=1	B6TVD7	Endo-beta-mannase 7/Glycosyl hydrolase superfamily protein/MANNANASE7	EgMAN7	cell wall (mannan)	MAN7, Cell Differentiation and Silique Dehiscence, mannan degradation	CL1Contig20303	A4	Mannan endo-1 4-beta-mannosidase (AHRD V1 ***- A8FDC6_BACP2); contains Interpro domain(s) IPR001547 Glycoside hydrolase, family 5	Solyc02g084990.1.1	| Symbols: | (1-4)-beta-mannan endohydrolase, putative | chr5:26538911-26540837 REVERSE	Mannan endo-1,4-beta-mannosidase 1 OS=Oryza sativa subsp. japonica GN=MAN1 PE=2 SV=2	Q0JKM9	1,4-beta-D-mannan endohydrolase OS=Zea mays PE=2 SV=1	B6TVD7	XM_010916538.2	14.1824	a	0.998896	b	0	b	0.994971	0.990599	0.158079	3	3	LOC105040138	3.69092	42.5472	3.99558	1	0	1	0.407788	15.11	82.7037	comparable	98.2215	B2a	0.00493071	0.1827	1	320
CL1Contig6920	LOC105056882	AT3G57510	Polygalacturonase OS=Actinidia deliciosa PE=2 SV=1	P35336	Polygalacturonase A OS=Actinidia chinensis GN=PGA PE=2 SV=1	Q9M6S2	Endo-polygalacturonase (ADPG1/PGDZAT)	EgPGAZ1	cell wall (pectin)	ADPG1, Pectin lyase-like superfamily protein, endo-polygalacturonase, essential for silique dehiscence	CL1Contig6920	A2	Polygalacturonase A (AHRD V1 **** Q9M6S2_ACTCH); contains Interpro domain(s) IPR000743 Glycoside hydrolase, family 28	Solyc10g080210.1.1	| Symbols: PGAZAT, ADPG2 | PGAZAT (POLYGALACTURONASE ABSCISSION ZONE A. THALIANA); polygalacturonase | chr2:17461918-17464059 REVERSE	Polygalacturonase OS=Actinidia deliciosa PE=2 SV=1	P35336	Polygalacturonase A OS=Actinidia chinensis GN=PGA PE=2 SV=1	Q9M6S2	XM_019851221.1	412.102	a	9.61816	b	50.3616	c	0.999	0.999	0.994097	9	3 6 9	LOC105056882	50.3616	412.102	9.61816	1	0	1	1.59739	18.4993	1061.33	comparable	1081.43	A2b	0.00150509	0.0174303	1	71
CL1Contig10800	LOC105034919	AT2G43870	Polygalacturonase OS=Prunus persica PE=2 SV=1	P48979	Polygalacturonase, putative OS=Ricinus communis GN=RCOM_1267820 PE=3 SV=1	B9SSX1	Pectin lyase-like	EgPG4	cell wall (pectin)	EgPG4, Pectin lyase-like superfamily protein, capable of degrading pectin polymers directly via a b-elimination mechanism that results in the formation of 4,5- unsaturated oligogalacturonides without methanol production, no references for function in Arabidopsis	CL1Contig10800	A2	Polygalacturonase (AHRD V1 ***- Q1A230_PRUDO); contains Interpro domain(s) IPR012334 Pectin lyase fold	Solyc12g019120.1.1	| Symbols: | polygalacturonase, putative / pectinase, putative | chr3:22109343-22111566 REVERSE	Polygalacturonase OS=Prunus persica PE=2 SV=1	P48979	Polygalacturonase, putative OS=Ricinus communis GN=RCOM_1267820 PE=3 SV=1	B9SSX1	XM_010910254.2	624.445	a	0	b	93.2623	c	0.999	0.999	1	9	3 6 9	LOC105034919	93.2623	624.445	0	1	0	1	4.72864	35.497	1909.2	comparable	1949.43	A2b	0.00247676	0.0185926	1	73
CL1Contig10995	LOC105041092	AT1G14890	21 kDa protein OS=Daucus carota PE=2 SV=1	P17407	21 kDa protein, putative OS=Ricinus communis GN=RCOM_0628770 PE=4 SV=1	B9SP61	Plant invertase/pectin methylesterase inhibitor superfamily protein	EgPMEI	cell wall (pectin)	Plant invertase/pectin methylesterase inhibitor superfamily protein, cell wall?, no reference for function	CL1Contig10995	A1	Pectinesterase (AHRD V1 ***- A9NW72_PICSI); contains Interpro domain(s) IPR006501 Pectinesterase inhibitor	Solyc10g076730.1.1	| Symbols: | enzyme inhibitor/ pectinesterase/ pectinesterase inhibitor | chr1:5137045-5137704 FORWARD	21 kDa protein OS=Daucus carota PE=2 SV=1	P17407	21 kDa protein, putative OS=Ricinus communis GN=RCOM_0628770 PE=4 SV=1	B9SP61	XM_010917893.2	281.551	a	19.2363	b	131.5	c	0.999	0.999	1	9	3 6 9	LOC105041092	131.5	281.551	19.2363	1	0	1	3.44005	109.16	1249.16	comparable	1361.76	A2b	0.00275389	0.0873872	1	64
CL1Contig9409	LOC105056874	AT3G57510	Polygalacturonase OS=Actinidia deliciosa PE=2 SV=1	P35336	Polygalacturonase A OS=Actinidia chinensis GN=PGA PE=2 SV=1	Q9M6S2	Endo-polygalacturonase (ADPG1/PGDZAT)	EgPGAZ2	cell wall (pectin)	ADPG1, Pectin lyase-like superfamily protein, endo-polygalacturonase, essential for silique dehiscence	CL1Contig9409	A2	Polygalacturonase A (AHRD V1 **** Q9M6S2_ACTCH); contains Interpro domain(s) IPR000408 Regulator of chromosome condensation, RCC1 IPR000743 Glycoside hydrolase, family 28	Solyc04g015530.1.1	| Symbols: PGAZAT, ADPG2 | PGAZAT (POLYGALACTURONASE ABSCISSION ZONE A. THALIANA); polygalacturonase | chr2:17461918-17464059 REVERSE	Polygalacturonase OS=Actinidia deliciosa PE=2 SV=1	P35336	Polygalacturonase A OS=Actinidia chinensis GN=PGA PE=2 SV=1	Q9M6S2	XM_019851224.1	64.4892	a	0	b	3.73049	b	0.999986	1	0.175603	9	3 9	LOC105056874	3.73049	64.4892	0	1	0	1	0.558743	4.31729	174.466	comparable	179.342	B2a	0.00320259	0.0247458	1	327
CL1Contig2306	LOC105039922	AT1G02640	Probable beta-D-xylosidase 7 OS=Arabidopsis thaliana GN=BXL7 PE=2 SV=2	Q9SGZ5	Arabinofuranosidase OS=Citrus unshiu GN=ARF PE=2 SV=1	B2DD06	Beta-xylosidase 2	EgBXL2	cell wall (pectin)	BXL2, beta-xylosidase 2, similar to a beta-xylosidase located in the extracellular matrix (note, BXL1 involved with Pectic Arabinan Modification in Arabidopsis Mucilage	CL1Contig2306	A2	Beta xylosidase (AHRD V1 ***- Q6RXY3_FRAAN); contains Interpro domain(s) IPR001764 Glycoside hydrolase, family 3, N-terminal	Solyc01g079570.1.1	| Symbols: | glycosyl hydrolase family 3 protein | chr1:29349796-29352868 REVERSE	Probable beta-D-xylosidase 7 OS=Arabidopsis thaliana GN=BXL7 PE=2 SV=2	Q9SGZ5	Arabinofuranosidase OS=Citrus unshiu GN=ARF PE=2 SV=1	B2DD06	XM_010916246.1	44.8177	a	24.4716	b	2.55398	c	0.968798	0.999956	0.997209	6	6	LOC105039922	2.55398	44.8177	24.4716	1	0	1	7.7606	50.3322	429.475	comparable	487.567	B1b	0.01807	0.117195	1	184
CL1Contig14135	LOC105048039	AT3G24480	Uncharacterized protein At4g06744 OS=Arabidopsis thaliana GN=At4g06744 PE=2 SV=1	Q8W3M4	Predicted protein OS=Populus trichocarpa GN=POPTRDRAFT_1106492 PE=4 SV=1	B9ILJ5	Leucine-rich repeat extensin-like protein 4	EgLRX4	cell wall (pectin)	LRX4, leucine-rich repeat extensin (LRX) protein, cell wall development	CL1Contig14135	D8	Leucine-rich repeat receptor-like protein kinase PEPR2 (AHRD V1 *--* PEPR2_ARATH); contains Interpro domain(s) IPR001611 Leucine-rich repeat	Solyc12g006980.1.1	| Symbols: | leucine-rich repeat family protein / extensin family protein | chr3:8901154-8902638 REVERSE	Uncharacterized protein At4g06744 OS=Arabidopsis thaliana GN=At4g06744 PE=2 SV=1	Q8W3M4	Predicted protein OS=Populus trichocarpa GN=POPTRDRAFT_1106492 PE=4 SV=1	B9ILJ5	XM_019851689.1	0	a	19.9779	b	36.9092	c	0.989103	0.999698	0.950253	3	3	LOC105048039	36.9092	0	19.9779	0	1	1	131.686	49.0057	19.415	comparable	200.106	B2a	1	0.372141	0.147435	215
CL1Contig8124	LOC105042425	AT5G20950	Lysosomal beta glucosidase OS=Dictyostelium discoideum GN=gluA PE=1 SV=2	Q23892	Hydrolase, hydrolyzing O-glycosyl compounds, putative OS=Ricinus communis GN=RCOM_1162380 PE=4 SV=1	B9SD66	beta-glucosidase	EgBGLC1	cell wall (xyloglucan)	BGLC1, b-glucosidase active against xyloglucan, BGLC1 may later be required to degrade xyloglucan already integrated into the wall	CL1Contig8124	A1	Beta-D-glucosidase (AHRD V1 **** O82074_TROMA); contains Interpro domain(s) IPR001764 Glycoside hydrolase, family 3, N-terminal	Solyc06g073760.1.1	| Symbols: | glycosyl hydrolase family 3 protein | chr3:23197739-23200559 REVERSE	Lysosomal beta glucosidase OS=Dictyostelium discoideum GN=gluA PE=1 SV=2	Q23892	Hydrolase, hydrolyzing O-glycosyl compounds, putative OS=Ricinus communis GN=RCOM_1162380 PE=4 SV=1	B9SD66	XM_019849324.1	73.1236	a	17.8577	b	38.3098	c	1	0.962665	0.982188	6	6	LOC105042425	38.3098	73.1236	17.8577	1	0	1	23.49	88.0299	130.671	comparable	242.191	B2a	0.179765	0.673677	1	269
CL1Contig16133	LOC105045204	AT3G05540	Translationally-controlled tumor protein homolog OS=Elaeis guineensis var. tenera GN=TCTP PE=2 SV=1	Q5J907	Translationally controlled tumor protein OS=Elaeis guineensis var. tenera PE=2 SV=1	B3TM15	Methionine sulfoxide reductase (MSS4-like) family protein	EgTCTP2	development	AtTCTP2, Methionine sulfoxide reductase (MSS4-like) family protein, enhances in vitro plant regeneration, required for the induction of adventitious roots in Tobacco	CL1Contig16133	D3	Translationally-controlled tumor protein homolog (AHRD V1 ***- B5XDL0_SALSA); contains Interpro domain(s) IPR001983 Translationally controlled tumour-associated TCTP	Solyc01g099780.1.1	| Symbols: | INVOLVED IN: biological_process unknown; LOCATED IN: cytoplasm; CONTAINS InterPro DOMAIN/s: Translationally controlled tumour protein (InterPro:IPR018105), Translationally controlled tumour-associated TCTP (InterPro:IPR001983), Mss4/translationally controlled tumour-associated TCTP (InterPro:IPR011323), Translationally controlled tumour protein, conserved site (InterPro:IPR018103), M…	Translationally-controlled tumor protein homolog OS=Elaeis guineensis var. tenera GN=TCTP PE=2 SV=1	Q5J907	Translationally controlled tumor protein OS=Elaeis guineensis var. tenera PE=2 SV=1	B3TM15	XM_010923382.2	48.7602	a	96.1816	b	136.163	b	0.982171	0.999	0.843269	9	9	LOC105045204	136.163	48.7602	96.1816	0	1	1	1575.06	1665.8	204.367	comparable	3445.23	A2a	0.945532	1	0.122684	12
CL1Contig11061	LOC105044894	AT1G70730	Phosphoglucomutase, cytoplasmic OS=Mesembryanthemum crystallinum GN=PGM1 PE=2 SV=1	P93262	Phosphoglucomutase, putative OS=Ricinus communis GN=RCOM_0628900 PE=3 SV=1	B9SP64	Phosphoglucomutase/phosphomannomutase family protein	EgPGM2	development	Phosphoglucomutase/phosphomannomutase family protein	CL1Contig11061	D6	Phosphoglucomutase (AHRD V1 **** Q9AUQ4_ORYSA); contains Interpro domain(s) IPR016055 Alpha-D-phosphohexomutase, alpha/beta/alpha I, II and III	Solyc04g045340.1.1	| Symbols: | phosphoglucomutase, cytoplasmic, putative / glucose phosphomutase, putative | chr1:8219946-8224186 FORWARD	Phosphoglucomutase, cytoplasmic OS=Mesembryanthemum crystallinum GN=PGM1 PE=2 SV=1	P93262	Phosphoglucomutase, putative OS=Ricinus communis GN=RCOM_0628900 PE=3 SV=1	B9SP64	XM_019850740.1	7.07647	a	32.4084	b	25.5398	b	0.997379	0.959523	0.429074	6	6	LOC105044894	25.5398	7.07647	32.4084	0	1	1	116.109	56.966	24.2981	comparable	197.373	B2a	1	0.490624	0.209269	216
CL1Contig24225	LOC105055283	AT5G43810	Protein argonaute PNH1 OS=Oryza sativa subsp. japonica GN=PHN1 PE=2 SV=1	Q69VD5	Putative uncharacterized protein OS=Oryza sativa subsp. japonica GN=OsJ_07892 PE=4 SV=1	B9F1L3	ARGONAUTE 10/PINHEAD/ZWILLE/Stabilizer of iron transporter SufD / Polynucleotidyl transferase	EgAGO10/PNH/ZLL	development (SAM, auxin)	AGO10/translation/regulation shoot apical meristem by down regulation auxin signaling - 10.1186/s12915-015-0180-y	CL1Contig24225	D6	ARGONAUTE 1 (AHRD V1 ***- D6RUV9_TOBAC); contains Interpro domain(s) IPR003165 Stem cell self-renewal protein Piwi	Solyc06g072300.1.1	| Symbols: ZLL, PNH, AGO10 | ZLL (ZWILLE); translation initiation factor | chr5:17611939-17616562 FORWARD	Protein argonaute PNH1 OS=Oryza sativa subsp. japonica GN=PHN1 PE=2 SV=1	Q69VD5	Putative uncharacterized protein OS=Oryza sativa subsp. japonica GN=OsJ_07892 PE=4 SV=1	B9F1L3	XM_010937060.2	0	a	13.9845	b	22.1455	b	0.951684	0.991386	0.773673	3	3	LOC105055283	22.1455	0	13.9845	0	1	1	43.0653	40.5751	21.751	comparable	105.391	B2b	1	0.942177	0.50507	357
CL1Contig8018	LOC105050797	AT4G30200	Protein VERNALIZATION INSENSITIVE 3 OS=Arabidopsis thaliana GN=VIN3 PE=2 SV=2	Q9FIE3	Putative uncharacterized protein OS=Ricinus communis GN=RCOM_0754340 PE=4 SV=1	B9SYG7	Vernalization5/VIN3-LIKE 2	EgVEL1/VIL2	epigenetic regulation	EgVIL2 /Epigenetic regulation /Methylation-dependent silencing - PcG protein complex (PCR2)/ represseur epigenetic / expressed in anthers and flowers before opening and abscission respectively / invloved in the control flowering time in response to env cues (Kim and Sung 2010 PNAS)	CL1Contig8018	C4	Vernalization insensitive 3 (Fragment) (AHRD V1 *--- C4PFF9_BRARC); contains Interpro domain(s) IPR003961 Fibronectin, type III	Solyc07g018270.1.1	| Symbols: VEL1 | Encodes a protein with similarity to VRN5 and VIN3.Contains both a fibronectin III and PHD finger domain. VEL1 is a part of a polycomb repressive complex (PRC2) that is involved in epigenetic silencing of the FLC flowering locus. | chr4:14786852-14790070 REVERSE	Protein VERNALIZATION INSENSITIVE 3 OS=Arabidopsis thaliana GN=VIN3 PE=2 SV=2	Q9FIE3	Putative uncharacterized protein OS=Ricinus communis GN=RCOM_0754340 PE=4 SV=1	B9SYG7	XM_010930954.1	129.735	a	55.5572	b	76.6195	b	0.999998	0.981028	0.878967	6	6	LOC105050797	76.6195	129.735	55.5572	1	0	1	122.009	102.47	214.114	comparable	438.593	B1b	0.569833	0.478576	1	140
CL1Contig6902	LOC105055892	AT1G34540	Cytochrome P450 94A1 OS=Vicia sativa GN=CYP94A1 PE=2 SV=2	O81117	Putative cytochrome P450-dependent fatty acid hydroxylase OS=Oryza sativa subsp. japonica GN=P0034E02.33 PE=3 SV=1	Q8LRA4	Cytochrome P450, family 94, subfamily D, polypeptide 1	EgCYP94D1	metabolism	CYP94D1, cytochrome P450, family 94, subfamily D, polypeptide 1, no references for function	CL1Contig6902	A1	Cytochrome P450 (AHRD V1 ***- B9HDU8_POPTR); contains Interpro domain(s) IPR002401 Cytochrome P450, E-class, group I	Solyc10g078280.1.1	| Symbols: CYP94D1 | CYP94D1; electron carrier/ heme binding / iron ion binding / monooxygenase/ oxygen binding | chr1:12637054-12638550 FORWARD	Cytochrome P450 94A1 OS=Vicia sativa GN=CYP94A1 PE=2 SV=2	O81117	Putative cytochrome P450-dependent fatty acid hydroxylase OS=Oryza sativa subsp. japonica GN=P0034E02.33 PE=3 SV=1	Q8LRA4	XM_019854425.1	31.4582	a	4.80908	b	2.79787	b	0.967571	0.999999	0.623772	9	9	LOC105055892	2.79787	31.4582	4.80908	1	0	1	0.441494	9.24466	201.387	comparable	211.073	B2a	0.00219227	0.045905	1	325
CL1Contig25019	LOC105037358	AT3G48270	Cytochrome P450 71C4 OS=Zea mays GN=CYP71C4 PE=2 SV=1	Q43257	Cytochrome P450 OS=Asparagus officinalis GN=Asp-3 PE=2 SV=1	Q76M94	Cytochrome P450, family 71, subfamily A, polypeptide 26	EgCYP71A26	metabolism	CYP71A26, cytochrome P450,family 71, subfamily A, no references for function	CL1Contig25019	A4	Cytochrome P450 (AHRD V1 ***- O04163_NEPRA); contains Interpro domain(s) IPR002401 Cytochrome P450, E-class, group I	Solyc03g111880.1.1	| Symbols: CYP71A26 | CYP71A26; electron carrier/ heme binding / iron ion binding / monooxygenase/ oxygen binding | chr3:17876571-17878173 FORWARD	Cytochrome P450 71C4 OS=Zea mays GN=CYP71C4 PE=2 SV=1	Q43257	Cytochrome P450 OS=Asparagus officinalis GN=Asp-3 PE=2 SV=1	Q76M94	XM_010913031.2	316.155	a	211.599	b	11.1915	c	0.985	0.999	1	9	9	LOC105037358	11.1915	316.155	211.599	1	0	1	2.61506	152.926	839.311	comparable	994.853	A2b	0.00311572	0.182204	1	69
CL1Contig7526	LOC105035265	AT3G26310	Cytochrome P450 71A1 OS=Persea americana GN=CYP71A1 PE=1 SV=1	P24465	Cytochrome P450 OS=Muscari armeniacum GN=MaP450 PE=2 SV=1	Q75T49	Cytochrome P450, family 71, subfamily B, polypeptide 35	EgCYP71B35	metabolism	CYP71B35, cytochrome P450, family 71, subfamily B, no references for function	CL1Contig7526	A4	Cytochrome P450 (AHRD V1 ***- C5NM77_TOBAC); contains Interpro domain(s) IPR002401 Cytochrome P450, E-class, group I	Solyc06g076160.1.1	| Symbols: CYP71B35 | CYP71B35; electron carrier/ heme binding / iron ion binding / monooxygenase/ oxygen binding | chr3:9641089-9642779 REVERSE	Cytochrome P450 71A1 OS=Persea americana GN=CYP71A1 PE=1 SV=1	P24465	Cytochrome P450 OS=Muscari armeniacum GN=MaP450 PE=2 SV=1	Q75T49	XM_010910778.2	150.999	a	9.61816	b	114.713	c	1	0.955	1	9	3 6 9	LOC105035265	125.785	207.729	14.6126	1	0	1	1.87795	139.877	393.462	comparable	535.217	B1b	0.00477289	0.355503	1	182
CL1Contig8265	LOC105036492	AT1G77120	Alcohol dehydrogenase 2 OS=Solanum tuberosum GN=ADH2 PE=2 SV=1	P14674	Alcohol dehydrogenase 1 OS=Oryza officinalis GN=ADH1 PE=3 SV=1	B6F2D2	Alcohol dehydrogenase 1	EgADH1	metabolism	ADH-1, fermentation : etape 2 de conversion du pyruvate en ethanol	CL1Contig8265	A3	Alcohol dehydrogenase 2 (AHRD V1 **** Q9FZ01_VITVI); contains Interpro domain(s) IPR002085 Alcohol dehydrogenase superfamily, zinc-containing	Solyc04g064710.1.1	| Symbols: ADH1, ADH, ATADH, ATADH1 | ADH1 (ALCOHOL DEHYDROGENASE 1); alcohol dehydrogenase | chr1:28975509-28977216 FORWARD	Alcohol dehydrogenase 2 OS=Solanum tuberosum GN=ADH2 PE=2 SV=1	P14674	Alcohol dehydrogenase 1 OS=Oryza officinalis GN=ADH1 PE=3 SV=1	B6F2D2	XM_010912255.2	777.017	a	52.8999	b	186.525	c	0.999	0.999	0.999	9	3 6 9	LOC105036492	186.525	777.017	52.8999	1	0	1	34.0564	414.509	1917.12	comparable	2365.69	A2b	0.0177643	0.216215	1	72
CL1Contig10266	LOC105038446	AT5G01320	Pyruvate decarboxylase isozyme 1 OS=Zea mays GN=PDC1 PE=2 SV=1	P28516	Pyruvate decarboxylase (Fragment) OS=Solanum tuberosum GN=StPDC PE=2 SV=1	Q8H9C6	Pyruvate decarboxylase 4	EgPDC4	metabolism	PDC4, fermentation : etape 1 de conversion du pyruvate en ethanol	CL1Contig10266	A3	Pyruvate decarboxylase (AHRD V1 **** Q1I1D9_CITSI); contains Interpro domain(s) IPR012110 Pyruvate decarboxylase/indolepyruvate decarboxylase	Solyc02g077240.1.1	| Symbols: | pyruvate decarboxylase, putative | chr5:129484-131625 REVERSE	Pyruvate decarboxylase isozyme 1 OS=Zea mays GN=PDC1 PE=2 SV=1	P28516	Pyruvate decarboxylase (Fragment) OS=Solanum tuberosum GN=StPDC PE=2 SV=1	Q8H9C6	XM_010914261.2	17.728	a	2.99669	b	1.84546	b	0.989837	0.984082	0.147722	3	3	LOC105038446	1.84546	17.728	2.99669	1	0	1	2.64038	36.1281	126.219	comparable	164.987	B2a	0.0209191	0.286234	1	312
CL1Contig11041	LOC105043756	AT2G35660	Zeaxanthin epoxidase, chloroplastic OS=Nicotiana plumbaginifolia GN=ABA2 PE=1 SV=1	Q40412	CTF2A (Fragment) OS=Arabidopsis thaliana PE=4 SV=1	Q9ZSN8	FAD/NAD(P)-binding oxidoreductase	EgCTF2A	metabolism	CTF2A, FAD/NAD(P)-binding oxidoreductase family protein, member of a novel gene family with homology to known proteins involved in hydroxylation and oxidation of an aromatic ring, no references for function	CL1Contig11041	A6	Monooxygenase FAD-binding protein (AHRD V1 **-- Q1B616_MYCSS); contains Interpro domain(s) IPR003042 Aromatic-ring hydroxylase-like	Solyc06g060880.1.1	| Symbols: CTF2A | CTF2A; monooxygenase/ oxidoreductase | chr2:14988499-14990320 FORWARD	Zeaxanthin epoxidase, chloroplastic OS=Nicotiana plumbaginifolia GN=ABA2 PE=1 SV=1	Q40412	CTF2A (Fragment) OS=Arabidopsis thaliana PE=4 SV=1	Q9ZSN8	XM_019850106.1	309.863	a	43.2817	b	65.2836	b	0.999	0.999	0.713453	9	3 6 9	LOC105043756	124.971	454.57	76.9453	1	0	1	8.527	160.621	350.765	comparable	519.913	B1b	0.0243097	0.457915	1	183
CL1Contig144	LOC105035449	AT4G23890			Putative uncharacterized protein OS=Vitis vinifera GN=VITISV_003162 PE=4 SV=1	A5AG98	NAD(P)H-quinone oxidoreductase subunit S	EgNdhS	metabolism	plusieurs publis,photosynthetic electron transport chain	CL1Contig144	B5	Genome sequencing data contig C313 (AHRD V1 *-*- A8YHF7_MICAE)	Solyc08g082400.1.1	| Symbols: | unknown protein | chr4:12420593-12421345 REVERSE			Putative uncharacterized protein OS=Vitis vinifera GN=VITISV_003162 PE=4 SV=1	A5AG98	XM_010911011.2	23.5882	a	1.32279	b	2.55398	b	0.999994	0.990584	0.620775	6	6	LOC105035449	2.55398	23.5882	1.32279	1	0	1	4.21745	39.4571	91.9383	comparable	135.613	B2a	0.0458727	0.42917	1	303
CL229Contig1	LOC105045855	AT5G54960	Pyruvate decarboxylase isozyme 2 OS=Nicotiana tabacum GN=PDC2 PE=2 SV=1	P51846	Putative uncharacterized protein OS=Oryza sativa subsp. indica GN=OsI_11123 PE=3 SV=1	B8AM29	Pyruvate decarboxylase 2	EgPDC2	metabolism	PDC2 fermentation : etape 1 de conversion du pyruvate en ethanol	CL229Contig1	C2	Pyruvate decarboxylase (AHRD V1 **** B0ZS79_PRUAR); contains Interpro domain(s) IPR012110 Pyruvate decarboxylase/indolepyruvate decarboxylase	Solyc10g076510.1.1	| Symbols: PDC2 | PDC2 (pyruvate decarboxylase-2); carboxy-lyase/ catalytic/ magnesium ion binding / pyruvate decarboxylase/ thiamin pyrophosphate binding | chr5:22310858-22312681 REVERSE	Pyruvate decarboxylase isozyme 2 OS=Nicotiana tabacum GN=PDC2 PE=2 SV=1	P51846	Putative uncharacterized protein OS=Oryza sativa subsp. indica GN=OsI_11123 PE=3 SV=1	B8AM29	XM_010924278.2	35.456	a	9.98896	b	11.0728	b	0.995603	0.979986	0.22957	3	3	LOC105045855	11.0728	35.456	9.98896	1	0	1	5.23142	35.3616	104.714	comparable	145.307	B2a	0.0499589	0.337695	1	308
CL1Contig23968	LOC105033990	unclear	Probable peroxisomal (S)-2-hydroxy-acid oxidase 1 OS=Arabidopsis thaliana GN=At3g14415 PE=1 SV=1	Q9LRS0	Peroxisomal glycolate oxidase OS=Glycine max PE=2 SV=1	B0M1A2	Glycolate oxidase	LOC105033990	metabolism	GOX, pas le même At par BLASTP dans TAIR, AT3G14420.2 | Symbols:GOX1 | glycolate oxidase 1, PHOTORESPIRATION	CL1Contig23968	A4	L-lactate dehydrogenase (AHRD V1 ***- C0S8Q7_PARBP); contains Interpro domain(s) IPR012133 Alpha-hydroxy acid dehydrogenase, FMN-dependent	Solyc07g056540.1.1	| Symbols: | (S)-2-hydroxy-acid oxidase, peroxisomal, putative / glycolate oxidase, putative / short chain alpha-hydroxy acid oxidase, putative | chr4:10146141-10148386 REVERSE	Probable peroxisomal (S)-2-hydroxy-acid oxidase 1 OS=Arabidopsis thaliana GN=At3g14415 PE=1 SV=1	Q9LRS0	Peroxisomal glycolate oxidase OS=Glycine max PE=2 SV=1	B0M1A2	XM_010909005.2	421.539	a	110.609	b	310.563	c	0.999	0.999	0.999	9	3 6 9	LOC105033990	310.563	421.539	110.609	1	0	1	40.5977	380.632	698.796	comparable	1120.02	A2a	0.0580967	0.544697	1	48
CL1Contig16770	LOC105052993	AT2G36460	Fructose-bisphosphate aldolase, cytoplasmic isozyme 1 OS=Pisum sativum PE=2 SV=1	P46256	Fructose-bisphosphate aldolase OS=Ricinus communis GN=RCOM_0383870 PE=3 SV=1	B9SRH4	Fructose-bisphosphate aldolase 6	EgFBA6	metabolism	FBA, pas le même At par BLASTP dans TAIR AT2G36460.1 | Symbols:FBA6 | fructose-bisphosphate aldolase... 617 e-177 GLYCOLYSIS	CL1Contig16770	C1	Fructose-bisphosphate aldolase (AHRD V1 ***- Q2PYX3_SOLTU); contains Interpro domain(s) IPR000741 Fructose-bisphosphate aldolase, class-I	Solyc09g009260.1.1	| Symbols: | fructose-bisphosphate aldolase, putative | chr4:13391566-13392937 FORWARD	Fructose-bisphosphate aldolase, cytoplasmic isozyme 1 OS=Pisum sativum PE=2 SV=1	P46256	Fructose-bisphosphate aldolase OS=Ricinus communis GN=RCOM_0383870 PE=3 SV=1	B9SRH4	XM_010933987.2	206.051	a	86.5634	b	91.397	b	0.999821	1	0.0782612	9	3 6 9	LOC105052993	91.397	206.051	86.5634	1	0	1	76.2868	287.368	1005.72	comparable	1369.37	A2b	0.0758531	0.285734	1	66
CL1Contig8152	LOC105060774	AT5G47810	6-phosphofructokinase 2 OS=Arabidopsis thaliana GN=PFK2 PE=1 SV=1	Q9FIK0	Os09g0479800 protein OS=Oryza sativa subsp. japonica GN=P0463D04.4 PE=2 SV=1	Q69QS5	Phosphofructokinase 2	EgPFK2	metabolism	PFKc-2 glycolyse cytosol AT5G47810.1 | Symbols:PFK2 | phosphofructokinase 2 | Chr5:... 706 0.0	CL1Contig8152	A3	6-phosphofructokinase 2 (AHRD V1 ***- B6TE72_MAIZE); contains Interpro domain(s) IPR012004 Pyrophosphate-dependent phosphofructokinase TP0108	Solyc04g015200.1.1	| Symbols: PFK2 | PFK2 (PHOSPHOFRUCTOKINASE 2); 6-phosphofructokinase | chr5:19356569-19357989 REVERSE	6-phosphofructokinase 2 OS=Arabidopsis thaliana GN=PFK2 PE=1 SV=1	Q9FIK0	Os09g0479800 protein OS=Oryza sativa subsp. japonica GN=P0463D04.4 PE=2 SV=1	Q69QS5	XM_010944614.2	25.9471	a	9.92093	b	0	b	0.985036	0.999221	0.949788	6	6	LOC105060774	0	25.9471	9.92093	1	0	1	10.7744	110.345	129.027	comparable	250.147	B2a	0.083505	0.855209	1	261
CL1Contig22316	LOC105041727	AT2G22480	6-phosphofructokinase 5, chloroplastic OS=Arabidopsis thaliana GN=PFK5 PE=1 SV=1	Q8VYN6	Putative diphosphate-fructose-6-phosphate 1-phosphotransferase OS=Oryza sativa subsp. japonica GN=OSJNBa0016C11.39 PE=4 SV=1	Q6Z522	Phosphofructokinase 5	EgPFK5	metabolism	PFKp-2, glycolyse plastid	CL1Contig22316	C2	Phosphofructokinase family protein (AHRD V1 ***- D7LE10_ARALY); contains Interpro domain(s) IPR012004 Pyrophosphate-dependent phosphofructokinase TP0108	Solyc11g010450.1.1	| Symbols: PFK5 | PFK5 (PHOSPHOFRUCTOKINASE 5); 6-phosphofructokinase | chr2:9545670-9548414 FORWARD	6-phosphofructokinase 5, chloroplastic OS=Arabidopsis thaliana GN=PFK5 PE=1 SV=1	Q8VYN6	Putative diphosphate-fructose-6-phosphate 1-phosphotransferase OS=Oryza sativa subsp. japonica GN=OSJNBa0016C11.39 PE=4 SV=1	Q6Z522	XM_010918735.2	85.0943	a	34.9614	b	22.1455	b	0.999017	0.999927	0.81693	3	3	LOC105041727	22.1455	85.0943	34.9614	1	0	1	7.10235	42.9617	64.9386	comparable	115.003	B2b	0.10937	0.661574	1	412
CL1Contig10131	LOC105040103	AT4G26270	6-phosphofructokinase 1 OS=Arabidopsis thaliana GN=PFK1 PE=1 SV=1	Q9M0F9	Putative uncharacterized protein OS=Zea mays PE=2 SV=1	C4J601	Phosphofructokinase 3	EgPFK3	metabolism	PFKc-3 glycolyse cytosol AT4G26270.1 | Symbols:PFK3 | phosphofructokinase 3 | Chr4:... 790 0.0	CL1Contig10131	D7	Phosphofructokinase family protein (AHRD V1 ***- D7MLU4_ARALY); contains Interpro domain(s) IPR012004 Pyrophosphate-dependent phosphofructokinase TP0108	Solyc12g095880.1.1	| Symbols: PFK4 | PFK4 (PHOSPHOFRUCTOKINASE 4); 6-phosphofructokinase | chr5:24761150-24763827 FORWARD	6-phosphofructokinase 1 OS=Arabidopsis thaliana GN=PFK1 PE=1 SV=1	Q9M0F9	Putative uncharacterized protein OS=Zea mays PE=2 SV=1	C4J601	XM_010916485.2	39.0016	a	16.9812	b	5.53638	b	0.970284	0.999243	0.935418	3	3	LOC105040103	5.53638	39.0016	16.9812	1	0	1	42.2612	85.046	93.4087	comparable	220.716	B2a	0.452433	0.910471	1	292
CL1Contig13863	LOC105033561	AT3G57520	Uncharacterized glycosyltransferase At1g55740 OS=Arabidopsis thaliana GN=At1g55740 PE=2 SV=1	Q84VX0	Predicted protein OS=Populus trichocarpa GN=POPTRDRAFT_779719 PE=4 SV=1	B9IMU8	Raffinose-specific alpha-galactosidase/seed imbibition 2	EgSIP2	metabolism	SIP2, RAF2, raffinose synthase 2, (may not function as synthase), raffinose-specific alpha-galactosidase that catalyzes the breakdown of raffinose into alpha-galatose and sucrose, may function in unloading raffinose from the phloem as part of sink metabolism	CL1Contig13863	A5	Alkaline alpha galactosidase 2 (AHRD V1 **-- Q575Z7_MAIZE); contains Interpro domain(s) IPR008811 Raffinose synthase	Solyc07g007930.1.1	| Symbols: AtSIP2 | AtSIP2 (Arabidopsis thaliana seed imbibition 2); hydrolase, hydrolyzing O-glycosyl compounds | chr3:21289299-21292694 REVERSE	Uncharacterized glycosyltransferase At1g55740 OS=Arabidopsis thaliana GN=At1g55740 PE=2 SV=1	Q84VX0	Predicted protein OS=Populus trichocarpa GN=POPTRDRAFT_779719 PE=4 SV=1	B9IMU8	XM_010908420.2	82.5589	a	32.4084	b	22.9859	b	0.999961	0.99981	0.599201	6	6	LOC105033561	22.9859	82.5589	32.4084	1	0	1	74.6801	97.5787	265.583	comparable	437.842	B1b	0.281193	0.367413	1	141
CL1Contig9383	LOC105044583	AT3G47340	Asparagine synthetase [glutamine-hydrolyzing] 2 OS=Lotus japonicus GN=AS2 PE=2 SV=2	P49093	Glutamine-dependent asparagine synthetase 1 OS=Hordeum vulgare var. distichum PE=2 SV=1	Q93XP9	Glutamine-dependent asparagine synthase 1	EgASN1	metabolism (amino acid)	ASN1, glutamine-dependent asparagine synthetase, in floral organs contributes to nitrogen filling of developing seeds, expressed in senescing leaves reversed by addition of sugar	CL1Contig9383	A2	Asparagine synthase (Glutamine-hydrolyzing) (AHRD V1 **** A9EDI4_9FLAO); contains Interpro domain(s) IPR006426 Asparagine synthase, glutamine-hydrolyzing	Solyc06g007180.1.1	| Symbols: ASN1, DIN6, AT-ASN1 | ASN1 (GLUTAMINE-DEPENDENT ASPARAGINE SYNTHASE 1); asparagine synthase (glutamine-hydrolyzing) | chr3:17438445-17441043 REVERSE	Asparagine synthetase [glutamine-hydrolyzing] 2 OS=Lotus japonicus GN=AS2 PE=2 SV=2	P49093	Glutamine-dependent asparagine synthetase 1 OS=Hordeum vulgare var. distichum PE=2 SV=1	Q93XP9	XR_831924.2	566.247	a	192.363	b	415.95	c	0.999	0.999	0.999	9	6 9	LOC105044583	415.95	566.247	192.363	1	0	1	3.84611	73.2163	1532.1	comparable	1609.16	A2b	0.00251036	0.0477883	1	65
CL1Contig4558	LOC105058186	AT3G49680	Branched-chain-amino-acid aminotransferase 3, chloroplastic OS=Arabidopsis thaliana GN=BCAT3 PE=1 SV=1	Q9M401	Branched-chain-amino-acid aminotransferase OS=Zea mays PE=2 SV=1	B6STR2	branched-chain aminotransferase 3	EgBCAT3	metabolism (amino acid)	BCAT3, branched-chain aminotransferase 3, Amino Acid and Glucosinolate Biosynthesis, most likely catalyzes the terminal steps in the chain elongation process leading to short-chain glucosinolates	CL1Contig4558	A1	Branched-chain-amino-acid aminotransferase (AHRD V1 ***- Q9SNY8_SOLTU); contains Interpro domain(s) IPR005786 Branched-chain amino acid aminotransferase II	Solyc02g091970.1.1	| Symbols: ATBCAT-3, BCAT3 | BCAT3 (BRANCHED-CHAIN AMINOTRANSFERASE 3); branched-chain-amino-acid transaminase/ catalytic | chr3:18422768-18425473 FORWARD	Branched-chain-amino-acid aminotransferase 3, chloroplastic OS=Arabidopsis thaliana GN=BCAT3 PE=1 SV=1	Q9M401	Branched-chain-amino-acid aminotransferase OS=Zea mays PE=2 SV=1	B6STR2	XM_010941032.2	31.9104	a	5.99338	b	1.84546	b	0.998884	0.999665	0.665237	3	3	LOC105058186	1.84546	31.9104	5.99338	1	0	1	0.638222	54.529	117.757	comparable	172.924	B2a	0.00541982	0.463064	1	306
CL1Contig4187	LOC105057316	AT3G63250	Homocysteine S-methyltransferase 2 OS=Zea mays GN=HMT-2 PE=2 SV=1	Q9FUM9	5-methyltetrahydrofolate:homocysteine methyltransferase, putative OS=Ricinus communis GN=RCOM_0646290 PE=4 SV=1	B9SFH3	Homocysteine methyltransferase	EgHMT2	metabolism (amino acid)	HMT2 homocysteine methyltransferase 2, Met cycle - ethylene?, catalyzes the synthesis of S-methylmethionine (SMM) from methionine and S-adenosyl-L-methionine	CL1Contig4187	A1	Homocysteine s-methyltransferase (AHRD V1 **** B9HUS6_POPTR); contains Interpro domain(s) IPR003726 Homocysteine S-methyltransferase	Solyc09g082460.1.1	| Symbols: HMT-2, ATHMT-2, HMT2 | HMT2 (HOMOCYSTEINE METHYLTRANSFERASE 2); homocysteine S-methyltransferase | chr3:23370575-23371974 REVERSE	Homocysteine S-methyltransferase 2 OS=Zea mays GN=HMT-2 PE=2 SV=1	Q9FUM9	5-methyltetrahydrofolate:homocysteine methyltransferase, putative OS=Ricinus communis GN=RCOM_0646290 PE=4 SV=1	B9SFH3	XM_010939903.2	317.727	a	24.0454	b	4.66311	c	0.999	0.999	0.991936	9	3 6 9	LOC105057316	4.66311	377.124	40.4704	1	0	1	10.0901	183.552	1052.96	comparable	1246.61	A2b	0.0095826	0.174319	1	67
CL1Contig8118	LOC105041974	AT4G33150	Alpha-aminoadipic semialdehyde synthase OS=Arabidopsis thaliana GN=LKR/SDH PE=1 SV=1	Q9SMZ4	Putative uncharacterized protein OS=Zea mays PE=2 SV=1	C0HI44	lysine-ketoglutarate reductase/saccharopine dehydrogenase bifunctional enzyme	EgLKR/SDH	metabolism (amino acid)	LKR/SDH; LYSINE-KETOGLUTARATE REDUCTASE/SACCHAROPINE DEHYDROGENASE, lysine catabolism, Encodes two proteins. One protein is the monofunctional saccharopine dehydrogenase involved in lysine degradation. The longer protein from the same LKR/SDH locus is bifunctional and also has saccharopine dehydrogenase activity. The monofunctional SDH functions mainly to enhance the flux of lysine catabolism. Ge…	CL1Contig8118	B5	Saccharopine dehydrogenase (NAD(+) L-glutamate-forming) (AHRD V1 *-** C7PUW7_CHIPD); contains Interpro domain(s) IPR005097 Saccharopine dehydrogenase	Solyc07g017610.1.1	| Symbols: | lysine-ketoglutarate reductase/saccharopine dehydrogenase bifunctional enzyme | chr4:15985479-15991069 REVERSE	Alpha-aminoadipic semialdehyde synthase OS=Arabidopsis thaliana GN=LKR/SDH PE=1 SV=1	Q9SMZ4	Putative uncharacterized protein OS=Zea mays PE=2 SV=1	C0HI44	XM_019849385.1	18.8749	a	48.0908	b	0	c	0.973332	0.999995	1	9	6 9	LOC105041974	25.8365	146.516	133.996	1	0	1	6.74832	119.765	271.539	comparable	398.052	B1b	0.0248521	0.441059	1	166
CL1Contig6943	LOC105056662	AT1G72330	Alanine aminotransferase 2 OS=Hordeum vulgare PE=2 SV=1	P52894	Alanine aminotransferase OS=Oryza sativa PE=2 SV=1	Q9S768	Alanine aminotransferase 2	EgALAAT2	metabolism (amino acid)	ALAAT2, alanine aminotransferase 2, mitochondrial glycolate oxidation linked to the major photorespiratory pathway	CL1Contig6943	A6	Alanine aminotransferase (AHRD V1 **** Q6VEJ5_CAPAN); contains Interpro domain(s) IPR004839 Aminotransferase, class I and II	Solyc06g063090.1.1	| Symbols: ALAAT2 | ALAAT2 (ALANINE AMINOTRANSFERASE 2); ATP binding / L-alanine:2-oxoglutarate aminotransferase | chr1:27233637-27236191 FORWARD	Alanine aminotransferase 2 OS=Hordeum vulgare PE=2 SV=1	P52894	Alanine aminotransferase OS=Oryza sativa PE=2 SV=1	Q9S768	XM_010938948.2	83.3641	a	14.4272	b	23.3156	b	0.99976	1	0.431439	9	3 9	LOC105056662	23.3156	83.3641	14.4272	1	0	1	8.14615	98.1437	141.055	comparable	247.344	B2a	0.0577518	0.695785	1	259
CL1Contig9742	LOC105053917	AT5G18170	Glutamate dehydrogenase B OS=Nicotiana plumbaginifolia GN=GDHB PE=2 SV=1	Q9LEC8	Predicted protein OS=Populus trichocarpa GN=POPTRDRAFT_575509 PE=3 SV=1	B9ICE5	Glutamate dehydrogenase 1	EgGDH1	metabolism (amino acid)	GDH1, glutamate dehydrogenase 1, ethylene response, EIN3-regulated GDH activity in metabolic adjustment during anoxia-reoxygenation; GDH plays a central role in amino acid breakdown under C-deficient conditions, deamination of glutamate catalyzed by GDH is central to the catabolism of many other amino acids	CL1Contig9742	A4	Glutamate dehydrogenase (AHRD V1 **** Q94IA5_BRANA); contains Interpro domain(s) IPR014362 Glutamate dehydrogenase	Solyc06g033860.1.1	| Symbols: GDH1 | GDH1 (GLUTAMATE DEHYDROGENASE 1); ATP binding / glutamate dehydrogenase [NAD(P)+]/ oxidoreductase | chr5:6006172-6008248 FORWARD	Glutamate dehydrogenase B OS=Nicotiana plumbaginifolia GN=GDHB PE=2 SV=1	Q9LEC8	Predicted protein OS=Populus trichocarpa GN=POPTRDRAFT_575509 PE=3 SV=1	B9ICE5	XM_010935257.2	100.666	a	14.4272	b	14.922	b	0.999982	1	0	9	6 9	LOC105053917	14.922	100.666	14.4272	1	0	1	18.2585	123.074	217.466	comparable	358.799	B1b	0.0839603	0.565948	1	152
CL1Contig11401	LOC105058225	AT1G77670	Aminotransferase ybdL OS=Escherichia coli (strain K12) GN=ybdL PE=1 SV=1	P77806	Os09g0453800 protein OS=Oryza sativa subsp. japonica GN=P0488D02.27 PE=2 SV=1	Q67UZ0	Pyridoxal phosphate (PLP)-dependent transferase	LOC105058225	metabolism (amino acid)	Pyridoxal phosphate (PLP)-dependent transferases superfamily protein, Aminotransferase, no reference for function	CL1Contig11401	C1	Aminotransferase (AHRD V1 ***- Q67UZ0_ORYSJ); contains Interpro domain(s) IPR004839 Aminotransferase, class I and II	Solyc11g013170.1.1	| Symbols: | aminotransferase class I and II family protein | chr1:29189043-29190901 REVERSE	Aminotransferase ybdL OS=Escherichia coli (strain K12) GN=ybdL PE=1 SV=1	P77806	Os09g0453800 protein OS=Oryza sativa subsp. japonica GN=P0488D02.27 PE=2 SV=1	Q67UZ0	XM_010941092.2	113.459	a	37.9581	b	66.4366	c	0.999992	0.973054	0.984212	3	3	LOC105058225	66.4366	113.459	37.9581	1	0	1	52.2781	139.325	248.645	comparable	440.248	B1b	0.210252	0.560338	1	169
CL1Contig19613	LOC105048694	AT4G34030	Methylcrotonoyl-CoA carboxylase beta chain, mitochondrial OS=Homo sapiens GN=MCCC2 PE=1 SV=1	Q9HCC0	Propionyl-CoA carboxylase beta chain OS=Zea mays PE=2 SV=1	B6SMD3	3-methylcrotonyl-CoA carboxylase	EgMCCB	metabolism (amino acid)	MCCB, 3-methylcrotonyl-CoA carboxylase, leucine catabolism, MCC-B is involved in leucine degradation in mitochondria. The active protein is a dimer of MCC-A and MCC-B. MCC-A is biotinylated whereas MCC-B is not. (Wang 2013 PONE AZ expression)	CL1Contig19613	B5	Methylcrotonoyl-CoA carboxylase beta subunit (AHRD V1 **** D4XQJ0_ACIHA); contains Interpro domain(s) IPR000022 Carboxyl transferase	Solyc01g108030.1.1	| Symbols: MCCB | MCCB (3-METHYLCROTONYL-COA CARBOXYLASE); biotin carboxylase/ methylcrotonoyl-CoA carboxylase | chr4:16301298-16303949 FORWARD	Methylcrotonoyl-CoA carboxylase beta chain, mitochondrial OS=Homo sapiens GN=MCCC2 PE=1 SV=1	Q9HCC0	Propionyl-CoA carboxylase beta chain OS=Zea mays PE=2 SV=1	B6SMD3	XM_010928100.2	80.2	a	31.0856	b	12.7699	b	0.999959	0.999996	0.948233	6	6	LOC105048694	12.7699	80.2	31.0856	1	0	1	21.6296	92.0374	94.7048	comparable	208.372	B2a	0.22839	0.971834	1	294
CL1Contig16170	LOC105051990	AT5G53970	Abscisic stress-ripening protein 3 OS=Solanum lycopersicum GN=ASR3 PE=4 SV=2	P37220	Putative uncharacterized protein OS=Zea mays PE=2 SV=1	B4F891	tyrosine aminotransferase 7	EgTAT7	metabolism (amino acid)	y,TAT7, tyrosine aminotransferase 7 which is strongly induced upon aging and coronatine treatment, synthesis of tocopherols	CL1Contig16170	D8	Tyrosine aminotransferase (AHRD V1 **** Q8GUE9_SOLSC); contains Interpro domain(s) IPR005958 Tyrosine/nicotianamine aminotransferase	Solyc10g007110.1.1	| Symbols: | aminotransferase, putative | chr4:14055687-14057409 FORWARD	Abscisic stress-ripening protein 3 OS=Solanum lycopersicum GN=ASR3 PE=4 SV=2	P37220	Putative uncharacterized protein OS=Zea mays PE=2 SV=1	B4F891	XM_010932662.2	23.5882	a	226.859	b	715.116	c	1	1	1	6	3 6 9	LOC105051990	715.116	23.5882	226.859	0	1	1	2389.27	670.731	36.5601	comparable	3096.56	A2a	1	0.280726	0.0153018	14
CL1Contig6277	LOC105056155	AT4G27260	Indole-3-acetic acid-amido synthetase GH3.4 OS=Arabidopsis thaliana GN=GH3.4 PE=1 SV=1	Q9LQ68	Indole-3-acetic acid-amido synthetase GH3.8 OS=Zea mays PE=2 SV=1	B6U4E2	Indole-3-acetic acid-amido synthetase GH3.5/WES1	EgGH3.5/WES1	metabolism (auxin conjugation)	EgGH3-1 / Auxin - homeostasis / IAA conjugaison (regulation free auxin level in the cell) / GH3.1 (AT2G14960) IAA-amido synthases. Lines carrying an insertion in this gene are hypersensitive to auxin. Expressed in young root, seed germination (1 day after soaking) and stigmatic tissue; providing a mechanism to reduce the level of active auxin by conjugation to amino acids (Staswick et al., 2005).	CL1Contig6277	A4	Auxin-responsive GH3 product (AHRD V1 ***- Q05680_SOYBN); contains Interpro domain(s) IPR004993 GH3 auxin-responsive promoter	Solyc01g107390.1.1	| Symbols: GH3.5, WES1 | WES1; indole-3-acetic acid amido synthetase | chr4:13653704-13655892 FORWARD	Indole-3-acetic acid-amido synthetase GH3.4 OS=Arabidopsis thaliana GN=GH3.4 PE=1 SV=1	Q9LQ68	Indole-3-acetic acid-amido synthetase GH3.8 OS=Zea mays PE=2 SV=1	B6U4E2	XM_010938255.2	94.3745	a	19.2363	b	56.89	c	0.999804	0.994653	0.975952	9	9	LOC105056155	56.89	94.3745	19.2363	1	0	1	11.7451	21.7256	386.877	comparable	420.347	B1b	0.0303588	0.0561565	1	191
CL1Contig10539	LOC105051761	AT5G09300	2-oxoisovalerate dehydrogenase subunit alpha, mitochondrial OS=Dictyostelium discoideum GN=bkdA PE=3 SV=1	Q54M22	Putative branched-chain alpha keto-acid dehydrogenase E1 alpha subunit OS=Arabidopsis thaliana GN=At5g09300 PE=2 SV=1	Q84JL2	alpha-Subunit of branched-chain ketoacid dehydrogenase	LOC105051761	metabolism (branched-chain amino acids)	E1A2, alpha-Subunit of branched-chain ketoacid dehydrogenase E1, putative Thiamin diphosphate-binding fold (THDP-binding) superfamily protein, leucine, branched-chain amino acid catabolism	CL1Contig10539	B5	3-methyl-2-oxobutanoate dehydrogenase (2-methylpropanoyl-transferring) (AHRD V1 **** A1U0F1_MARAV); contains Interpro domain(s) IPR001017 Dehydrogenase, E1 component	Solyc04g063350.1.1	| Symbols: | 2-oxoisovalerate dehydrogenase, putative / 3-methyl-2-oxobutanoate dehydrogenase, putative / branched-chain alpha-keto acid dehydrogenase E1 alpha subunit, putative | chr1:7493492-7496240 FORWARD	2-oxoisovalerate dehydrogenase subunit alpha, mitochondrial OS=Dictyostelium discoideum GN=bkdA PE=3 SV=1	Q54M22	Putative branched-chain alpha keto-acid dehydrogenase E1 alpha subunit OS=Arabidopsis thaliana GN=At5g09300 PE=2 SV=1	Q84JL2	XM_010932353.2	91.9942	a	33.0698	b	12.7699	c	0.999997	1	0.966396	6	3 6 9	LOC105051761	12.7699	91.9942	33.0698	1	0	1	13.814	65.2357	103.244	comparable	182.294	B2a	0.1338	0.631861	1	298
CL1Contig16017	LOC105056650	AT4G14210	Phytoene dehydrogenase, chloroplastic/chromoplastic OS=Arabidopsis thaliana GN=PDS PE=2 SV=1	Q07356	Phytoene desaturase OS=Oncidium Gower Ramsey GN=Pds PE=2 SV=1	C3VEP9	Phytoene desaturase 3	EgPDS3	metabolism (carotenoid)	PDS3, phytoene desaturase 3, an enzyme that catalyzes the desaturation of phytoene to zeta-carotene during carotenoid biosynthesis. Processed protein is localized to the plastid.	CL1Contig16017	A5	Phytoene desaturase (AHRD V1 **** Q3S1N6_SOLLC); contains Interpro domain(s) IPR014102 Phytoene desaturase	Solyc03g123760.1.1	| Symbols: PDS3, PDS, PDE226 | PDS3 (PHYTOENE DESATURASE 3); phytoene dehydrogenase | chr4:8190426-8194769 REVERSE	Phytoene dehydrogenase, chloroplastic/chromoplastic OS=Arabidopsis thaliana GN=PDS PE=2 SV=1	Q07356	Phytoene desaturase OS=Oncidium Gower Ramsey GN=Pds PE=2 SV=1	C3VEP9	XM_010938921.2	202.905	a	9.61816	b	33.5744	b	1	1	0.927501	9	3 6 9	LOC105056650	33.5744	202.905	9.61816	1	0	1	21.1381	157.484	197.309	comparable	375.931	B1b	0.107132	0.798158	1	145
CL1Contig23328	LOC105048589	AT3G24503	Aldehyde dehydrogenase family 2 member C4 OS=Arabidopsis thaliana GN=ALDH2C4 PE=1 SV=2	Q56YU0	cDNA clone:002-117-A10, full insert sequence OS=Oryza sativa subsp. japonica GN=ALDH1a PE=2 SV=1	Q9LRE9	Aldehyde dehydrogenase 2C4	EgREF1	metabolism (cell wall bound ferulic acid)	ALDH2C4, aldehyde dehydrogenase, ferulic acid and sinapic acid biosynth	CL1Contig23328	B3	Aldehyde dehydrogenase 1 (AHRD V1 ***- C5I9X1_ARTAN); contains Interpro domain(s) IPR015590 Aldehyde dehydrogenase	Solyc12g007030.1.1	| Symbols: ALDH2C4, ALDH1A, REF1 | ALDH2C4; 3-chloroallyl aldehyde dehydrogenase/ aldehyde dehydrogenase (NAD)/ coniferyl-aldehyde dehydrogenase | chr3:8919732-8923029 REVERSE	Aldehyde dehydrogenase family 2 member C4 OS=Arabidopsis thaliana GN=ALDH2C4 PE=1 SV=2	Q56YU0	cDNA clone:002-117-A10, full insert sequence OS=Oryza sativa subsp. japonica GN=ALDH1a PE=2 SV=1	Q9LRE9	XM_019853227.1	49.5353	a	11.9051	b	0	c	0.99999	0.999999	0.974837	6	3 6	LOC105048589	5.10797	153.324	39.0223	1	0	1	12.6563	153.707	280.981	comparable	447.344	B1b	0.0450434	0.547035	1	164
CL1Contig5135	LOC105032996	AT2G22240	Inositol-3-phosphate synthase OS=Zea mays PE=2 SV=2	Q9FPK7	Myo-inositol 1-phosphate synthase OS=Passiflora edulis f. flavicarpa GN=mips PE=2 SV=1	Q1HG62	Myo-inositol-1-phosphate synthase 2	EgMIPS2	metabolism (cell wall precursors)	MIPS2, inositol homeostasis, myo-inositol-1-phosphate synthase 2, cell wall precursors	CL1Contig5135	A1	Inositol-3-phosphate synthase (AHRD V1 ***- C4PW06_ARATH); contains Interpro domain(s) IPR002587 Myo-inositol-1-phosphate synthase	Solyc04g054740.1.1	| Symbols: ATMIPS3, MIPS3 | MIPS3 (MYO-INOSITOL-1-PHOSTPATE SYNTHASE 3); binding / catalytic/ inositol-3-phosphate synthase | chr5:3187538-3190161 REVERSE	Inositol-3-phosphate synthase OS=Zea mays PE=2 SV=2	Q9FPK7	Myo-inositol 1-phosphate synthase OS=Passiflora edulis f. flavicarpa GN=mips PE=2 SV=1	Q1HG62	XM_010907606.2	30.6647	a	14.5507	b	0	c	0.968553	0.999789	0.989984	6	6	LOC105032996	0	30.6647	14.5507	1	0	1	14.6272	10.2625	161.507	comparable	186.397	B2a	0.090567	0.063542	1	326
CL1Contig6668	LOC105035179	AT5G11950	UPF0717 protein At5g11950 OS=Arabidopsis thaliana GN=At5g11950 PE=1 SV=1	Q84MC2	Chromosome chr4 scaffold_6, whole genome shotgun sequence OS=Vitis vinifera GN=GSVIVT00032184001 PE=4 SV=1	A5C3Z8	Lysine decarboxylase (LONELY GUY 8-like)	EgLOG8	metabolism (cytokinins)	pas de pub spécifique LOG8, LONELY GUY 8, It has been crystallized and shown to be structurally almost identical to the protein encoded by At2G37210. involved in cytokinin biosynthetic process	CL1Contig6668	C1	Cytokinin riboside 5&apos;-monophosphate phosphoribohydrolase LOG (AHRD V1 **-- LOG_ORYSJ); contains Interpro domain(s) IPR005269 Conserved hypothetical protein CHP00730	Solyc08g062820.1.1	| Symbols: | protein homodimerization | chr5:3855072-3856815 FORWARD	UPF0717 protein At5g11950 OS=Arabidopsis thaliana GN=At5g11950 PE=1 SV=1	Q84MC2	Chromosome chr4 scaffold_6, whole genome shotgun sequence OS=Vitis vinifera GN=GSVIVT00032184001 PE=4 SV=1	A5C3Z8	XM_010910661.2	28.3648	a	9.98896	b	5.53638	b	0.974835	0.990534	0.564465	3	3 6	LOC105035179	5.53638	28.3648	9.98896	1	0	1	1.28961	30.2561	44.3317	comparable	75.8774	B2b	0.02909	0.682493	1	416
CL1Contig1689	LOC105044580	AT2G38280	AMP deaminase 2 OS=Homo sapiens GN=AMPD2 PE=1 SV=2	Q01433	AT2G38280 protein OS=Arabidopsis thaliana GN=AT2G38280 PE=2 SV=1	B9DFX9	AMP deaminase, putative / myoadenylate deaminase/EMBRYONIC FACTOR 1	EgFAC1	metabolism (energy)	FAC1, embryonic factor 1, AMP deaminase activity that is involved in embryogenesis, may act through AMP depletion to provide sufficient energy for the zygote to proceed through development, catalyzes the hydrolytic deamination of AMP to IMP	CL1Contig1689	B5	AMP deaminase (AHRD V1 ***- D3BRS6_POLPA); contains Interpro domain(s) IPR006329 AMP deaminase	Solyc09g014770.1.1	| Symbols: FAC1, ATAMPD | FAC1 (EMBRYONIC FACTOR1); AMP deaminase | chr2:16033767-16038793 REVERSE	AMP deaminase 2 OS=Homo sapiens GN=AMPD2 PE=1 SV=2	Q01433	AT2G38280 protein OS=Arabidopsis thaliana GN=AT2G38280 PE=2 SV=1	B9DFX9	XM_010922517.2	103.812	a	28.8545	b	17.7198	b	0.999403	1	0.767374	9	9	LOC105044580	17.7198	103.812	28.8545	1	0	1	14.3205	47.8852	94.6432	comparable	156.849	B2a	0.151311	0.505955	1	301
CL1Contig9028	LOC105035238	AT2G27510	Ferredoxin-3, chloroplastic OS=Zea mays GN=FDX3 PE=2 SV=1	P27788	Ferredoxin III (Fragment) OS=Musa acuminata PE=2 SV=1	Q15B62	Ferredoxin 3	EgFD3	metabolism (energy)	FD3, ferredoxin 3, energsoluble electron transfer, no references for function	CL1Contig9028	C1	Ferredoxin (AHRD V1 ***- Q9AUE1_IMPBA); contains Interpro domain(s) IPR010241 Ferredoxin [2Fe-2S], plant	Solyc11g068430.1.1	| Symbols: ATFD3 | ATFD3 (ferredoxin 3); 2 iron, 2 sulfur cluster binding / electron carrier/ iron-sulfur cluster binding | chr2:11758281-11758748 REVERSE	Ferredoxin-3, chloroplastic OS=Zea mays GN=FDX3 PE=2 SV=1	P27788	Ferredoxin III (Fragment) OS=Musa acuminata PE=2 SV=1	Q15B62	XM_010910720.2	81.5487	a	26.9702	b	16.6091	b	0.99987	0.999985	0.774929	3	3	LOC105035238	16.6091	81.5487	26.9702	1	0	1	68.3207	215.223	300.868	comparable	584.411	B1b	0.227079	0.715341	1	158
CL1Contig8039	LOC105032553	AT1G77330	1-aminocyclopropane-1-carboxylate oxidase OS=Musa acuminata GN=MAO1B PE=3 SV=1	Q9FR99	1-aminocyclopropane-1-carboxylate oxidase OS=Musa acuminata GN=MAO1A PE=3 SV=1	Q9FR98	1-aminocyclopropane-1-carboxylate oxidase 5	EgACO5	metabolism (ethylene biosynthesis)	EgACO-2 / ethylen - biosynthesis / expressed in young root / AtACO5	CL1Contig8039	A1	1-aminocyclopropane-1-carboxylate oxidase (AHRD V1 ***- Q9FR98_MUSAC); contains Interpro domain(s) IPR005123 Oxoglutarate and iron-dependent oxygenase	Solyc06g060070.1.1	| Symbols: | 1-aminocyclopropane-1-carboxylate oxidase, putative / ACC oxidase, putative | chr1:29063215-29064447 REVERSE	1-aminocyclopropane-1-carboxylate oxidase OS=Musa acuminata GN=MAO1B PE=3 SV=1	Q9FR99	1-aminocyclopropane-1-carboxylate oxidase OS=Musa acuminata GN=MAO1A PE=3 SV=1	Q9FR98	XM_010907020.2	130.551	a	33.6636	b	19.5851	b	0.999944	1	0.828081	9	3 9	LOC105032553	19.5851	130.551	33.6636	1	0	1	1.02094	39.1264	664.432	comparable	704.579	B1b	0.00153656	0.0588869	1	175
CL1Contig22190	LOC105042778	AT4G02780	Ent-copalyl diphosphate synthase 2 OS=Oryza sativa subsp. japonica GN=CPS2 PE=2 SV=1	Q6Z5I0	Copalyl diphosphate synthase OS=Solanum lycopersicum GN=CPS PE=2 SV=1	Q9ST35	Terpenoid cyclases/Protein prenyltransferases superfamily protein/GIBBERELLIC ACID REQUIRING 1	EgGA1	metabolism (gibberellic acid biosynthesis)	EgCPS /gibberellic acid - biosynthesis (GGPP > CPP) / expressed in shoot apical meristem	CL1Contig22190	B3	Ent-copalyl diphosphate synthase (Fragment) (AHRD V1 *-** B3F2U3_ORYRU); contains Interpro domain(s) IPR001906 Terpene synthase-like	Solyc06g084240.1.1	| Symbols: GA1, ABC33, ATCPS1 | GA1 (GA REQUIRING 1); ent-copalyl diphosphate synthase/ magnesium ion binding | chr4:1237881-1244766 REVERSE	Ent-copalyl diphosphate synthase 2 OS=Oryza sativa subsp. japonica GN=CPS2 PE=2 SV=1	Q6Z5I0	Copalyl diphosphate synthase OS=Solanum lycopersicum GN=CPS PE=2 SV=1	Q9ST35	XM_010920096.2	77.8412	a	5.95256	b	0	b	1	1	0.800065	6	3 6 9	LOC105042778	0	77.8412	5.95256	1	0	1	1.72796	14.9873	126.148	comparable	142.864	B2a	0.0136979	0.118807	1	314
CL1Contig24608	LOC105036971	AT2G17370	3-hydroxy-3-methylglutaryl-coenzyme A reductase 1 OS=Arabidopsis thaliana GN=HMG1 PE=1 SV=1	P14891	Putative uncharacterized protein OS=Zea mays PE=2 SV=1	B4FAN9	3-hydroxy-3-methylglutaryl-CoA reductase 2	EgHMG2	metabolism (isoprenoid)	HMG1, hydroxy methylglutaryl CoA reductase 1,	CL1Contig24608	A2	Hydroxy-methylglutaryl-coenzyme A reductase (AHRD V1 **** O48624_TOBAC); contains Interpro domain(s) IPR004554 Hydroxymethylglutaryl-CoA reductase, class I, catalytic	Solyc02g082260.1.1	| Symbols: HMG2, HMGR2 | HMG2 (3-HYDROXY-3-METHYLGLUTARYL-COA REDUCTASE 2); hydroxymethylglutaryl-CoA reductase | chr2:7550007-7551981 FORWARD	3-hydroxy-3-methylglutaryl-coenzyme A reductase 1 OS=Arabidopsis thaliana GN=HMG1 PE=1 SV=1	P14891	Putative uncharacterized protein OS=Zea mays PE=2 SV=1	B4FAN9	XM_010912686.2	62.9163	a	0	b	13.9893	b	0.999982	1	0.88268	9	9	LOC105036971	13.9893	62.9163	0	1	0	1	21.7449	19.5909	305.116	comparable	346.452	B1b	0.0712677	0.0642081	1	194
CL1Contig16267	LOC105041662	AT3G25780	Allene oxide cyclase 3, chloroplastic OS=Arabidopsis thaliana GN=AOC3 PE=2 SV=1	Q9LS01	Chromosome chr1 scaffold_5, whole genome shotgun sequence OS=Vitis vinifera GN=GSVIVT00030294001 PE=4 SV=1	A7P340	Allene oxide cyclase 3	EgAOC3	metabolism (jasmonic acid biosynthesis)	EgAOC3 /jasmonic acid - biosynthesis/ expressed in senescent organ/ floral organ abscission is controlled by jasmonic acid in Arabidopsis thaliana	CL1Contig16267	C1	Allene oxide cyclase (AHRD V1 **** Q9LEG5_SOLLC); contains Interpro domain(s) IPR009410 Allene oxide cyclase	Solyc02g085730.1.1	| Symbols: AOC3 | AOC3 (ALLENE OXIDE CYCLASE 3); allene-oxide cyclase | chr3:9409362-9410409 FORWARD	Allene oxide cyclase 3, chloroplastic OS=Arabidopsis thaliana GN=AOC3 PE=2 SV=1	Q9LS01	Chromosome chr1 scaffold_5, whole genome shotgun sequence OS=Vitis vinifera GN=GSVIVT00030294001 PE=4 SV=1	A7P340	XM_010918642.2	46.0928	a	15.9823	b	14.7637	b	0.995275	0.990801	0.0763152	3	3	LOC105041662	14.7637	46.0928	15.9823	1	0	1	26.6899	208.782	395.993	comparable	631.464	B1b	0.0674001	0.527237	1	179
CL1Contig9110	LOC105041807	AT3G22400	Lipoxygenase 7, chloroplastic OS=Oryza sativa subsp. japonica GN=CM-LOX1 PE=2 SV=2	P38419	Lipoxygenase OS=Zea mays GN=ts1 PE=3 SV=1	B8XH55	PLAT/LH2 domain-containing lipoxygenase family protein	EgLOX5	metabolism (jasmonic acid biosynthesis)	EgLOX3/ jasmonic acid - biosynthesis / ATLOX3 (AT1G17420) / expressed senecent organ ; involved in anther dehiscence / floral organ abscission is controlled by jasmonic acid in Arabidopsis thaliana	CL1Contig9110	C1	Lipoxygenase (AHRD V1 **** Q96574_SOLLC); contains Interpro domain(s) IPR001246 Lipoxygenase, plant	Solyc03g122340.1.1	| Symbols: LOX5 | LOX5; electron carrier/ iron ion binding / lipoxygenase/ metal ion binding / oxidoreductase, acting on single donors with incorporation of molecular oxygen, incorporation of two atoms of oxygen | chr3:7927011-7931167 FORWARD	Lipoxygenase 7, chloroplastic OS=Oryza sativa subsp. japonica GN=CM-LOX1 PE=2 SV=2	P38419	Lipoxygenase OS=Zea mays GN=ts1 PE=3 SV=1	B8XH55	XM_010918836.2	60.2751	a	100.889	b	132.873	b	0.952754	0.997963	0.925	3	3 6	LOC105041807	132.873	60.2751	100.889	0	1	1	170.957	121.712	77.2634	comparable	369.933	B2a	1	0.711945	0.451945	207
CL1Contig19474	LOC105054001	AT1G68260	Uncharacterized protein sll0410 OS=Synechocystis sp. (strain PCC 6803) GN=sll0410 PE=3 SV=1	Q55116	Putative uncharacterized protein OS=Oryza sativa subsp. japonica GN=OSJNBa0010H02.15 PE=4 SV=2	Q7XT36	Acyl-lipid thioesterase	EgATL3	metabolism (lipid)	ALT3 acyl-lipid thioesterase 3,	CL1Contig19474	A5	Thioesterase superfamily (AHRD V1 *-** Q0YNY9_9CHLB); contains Interpro domain(s) IPR006683 Thioesterase superfamily	Solyc04g007260.1.1	| Symbols: | thioesterase family protein | chr1:25585976-25587601 REVERSE	Uncharacterized protein sll0410 OS=Synechocystis sp. (strain PCC 6803) GN=sll0410 PE=3 SV=1	Q55116	Putative uncharacterized protein OS=Oryza sativa subsp. japonica GN=OSJNBa0010H02.15 PE=4 SV=2	Q7XT36	XM_010935367.1	22.0207	a	0	b	8.3936	b	0.971317	0.979011	0.660185	9	3 6 9	LOC105054001	8.3936	22.0207	0	1	0	1	3.60292	17.4291	61.9517	comparable	82.9838	B2a	0.0581569	0.281333	1	318
CL1Contig7404	LOC105045238	AT5G18640	Lipase OS=Rhizomucor miehei PE=1 SV=2	P19515	Chromosome chr5 scaffold_2, whole genome shotgun sequence OS=Vitis vinifera GN=GSVIVT00019810001 PE=4 SV=1	A7NW75	Alpha/beta-Hydrolases superfamily protein (lipase)	LOC105045238	metabolism (lipid)	TAGL,	CL1Contig7404	A5	Lipase (AHRD V1 ***- B6V3M3_9ROSI); contains Interpro domain(s) IPR002921 Lipase, class 3	Solyc06g054550.1.1	| Symbols: | lipase class 3 family protein | chr5:6213247-6215494 FORWARD	Lipase OS=Rhizomucor miehei PE=1 SV=2	P19515	Chromosome chr5 scaffold_2, whole genome shotgun sequence OS=Vitis vinifera GN=GSVIVT00019810001 PE=4 SV=1	A7NW75	XM_010923443.2	68.4059	a	35.054	b	5.10797	c	0.995689	0.999999	0.999404	6	3 6	LOC105045238	5.10797	68.4059	35.054	1	0	1	12.8584	115.143	146.614	comparable	274.615	B2a	0.0877025	0.785349	1	260
CL1Contig5692	LOC105047881	AT1G08510	Myristoyl-acyl carrier protein thioesterase, chloroplastic OS=Gossypium hirsutum GN=FATB1 PE=1 SV=1	Q9SQI3	Os06g0143400 protein OS=Oryza sativa subsp. japonica GN=P0535G04.36 PE=2 SV=1	Q9SNP5	Fatty acyl-ACP thioesterases B	EgFATB1	metabolism (lipid)	FatB1, fatty acyl-ACP thioesterases B	CL1Contig5692	C1	Acyl-ACP thioesterase (AHRD V1 ***- A9XUG5_RICCO); contains Interpro domain(s) IPR002864 Acyl-ACP thioesterase	Solyc12g006930.1.1	| Symbols: FATB | FATB (fatty acyl-ACP thioesterases B); acyl carrier/ acyl-[acyl-carrier-protein] hydrolase | chr1:2691546-2693409 REVERSE	Myristoyl-acyl carrier protein thioesterase, chloroplastic OS=Gossypium hirsutum GN=FATB1 PE=1 SV=1	Q9SQI3	Os06g0143400 protein OS=Oryza sativa subsp. japonica GN=P0535G04.36 PE=2 SV=1	Q9SNP5	XM_010926998.2	25.1665	a	0	b	6.52836	b	0.983713	0.998278	0.515604	9	9	LOC105047881	6.52836	25.1665	0	1	0	1	52.524	55.9292	100.908	comparable	209.361	B2a	0.520515	0.554261	1	297
CL1Contig9752	LOC105033598	AT3G57610	Adenylosuccinate synthetase, chloroplastic OS=Zea mays PE=2 SV=1	O24578	Adenylosuccinate synthetase OS=Capsicum frutescens GN=7.PEPPER.5 PE=3 SV=1	A9XLE1	Adenylosuccinate synthetase	EgADSS	metabolism (nucleotide)	ADSS, adenylosuccinate synthetase, involved in the first step of the formation of the purine nucleotide AMP (conversion of IMP to adenylo-succinate)	CL1Contig9752	C1	Adenylosuccinate synthetase (AHRD V1 **** Q9FYW9_SOLLC); contains Interpro domain(s) IPR001114 Adenylosuccinate synthetase	Solyc02g085520.1.1	| Symbols: ADSS | ADSS (ADENYLOSUCCINATE SYNTHASE); adenylosuccinate synthase | chr3:21334519-21336603 REVERSE	Adenylosuccinate synthetase, chloroplastic OS=Zea mays PE=2 SV=1	O24578	Adenylosuccinate synthetase OS=Capsicum frutescens GN=7.PEPPER.5 PE=3 SV=1	A9XLE1	XM_010908463.2	152.461	a	70.9216	b	31.3728	c	0.999886	1	0.998564	3	3 6 9	LOC105033598	31.3728	152.461	70.9216	1	0	1	8.97649	118.055	119.234	comparable	246.265	B2a	0.0752849	0.990118	1	263
CL1Contig15784	LOC105054031	AT5G64370	Beta-ureidopropionase OS=Dictyostelium discoideum GN=pyd3 PE=1 SV=1	Q964D8	Putative uncharacterized protein OS=Vitis vinifera GN=VITISV_009630 PE=4 SV=1	A5B793	beta-ureidopropionase/PYRIMIDINE 3	EgBETA-UP/PYD3	metabolism (nucleotide)	BETA-UP, PYD3, beta-ureidopropionase, Reductive catabolism of pyrimidine nucleotides, maintain pyrimidine homeostasis	CL1Contig15784	A4	Nitrilase/cyanide hydratase and apolipoprotein N-acyltransferase (AHRD V1 **-- C7PTC3_CHIPD); contains Interpro domain(s) IPR003010 Nitrilase/cyanide hydratase and apolipoprotein N-acyltransferase	Solyc10g047630.1.1	| Symbols: BETA-UP | BETA-UP (beta-ureidopropionase); beta-ureidopropionase | chr5:25739264-25741031 FORWARD	Beta-ureidopropionase OS=Dictyostelium discoideum GN=pyd3 PE=1 SV=1	Q964D8	Putative uncharacterized protein OS=Vitis vinifera GN=VITISV_009630 PE=4 SV=1	A5B793	XM_010935406.2	86.51	a	4.80908	b	9.32623	b	0.999996	1	0.206844	9	9	LOC105054031	9.32623	86.51	4.80908	1	0	1	13.8927	52.52	125.517	comparable	191.93	B2a	0.110684	0.41843	1	304
CL1Contig6734	LOC105050327	AT3G48000	Aldehyde dehydrogenase, mitochondrial OS=Mus musculus GN=Aldh2 PE=1 SV=1	P47738	Os06g0270900 protein OS=Oryza sativa subsp. japonica GN=Aldh2b PE=2 SV=1	Q9FRX7	Aldehyde dehydrogenase 2B4	EgALDH2B4	metabolism (PDH bypass)	ALDH2B-1, PDH bypass	CL1Contig6734	A1	Aldehyde dehydrogenase (AHRD V1 **** Q1AFF6_9ROSI); contains Interpro domain(s) IPR015590 Aldehyde dehydrogenase	Solyc03g114150.1.1	| Symbols: ALDH2B4, ALDH2, ALDH2A | ALDH2B4 (ALDEHYDE DEHYDROGENASE 2B4); 3-chloroallyl aldehyde dehydrogenase/ ATP binding / aldehyde dehydrogenase (NAD) | chr3:17717082-17719843 REVERSE	Aldehyde dehydrogenase, mitochondrial OS=Mus musculus GN=Aldh2 PE=1 SV=1	P47738	Os06g0270900 protein OS=Oryza sativa subsp. japonica GN=Aldh2b PE=2 SV=1	Q9FRX7	XM_010930299.1	88.0829	a	0	b	40.1028	c	1	0.999908	0.99918	9	3 6 9	LOC105050327	40.1028	88.0829	0	1	0	1	4.20517	31.6916	416.455	comparable	452.352	B1b	0.0100975	0.0760984	1	185
CL1Contig5413	LOC105034269	AT2G42490	Primary amine oxidase OS=Arthrobacter sp. (strain P1) GN=maoI PE=1 SV=1	Q07121	Putative uncharacterized protein OS=Vitis vinifera GN=VITISV_023689 PE=3 SV=1	A5ACX2	copper-containing amine oxidase	LOC105034269	metabolism (polyamines)	AtCuAO3, copper-containing amine oxidase, Polyamines metabolism, peroxisomes and apoplast	CL1Contig5413	C4	Primary amine oxidase (AHRD V1 **** B4WL51_9SYNE); contains Interpro domain(s) IPR000269 Copper amine oxidase	Solyc05g013440.1.1	| Symbols: | copper amine oxidase, putative | chr2:17691600-17695526 REVERSE	Primary amine oxidase OS=Arthrobacter sp. (strain P1) GN=maoI PE=1 SV=1	Q07121	Putative uncharacterized protein OS=Vitis vinifera GN=VITISV_023689 PE=3 SV=1	A5ACX2	XM_010909350.2	81.5487	a	46.9481	b	38.7547	b	0.97043	0.986979	0.504667	3	3	LOC105034269	38.7547	81.5487	46.9481	1	0	1	37.6391	92.1207	85.7953	comparable	215.555	B2a	0.408584	1	0.931335	293
CL1Contig10224	LOC105034133	AT4G22920			Putative staygreen protein OS=Nicotiana tabacum PE=2 SV=1	A9YTW1	NON-YELLOWING 1/STAY-GREEN 1	EgNYE1/SGR1	metabolism (senescence)	Similar to the tomato senescence-inducible chloroplast stay-green protein 1. It is upregulated during maximal senescence in the Arabidopsis life cycle, especially in senescent leaves	CL1Contig10224	A4	Senescence-inducible chloroplast stay-green protein 2 (AHRD V1 **-- Q5EMP6_SOYBN)	Solyc08g080090.1.1	| Symbols: ATNYE1, NYE1 | NYE1 (NON-YELLOWING 1) | chr4:12016776-12017969 REVERSE			Putative staygreen protein OS=Nicotiana tabacum PE=2 SV=1	A9YTW1	XM_010909182.2	39.0016	a	1.99779	b	5.53638	b	0.999999	0.999243	0.762567	3	3 6	LOC105034133	5.53638	39.0016	1.99779	1	0	1	1.65436	91.4859	462.861	comparable	556.001	B1b	0.0035742	0.197653	1	174
CL1Contig7998	LOC105060891	AT4G25000	Alpha-amylase type B isozyme OS=Hordeum vulgare GN=AMY1.6 PE=2 SV=2	P04750	Os08g0473900 protein OS=Oryza sativa subsp. japonica GN=Os08g0473900 PE=2 SV=1	Q0J527	Alpha-amylase-like protein	EgAMY1	metabolism (senescence)	AMAT4G25000.1 | Symbols:ATAMY1,AMY1 | alpha-amylase-like | C... 439 e-123, https://nph.onlinelibrary.wiley.com/doi/abs/10.1111/nph.15127, RD26 also supports the degradation of starch and the accumulation of mono‐ and disaccharides during senescence by directly enhancing the expression of AMY1, SFP1and SWEET15 involved in carbohydrate metabolism and transport.	CL1Contig7998	A2	Alpha-amylase (AHRD V1 **** Q8LP27_IPONI); contains Interpro domain(s) IPR013775 Alpha-amylase, plant	Solyc03g095710.1.1	| Symbols: ATAMY1, AMY1 | AMY1 (ALPHA-AMYLASE-LIKE); alpha-amylase | chr4:12852109-12853825 REVERSE	Alpha-amylase type B isozyme OS=Hordeum vulgare GN=AMY1.6 PE=2 SV=2	P04750	Os08g0473900 protein OS=Oryza sativa subsp. japonica GN=Os08g0473900 PE=2 SV=1	Q0J527	XM_010944749.2	64.4892	a	24.0454	b	20.5177	b	0.971588	0.999992	0.404779	9	3 9	LOC105060891	20.5177	64.4892	24.0454	1	0	1	0.912898	43.1798	175.3	comparable	219.393	B2a	0.00520762	0.246319	1	323
CL1Contig24396	LOC105051810	AT1G44170	Aldehyde dehydrogenase family 3 member H1 OS=Arabidopsis thaliana GN=ALDH3H1 PE=2 SV=2	Q70DU8	Putative uncharacterized protein OS=Oryza sativa subsp. indica GN=OsI_35395 PE=4 SV=1	B8BJI2	Aldehyde dehydrogenase 3H1	EgALDH3H1	metabolism (stress,dehydration,detoxification)	ALDH3H-1, Encodes an aldehyde dehydrogenase induced by ABA and dehydration that can oxidize saturated aliphatic aldehydes. It is also able to oxidize beta-unsaturated aldehydes, but not aromatic aldehydes. Activity of ALDH3H1 is NAD +-dependent. un reBlast montre bien que c'est cette famille 3 des ALDH	CL1Contig24396	C1	Aldehyde dehydrogenase family protein expressed (AHRD V1 **** Q53NG8_ORYSJ); contains Interpro domain(s) IPR012394 Aldehyde dehydrogenase NAD(P)-dependent IPR015590 Aldehyde dehydrogenase	Solyc06g060250.1.1	| Symbols: ALDH3H1, ALDH4 | ALDH3H1 (ALDEHYDE DEHYDROGENASE 3H1); 3-chloroallyl aldehyde dehydrogenase/ aldehyde dehydrogenase (NAD) | chr1:16796564-16798574 REVERSE	Aldehyde dehydrogenase family 3 member H1 OS=Arabidopsis thaliana GN=ALDH3H1 PE=2 SV=2	Q70DU8	Putative uncharacterized protein OS=Oryza sativa subsp. indica GN=OsI_35395 PE=4 SV=1	B8BJI2	XM_010932422.2	24.8192	a	4.99448	b	3.69092	b	0.995234	0.991766	0.150026	3	3	LOC105051810	3.69092	24.8192	4.99448	1	0	1	21.7782	35.504	75.8673	comparable	133.15	B2a	0.287057	0.467975	1	315
CL1Contig20679	LOC105058899	AT1G35580			Neutral/alkaline invertase OS=Lolium perenne GN=inv PE=4 SV=1	A2RPC0	Cytosolic invertase 1/alkaline/neutral invertase	EgCINV1 / A/N-InvG	metabolism (sugar)	A/N INV, a possible relationship among sugar metabolism through INV-E, plastid-to-nucleus retrograde signaling, and ethylene, a plant hormone, in the regulation of plant development and metabolism, https://www.tandfonline.com/doi/abs/10.4161/psb.5.9.12568	CL1Contig20679	A1	Neutral invertase (AHRD V1 ***- Q8L6W3_BETVU); contains Interpro domain(s) IPR006937 Plant neutral invertase	Solyc11g007270.1.1	| Symbols: CINV1 | CINV1 (cytosolic invertase 1); beta-fructofuranosidase | chr1:13122460-13124808 REVERSE			Neutral/alkaline invertase OS=Lolium perenne GN=inv PE=4 SV=1	A2RPC0	XM_010941986.1	58.1976	a	14.4272	b	10.2588	b	0.991307	1	0.565489	9	9	LOC105058899	10.2588	58.1976	14.4272	1	0	1	14.8495	29.0878	48.6596	comparable	92.5968	B2b	0.305171	0.597782	1	413
CL1Contig25537	LOC105039977	AT1G09280	Plasma membrane ATPase 4 OS=Nicotiana plumbaginifolia GN=PMA4 PE=2 SV=1	Q03194	P-type H+-ATPase (Fragment) OS=Phaseolus acutifolius PE=2 SV=1	Q7XAD1	Rhodanese-like domain protein	EgRhodanese	metabolism (sulfur, energy )	pas de pub spécifique	CL1Contig25537	A4	UPF0176 protein yceA (AHRD V1 *--- YCEA_ECOL6); contains Interpro domain(s) IPR001763 Rhodanese-like	Solyc01g100730.1.1	| Symbols: | FUNCTIONS IN: molecular_function unknown; INVOLVED IN: biological_process unknown; LOCATED IN: cellular_component unknown; EXPRESSED IN: 22 plant structures; EXPRESSED DURING: 13 growth stages; CONTAINS InterPro DOMAIN/s: Rhodanese-like (InterPro:IPR001763), Protein of unknown function DUF341 (InterPro:IPR005645); BEST Arabidopsis thaliana protein match is: rhodanese-like domain-cont…	Plasma membrane ATPase 4 OS=Nicotiana plumbaginifolia GN=PMA4 PE=2 SV=1	Q03194	P-type H+-ATPase (Fragment) OS=Phaseolus acutifolius PE=2 SV=1	Q7XAD1	XM_010916329.2	25.1665	a	0	b	0	b	0.983713	1	0	9	9	LOC105039977	0	25.1665	0	1	0	1	14.5826	15.2826	68.6969	comparable	98.5622	B2a	0.212275	0.222464	1	317
CL1Contig11537	LOC105042868	AT1G17710	Probable phosphatase phospho1 OS=Danio rerio GN=phospho1 PE=2 SV=1	Q6DBV4	Chromosome chr9 scaffold_7, whole genome shotgun sequence OS=Vitis vinifera GN=GSVIVT00034199001 PE=4 SV=1	A7P6T9	phosphoethanolamine/phosphocholine phosphatase	EgPECP1	phosphate homestasis	PECP1, phosphate starvation-inducible phosphocholine phosphatase, Encodes a phosphoethanolamine/phosphocholine phosphatase, likely to be involved in the liberation of inorganic phosphate from intracellular sources	CL1Contig11537	A4	Phosphatase (AHRD V1 ***- D2V497_NAEGR); contains Interpro domain(s) IPR016965 Pyridoxal phosphate phosphatase, PHOSPHO2	Solyc06g062550.1.1	| Symbols: | phosphatase | chr1:6090763-6091975 REVERSE	Probable phosphatase phospho1 OS=Danio rerio GN=phospho1 PE=2 SV=1	Q6DBV4	Chromosome chr9 scaffold_7, whole genome shotgun sequence OS=Vitis vinifera GN=GSVIVT00034199001 PE=4 SV=1	A7P6T9	XM_010920217.2	250.092	a	9.61816	b	29.8439	b	1	0.999	0.878024	9	3 6 9	LOC105042868	33.5744	287.842	9.61816	1	0	1	35.8086	100.205	909.01	comparable	1045.02	A2b	0.039393	0.110236	1	68
CL1Contig15408	LOC105049260	AT3G57870	SUMO-conjugating enzyme UBC9-B OS=Danio rerio GN=ube2ib PE=1 SV=1	Q9DDJ0	Ubiquitin carrier protein OS=Elaeis guineensis var. tenera PE=2 SV=1	B3TLZ3	Sumo conjugation enzyme 1	EgSCE1	posttranslational modification (sumoylation)	EgSCE1 /Protein binding / SUMO CONJUGATION ENZYME 1/ expressed in flowers at the moment of abscission, 1 day seedling, floral transition/higher sensitivity to ABA/Conjugation of the post-translational modification (PTM) Small Ubiquitin-like Modifier (SUMO) is a highly conserved and important mechanism to regulate protein function in eukaryotes (Mazur et al 2017 FPS).	CL1Contig15408	D9	Ubiquitin-conjugating enzyme E2 I (AHRD V1 ***- B6U359_MAIZE); contains Interpro domain(s) IPR000608 Ubiquitin-conjugating enzyme, E2	Solyc02g093110.1.1	| Symbols: AHUS5, EMB1637, SCE1, SCE1A, ATSCE1 | SCE1 (SUMO CONJUGATION ENZYME 1); SUMO ligase | chr3:21428831-21430110 REVERSE	SUMO-conjugating enzyme UBC9-B OS=Danio rerio GN=ube2ib PE=1 SV=1	Q9DDJ0	Ubiquitin carrier protein OS=Elaeis guineensis var. tenera PE=2 SV=1	B3TLZ3	XM_010928854.2	4.71872	a	24.0454	b	15.8546	b	0.98144	0.958635	0.684256	9	9	LOC105049260	15.8546	4.71872	24.0454	0	1	1	203.319	122.873	60.7081	comparable	386.901	B2a	1	0.604336	0.298585	201
CL1Contig6450	LOC105050145	AT4G36910	Uncharacterized protein MJ1426 OS=Methanocaldococcus jannaschii GN=MJ1426 PE=4 SV=1	Q58821	Putative uncharacterized protein OS=Ricinus communis GN=RCOM_0320290 PE=4 SV=1	B9T7X1	Cystathionine beta-synthase (CBS) family protein	EgCBSX1/LEJ2	redox homeostasis (lignin polymerization)	EgCBSX-2 /Redox detoxification / regulate the activation of thioredoxins and thereby control cellular H2O2 levels / expressed in dry seed and senescence seed. CBSX2 located in the chloroplast plays a critical role in thickening of the secondary cell walls of the endothecium during anther dehiscence in Arabidopsis (Jung et al 2012 PCP)	CL1Contig6450	A6	CBS domain-containing protein-like (AHRD V1 ***- B8AP73_ORYSI); contains Interpro domain(s) IPR000644 Cystathionine beta-synthase, core	Solyc01g107860.1.1	| Symbols: LEJ2, CDCP2 | LEJ2 (LOSS OF THE TIMING OF ET AND JA BIOSYNTHESIS 2) | chr4:17391016-17393218 REVERSE	Uncharacterized protein MJ1426 OS=Methanocaldococcus jannaschii GN=MJ1426 PE=4 SV=1	Q58821	Putative uncharacterized protein OS=Ricinus communis GN=RCOM_0320290 PE=4 SV=1	B9T7X1	XM_010930044.2	84.937	a	19.2363	b	14.922	b	0.999265	1	0.505699	9	3 6 9	LOC105050145	14.922	84.937	19.2363	1	0	1	8.35775	157.054	269.508	comparable	434.92	B1b	0.0310111	0.582742	1	165
CL1Contig7804	LOC105054707	AT5G62190	DEAD-box ATP-dependent RNA helicase 7 OS=Spinacia oleracea GN=RH7 PE=2 SV=1	Q41382	Dead box ATP-dependent RNA helicase, putative OS=Ricinus communis GN=RCOM_1498590 PE=3 SV=1	B9R9L5	DEAD box RNA helicase (PRH75)	EgPRH75	RNA metabolism	PRH75/RNA metabolism / RNA processing/ express in senescent organ	CL1Contig7804	D5	ATP-dependent DEAD-box RNA helicase DeaD (AHRD V1 *-** D5SAR5_9MICC); contains Interpro domain(s) IPR011545 DNA/RNA helicase, DEAD/DEAH box type, N-terminal	Solyc03g007010.1.1	| Symbols: PRH75 | PRH75; ATP-dependent helicase/ DEAD/H-box RNA helicase binding | chr5:24980542-24983879 REVERSE	DEAD-box ATP-dependent RNA helicase 7 OS=Spinacia oleracea GN=RH7 PE=2 SV=1	Q41382	Dead box ATP-dependent RNA helicase, putative OS=Ricinus communis GN=RCOM_1498590 PE=3 SV=1	B9R9L5	XM_010936277.2	45.6143	a	139.463	b	116.578	b	0.999974	0.999999	0.655306	9	9	LOC105054707	116.578	45.6143	139.463	0	1	1	329.494	155.775	91.4453	comparable	576.714	B1a	1	0.47277	0.277533	77
CL1Contig26253	LOC105034923	unclear	Protein phosphatase 1 regulatory subunit pprA OS=Dictyostelium discoideum GN=pprA PE=3 SV=1	Q54Q39	AER OS=Zea mays PE=2 SV=1	B6U4R0	Leucine-rich repeat (LRR) family protein	LOC105034923	signalling	pas le même At par BLASTP dans TAIR AT5G01210.1 | Symbols:no symbol available | no full name av... 488 e-138 pas de pub specifique	CL1Contig26253	C1	Phosphatase 1 regulatory subunit 7 (AHRD V1 **-* C1C4C3_RANCA); contains Interpro domain(s) IPR001611 Leucine-rich repeat	Solyc05g018150.1.1	| Symbols: | leucine-rich repeat family protein | chr5:6649663-6651564 FORWARD	Protein phosphatase 1 regulatory subunit pprA OS=Dictyostelium discoideum GN=pprA PE=3 SV=1	Q54Q39	AER OS=Zea mays PE=2 SV=1	B6U4R0	XM_010910257.2	276.557	a	202.776	b	12.9182	c	0.975	1	1	3	3 9	LOC105034923	12.9182	294.284	202.776	1	0	1	3.34781	135.314	251.981	comparable	390.643	B1b	0.013286	0.537002	1	167
CL1Contig11148	LOC105054206	AT1G01540	Probable serine/threonine-protein kinase At1g01540 OS=Arabidopsis thaliana GN=At1g01540 PE=1 SV=2	Q3EDL4	Os03g0125600 protein OS=Oryza sativa subsp. japonica GN=Os03g0125600 PE=4 SV=1	Q10SE3	Protein kinase superfamily protein	LOC105054206	signalling	Protein kinase superfamily protein, no reference for function	CL1Contig11148	A4	Receptor-like protein kinase (AHRD V1 ***- Q9LYS5_ARATH); contains Interpro domain(s) IPR002290 Serine/threonine protein kinase	Solyc01g094940.1.1	| Symbols: | ATP binding / kinase/ protein kinase/ protein serine/threonine kinase/ protein tyrosine kinase | chr4:550723-552847 FORWARD	Probable serine/threonine-protein kinase At1g01540 OS=Arabidopsis thaliana GN=At1g01540 PE=1 SV=2	Q3EDL4	Os03g0125600 protein OS=Oryza sativa subsp. japonica GN=Os03g0125600 PE=4 SV=1	Q10SE3	XM_010935663.2	94.3745	a	14.4272	b	22.3829	b	0.999954	1	0.377168	9	6 9	LOC105054206	22.3829	94.3745	14.4272	1	0	1	3.28507	26.7369	81.7232	comparable	111.745	B2a	0.0401975	0.327164	1	319
CL1Contig8006	LOC105055839	AT4G37680	Adiponectin receptor protein 2 OS=Homo sapiens GN=ADIPOR2 PE=1 SV=1	Q86V24	Predicted protein OS=Populus trichocarpa GN=POPTRDRAFT_1083980 PE=4 SV=1	B9HFZ8	Heptahelical protein 4	EgHHP4	signalling	famille de 7 membres; 1 seule pub; signalling; sucrose signalling ; hormone signalling; upregulated in senescent and dehiscent organs Keplikova atlas https://academic.oup.com/jxb/article/56/422/3137/749516	CL1Contig8006	B5	Adiponectin receptor 2 (AHRD V1 *-** Q5TYU5_DANRE); contains Interpro domain(s) IPR004254 Hly-III related	Solyc02g092230.1.1	| Symbols: HHP4 | HHP4 (heptahelical protein 4); receptor | chr4:17701231-17702568 FORWARD	Adiponectin receptor protein 2 OS=Homo sapiens GN=ADIPOR2 PE=1 SV=1	Q86V24	Predicted protein OS=Populus trichocarpa GN=POPTRDRAFT_1083980 PE=4 SV=1	B9HFZ8	XM_010937839.2	86.51	a	38.4726	b	39.1702	b	0.973877	0.999903	0	9	6 9	LOC105055839	39.1702	86.51	38.4726	1	0	1	15.482	88.7379	189.798	comparable	294.018	B1b	0.0815708	0.467538	1	155
CL1Contig7072	LOC105042519	AT4G19110	Cyclin-dependent kinase F-4 OS=Oryza sativa subsp. japonica GN=CDKF-4 PE=2 SV=1	Q6Z8C8	Chromosome chr2 scaffold_140, whole genome shotgun sequence OS=Vitis vinifera GN=GSVIVT00003204001 PE=4 SV=1	A7QQ47	Cyclin-dependent kinase F-4	LOC105042519	signalling	Protein kinase / Postranslational modification/ expressed in anthers before opening and in floral abscission stage. No article	CL1Contig7072	A3	Cell division protein kinase 7 (AHRD V1 ***- CDK7_HUMAN); contains Interpro domain(s) IPR002290 Serine/threonine protein kinase	Solyc08g005470.1.1	| Symbols: | protein kinase, putative | chr4:10454770-10457468 REVERSE	Cyclin-dependent kinase F-4 OS=Oryza sativa subsp. japonica GN=CDKF-4 PE=2 SV=1	Q6Z8C8	Chromosome chr2 scaffold_140, whole genome shotgun sequence OS=Vitis vinifera GN=GSVIVT00003204001 PE=4 SV=1	A7QQ47	XM_010919776.2	59.7705	a	19.2363	b	3.73049	c	0.979681	1	0.984007	9	9	LOC105042519	10.2588	94.3745	24.0454	1	0	1	12.9212	75.3941	87.9184	comparable	176.234	B2a	0.146968	0.857546	1	295
CL1Contig20611	LOC105059616	AT2G16600	Peptidyl-prolyl cis-trans isomerase OS=Lupinus luteus PE=2 SV=1	O49886	Peptidyl-prolyl cis-trans isomerase OS=Elaeis guineensis var. tenera PE=2 SV=1	B3TLP9	Rotamase Cytosolic cyclophilin 3	EgROC3	signalling	ROC3, (ROC3, rotamase CyP 3, protein folding), cytosolic cyclophilin ROC3, many general proteome articles, plasmadesma, cell wall, golgi, but no clear function	CL1Contig20611	D1	Peptidyl-prolyl cis-trans isomerase (AHRD V1 ***- Q9XF12_SOLTU); contains Interpro domain(s) IPR002130 Peptidyl-prolyl cis-trans isomerase, cyclophilin-type	Solyc01g111170.1.1	| Symbols: ROC3 | ROC3; peptidyl-prolyl cis-trans isomerase | chr2:7200862-7201383 FORWARD	Peptidyl-prolyl cis-trans isomerase OS=Lupinus luteus PE=2 SV=1	O49886	Peptidyl-prolyl cis-trans isomerase OS=Elaeis guineensis var. tenera PE=2 SV=1	B3TLP9	XM_010942984.2	64.4892	a	173.127	b	108.184	c	0.999979	0.996436	0.985399	9	9	LOC105059616	108.184	64.4892	173.127	0	1	1	1391.09	740.107	264.857	comparable	2396.06	A2a	1	0.532034	0.190395	15
CL1Contig18543	LOC105042221	AT3G22910	Putative calcium-transporting ATPase 11, plasma membrane-type OS=Arabidopsis thaliana GN=ACA11 PE=2 SV=1	Q9M2L4	Cation-transporting atpase plant, putative OS=Ricinus communis GN=RCOM_1427470 PE=3 SV=1	B9REP4	Auto-inhibited Ca2+ ATPase 13	EgACA13	signalling	ACA13, auto-inhibited Ca2+ ATPase 13, calcium ion transmembrane transport, ACA13 protein localized to the plasma membrane and to vesicles near the Golgi body and accumulated at the pollen tube penetration site after pollination	CL1Contig18543	D7	Calcium-transporting ATPase 1 (AHRD V1 **** Q7XBH9_CERRI); contains Interpro domain(s) IPR006408 ATPase, P-type, calcium-transporting, PMCA-type	Solyc07g008320.1.1	| Symbols: ACA9, ATACA9 | ACA9 (AUTOINHIBITED CA(2+)-ATPASE 9); calcium-transporting ATPase/ calmodulin binding | chr3:7425770-7431941 FORWARD	Putative calcium-transporting ATPase 11, plasma membrane-type OS=Arabidopsis thaliana GN=ACA11 PE=2 SV=1	Q9M2L4	Cation-transporting atpase plant, putative OS=Ricinus communis GN=RCOM_1427470 PE=3 SV=1	B9REP4	XM_010919342.2	17.728	a	54.9393	b	136.564	c	0.992127	1	1	3	3	LOC105042221	136.564	17.728	54.9393	0	1	1	117.932	91.6246	22.2802	comparable	231.837	B2a	1	0.77693	0.188925	229
CL1Contig15876	LOC105044577	AT2G30020	Probable protein phosphatase 2C 32 OS=Oryza sativa subsp. japonica GN=Os03g0292100 PE=2 SV=1	Q10MX1	Protein phosphatase 2c, putative OS=Ricinus communis GN=RCOM_1359910 PE=3 SV=1	B9S5C5	Protein phosphatase 2C/MAPK phosphatase	EgAP2C1	signalling	AP2C1/Postranslational modification/ Protein phosphatase 2C /MAPK phosphatase that negatively regulates MPK4 and MPK6 / regulating stress hormone - 10.1105/tpc.106.049585/regules ABA-inducible gene expression- 10.1104/pp.110.156109 / expressed in senescent organ	CL1Contig15876	D1	Integrin-linked kinase-associated serine/threonine phosphatase 2C (AHRD V1 **** ILKAP_BOVIN); contains Interpro domain(s) IPR015655 Protein phosphatase 2C	Solyc06g082080.1.1	| Symbols: | protein phosphatase 2C, putative / PP2C, putative | chr2:12814437-12815904 FORWARD	Probable protein phosphatase 2C 32 OS=Oryza sativa subsp. japonica GN=Os03g0292100 PE=2 SV=1	Q10MX1	Protein phosphatase 2c, putative OS=Ricinus communis GN=RCOM_1359910 PE=3 SV=1	B9S5C5	XM_010922514.2	3.5456	a	38.957	b	27.6819	b	0.999045	0.984127	0.720121	3	3	LOC105044577	27.6819	3.5456	38.957	0	1	1	161.187	71.3336	24.024	comparable	256.545	B2a	1	0.442552	0.149044	212
CL1Contig16961	LOC105051708	AT1G72180	Receptor-like protein kinase HAIKU2 OS=Arabidopsis thaliana GN=IKU2 PE=1 SV=1	Q9LJM4	Putative uncharacterized protein OS=Zea mays PE=2 SV=1	C0P3M9	Receptor-like protein kinase HSL1	EgHSL1/CEPR2	signalling	HSL1, CEPR2, (similar to HAESA-like leucine-rich repeat receptor kinases) (LRR-RK), receptor for CEP1 peptide. Mediates nitrate uptake signaling	CL1Contig16961	D7	Receptor kinase (AHRD V1 **** D9IAP8_GOSHI); contains Interpro domain(s) IPR002290 Serine/threonine protein kinase	Solyc06g065260.1.1	| Symbols: RLK5, HAE | HAE (HAESA); ATP binding / kinase/ protein kinase/ protein serine/threonine kinase | chr4:14077894-14080965 FORWARD	Receptor-like protein kinase HAIKU2 OS=Arabidopsis thaliana GN=IKU2 PE=1 SV=1	Q9LJM4	Putative uncharacterized protein OS=Zea mays PE=2 SV=1	C0P3M9	XM_010932275.2	7.07647	a	29.1014	b	43.4177	b	0.99318	0.999203	0.856031	6	6	LOC105051708	43.4177	7.07647	29.1014	0	1	1	121.964	22.9987	18.1271	comparable	163.09	B2a	1	0.18857	0.148627	217
CL1Contig3855	LOC105058994	AT2G40060			Putative uncharacterized protein OS=Vitis vinifera GN=VITISV_004099 PE=4 SV=1	A5BXH1	Clathrin light chain protein 2	EgCLC2	signalling (auxin efflux)	EgCLC2 / Vesicle - endocytosis - auxin efflux - clathrin (Zhang et al 2017 PCE) / expressed in silique dehisence/	CL1Contig3855	D3	Unknown Protein (AHRD V1); contains Interpro domain(s) IPR000996 Clathrin light chain	Solyc02g078540.1.1	| Symbols: | protein binding / structural molecule | chr2:16726564-16728001 FORWARD			Putative uncharacterized protein OS=Vitis vinifera GN=VITISV_004099 PE=4 SV=1	A5BXH1	XM_010942105.2	9.43745	a	38.4726	b	23.3156	b	0.992444	0.959496	0.823069	9	9	LOC105058994	23.3156	9.43745	38.4726	0	1	1	109.282	95.404	39.4638	comparable	244.15	B2a	1	0.873008	0.361119	226
CL1Contig5018	LOC105043053	AT3G04580	Ethylene receptor 2 OS=Arabidopsis thaliana GN=ETR2 PE=1 SV=1	Q0WPQ2	Ethylene receptor homologue OS=Zea mays GN=ZmETR2 PE=2 SV=1	Q9FXT2	Signal transduction histidine kinase, hybrid-type, ethylene sensor/ETHYLENE INSENSITIVE 4	EgEIN4	signalling (ethylene perception)	EgEIN4 / ethylen - signaling / ETHYLENE INSENSITIVE 4 (AT3G04580) / ethylen receptor/ expressed in senescent petiole, seed germination; young root	CL1Contig5018	A7	Ethylene receptor (AHRD V1 **** Q9XET8_SOLLC); contains Interpro domain(s) IPR001789 Signal transduction response regulator, receiver region IPR014525 Signal transduction histidine kinase, hybrid-type, ethylene sensor IPR005467 Signal transduction histidine kinase, core	Solyc06g053710.1.1	| Symbols: ETR2 | ETR2 (ethylene response 2); ethylene binding / glycogen synthase kinase 3/ protein histidine kinase/ receptor | chr3:8255156-8257560 FORWARD	Ethylene receptor 2 OS=Arabidopsis thaliana GN=ETR2 PE=1 SV=1	Q0WPQ2	Ethylene receptor homologue OS=Zea mays GN=ZmETR2 PE=2 SV=1	Q9FXT2	XM_010920466.2	165.155	a	100.991	b	94.1949	b	0.962761	0.999	0.307407	9	6 9	LOC105043053	94.1949	165.155	100.991	1	0	1	13.7901	92.9383	161.441	comparable	268.169	B1b	0.0854187	0.57568	1	157
CL1Contig8813	LOC105053636	AT1G75800	Thaumatin-like protein 1a OS=Malus domestica GN=TL1 PE=1 SV=1	Q9FSG7	Predicted protein OS=Populus trichocarpa GN=POPTRDRAFT_672749 PE=4 SV=1	B9N6S6	Pathogenesis-related thaumatin protein	EgThaumatin PR	stress	Pathogenesis-related thaumatin superfamily protein, PR-protein, no reference for function	CL1Contig8813	A2	Thaumatin-like protein (AHRD V1 ***- Q9ZQY9_ARATH); contains Interpro domain(s) IPR001938 Thaumatin, pathogenesis-related	Solyc03g033490.1.1	| Symbols: | pathogenesis-related thaumatin family protein | chr1:28458889-28460447 FORWARD	Thaumatin-like protein 1a OS=Malus domestica GN=TL1 PE=1 SV=1	Q9FSG7	Predicted protein OS=Populus trichocarpa GN=POPTRDRAFT_672749 PE=4 SV=1	B9N6S6	XM_010934887.2	833.641	a	38.4726	b	76.4751	b	0.999	0.999	0.939396	9	6 9	LOC105053636	76.4751	833.641	38.4726	1	0	1	4.24374	60.323	20486.6	comparable	20551.1	A1	0.000207147	0.00294451	1	11
CL1Contig11223	LOC105038154	AT1G80920	Chaperone protein dnaJ 8, chloroplastic OS=Arabidopsis thaliana GN=ATJ8 PE=2 SV=1	Q9SAG8	Chaperone protein dnaJ 8, chloroplast, putative OS=Ricinus communis GN=RCOM_1442130 PE=4 SV=1	B9RGM8	Chaperone DnaJ-domain superfamily protein	EgJ8	stress	J8, Chaperone DnaJ-domain superfamily protein, response oxidative stress, nuclear encoded soluble protein found in the chloroplast stroma. Negatively regulated by light and has rapid turnover in darkness.	CL1Contig11223	B5	Chaperone protein dnaJ (AHRD V1 *-*- C5UZI2_CLOBO); contains Interpro domain(s) IPR001623 Heat shock protein DnaJ, N-terminal	Solyc03g117590.1.1	| Symbols: J8 | J8; heat shock protein binding / unfolded protein binding | chr1:30403863-30404549 REVERSE	Chaperone protein dnaJ 8, chloroplastic OS=Arabidopsis thaliana GN=ATJ8 PE=2 SV=1	Q9SAG8	Chaperone protein dnaJ 8, chloroplast, putative OS=Ricinus communis GN=RCOM_1442130 PE=4 SV=1	B9RGM8	XM_010913867.2	147.853	a	67.3271	b	97.9254	b	0.996422	0.996	0.789983	9	9	LOC105038154	97.9254	147.853	67.3271	1	0	1	8.43534	268.295	657.328	comparable	934.058	A2a	0.0128328	0.40816	1	50
CL1Contig16469	LOC105042507	AT3G22370	Alternative oxidase 1a, mitochondrial OS=Arabidopsis thaliana GN=AOX1A PE=1 SV=2	Q39219	Alternative oxidase OS=Arabidopsis thaliana GN=hsr3 PE=2 SV=1	Q9ZRT8	Alternative oxidase 1A	EgAOX1A	stress	AOX1A, Alternative Oxidase, regulating cellular redox homeostasis and ROS generation, prevents excess reactive oxygen species formation, isoform of alternative oxidase that is expressed in rosettes, flowers, and root. The alternative oxidase of plant mitochondria transfers electrons from the ubiquinone pool to oxygen without energy conservations. It is regulated through transcriptional control an…	CL1Contig16469	A2	Alternative oxidase (AHRD V1 **** Q84V47_SOLLC); contains Interpro domain(s) IPR002680 Alternative oxidase	Solyc08g075540.1.1	| Symbols: AOX1A, ATAOX1A | AOX1A (ALTERNATIVE OXIDASE 1A); alternative oxidase | chr3:7906890-7908416 FORWARD	Alternative oxidase 1a, mitochondrial OS=Arabidopsis thaliana GN=AOX1A PE=1 SV=2	Q39219	Alternative oxidase OS=Arabidopsis thaliana GN=hsr3 PE=2 SV=1	Q9ZRT8	XM_010919751.2	47.1872	a	4.80908	b	12.1241	b	0.997322	0.999984	0.452469	9	9	LOC105042507	12.1241	47.1872	4.80908	1	0	1	69.8466	151.123	445.936	comparable	666.905	B1b	0.156629	0.338889	1	178
CL1Contig10582	LOC105041854	AT1G54130	Probable guanosine-3',5'-bis(diphosphate) 3'-pyrophosphohydrolase OS=Synechocystis sp. (strain PCC 6803) GN=spoT PE=3 SV=1	P74007	RelA/SpoT-like protein OS=Ipomoea nil GN=RSH2 PE=2 SV=1	A8DD65	Guanosine tetraphosphate metabolism	LOC105041854	stress	RSH3, RELA/SPOT homolog 3, stress-induced accumulation of two nucleotides, guanosine penta- and tetraphosphate, appear to maintain plastid ppGpp homeostasis in response to different environmental stimuli	CL1Contig10582	C4	(P)ppGpp synthetase I (GTP pyrophosphokinase) SpoT/RelA (AHRD V1 *--* Q2RHV7_MOOTA); contains Interpro domain(s) IPR007685 RelA/SpoT	Solyc03g123370.1.1	| Symbols: RSH2, AT-RSH2, ATRSH2 | RSH2 (RELA-SPOT HOMOLOG 2); GTP diphosphokinase | chr3:4650902-4653514 REVERSE	Probable guanosine-3',5'-bis(diphosphate) 3'-pyrophosphohydrolase OS=Synechocystis sp. (strain PCC 6803) GN=spoT PE=3 SV=1	P74007	RelA/SpoT-like protein OS=Ipomoea nil GN=RSH2 PE=2 SV=1	A8DD65	XM_010918910.2	70.7647	a	9.25953	b	33.2018	c	1	0.980193	0.99899	6	6	LOC105041854	33.2018	70.7647	9.25953	1	0	1	18.9279	58.935	87.7442	comparable	165.607	B2a	0.215716	0.671668	1	300
CL1Contig2921	LOC105053748	AT4G38660	Thaumatin-like protein 1 OS=Pyrus pyrifolia GN=TL1 PE=1 SV=1	O80327	Chromosome chr4 scaffold_83, whole genome shotgun sequence OS=Vitis vinifera GN=GSVIVT00036771001 PE=4 SV=1	A7QDW9	Pathogenesis-related thaumatin superfamily protein	LOC105053748	stress	Pathogenesis-related thaumatin superfamily protein, PR-protein, no reference for function	CL1Contig2921	B2	Thaumatin-like protein (AHRD V1 ***- Q9STX6_ARATH); contains Interpro domain(s) IPR001938 Thaumatin, pathogenesis-related	Solyc01g111330.1.1	| Symbols: | thaumatin, putative | chr4:18066448-18067792 REVERSE	Thaumatin-like protein 1 OS=Pyrus pyrifolia GN=TL1 PE=1 SV=1	O80327	Chromosome chr4 scaffold_83, whole genome shotgun sequence OS=Vitis vinifera GN=GSVIVT00036771001 PE=4 SV=1	A7QDW9	XM_010935018.2	23.5882	a	3.96837	b	5.10797	b	0.999639	0.967776	0.446079	6	6 9	LOC105053748	5.10797	23.5882	3.96837	1	0	1	19.0302	16.6905	85.4715	comparable	121.192	B2a	0.22265	0.195275	1	316
CL1Contig9945	LOC105050418	AT1G78900	V-type proton ATPase catalytic subunit A OS=Arabidopsis thaliana GN=VHA-A PE=2 SV=1	O23654	Vacuolar H+-ATPase A2 subunit isoform OS=Solanum lycopersicum PE=2 SV=1	Q84XV7	Vacuolar ATP synthase subunit A	EgVHA-A	stress	VHA-A, catalytic subunit A of the vacuolar ATP synthase. Mutants are devoid of vacuolar ATPase activity as subunit A is encoded only by this gene and show strong defects in male gametophyte development and in Golgi stack morphologintracellular sequestration of heavy metals under stress,	CL1Contig9945	A6	V-type ATP synthase alpha chain (AHRD V1 ***- VATA_METKA); contains Interpro domain(s) IPR005725 ATPase, V1 complex, subunit A	Solyc06g063330.1.1	| Symbols: VHA-A | VHA-A (VACUOLAR ATP SYNTHASE SUBUNIT A); ATP binding / hydrogen ion transporting ATP synthase, rotational mechanism / hydrolase, acting on acid anhydrides, catalyzing transmembrane movement of substances / proton-transporting ATPase, rotational mechanism | chr1:29660463-29664575 FORWARD	V-type proton ATPase catalytic subunit A OS=Arabidopsis thaliana GN=VHA-A PE=2 SV=1	O23654	Vacuolar H+-ATPase A2 subunit isoform OS=Solanum lycopersicum PE=2 SV=1	Q84XV7	XM_010930422.2	127.406	a	62.518	b	81.1382	b	0.98689	0.99649	0.559858	9	9	LOC105050418	81.1382	127.406	62.518	1	0	1	44.759	128.854	171.208	comparable	344.822	B1b	0.26143	0.752617	1	148
CL1Contig18549	LOC105052000	AT1G74450	Serine carboxypeptidase 2 OS=Hordeum vulgare GN=CBP2 PE=1 SV=2	P08818	Chromosome chr18 scaffold_59, whole genome shotgun sequence OS=Vitis vinifera GN=GSVIVT00031761001 PE=4 SV=1	A7Q7B0	BYPASS 1-like protein (DUF793)	EgBPS1-like	stress	BPS1-like protein (BYPASS 1), link between multiple environmental stresses, plant height and pollen development, signalling, SAM maintenance	CL1Contig18549	B6	Exocyst subunit Exo70-interacting protein Roh1 (Fragment) (AHRD V1 *-*- C1IJU1_TOBAC); contains Interpro domain(s) IPR008511 Protein of unknown function DUF793	Solyc04g071480.1.1	| Symbols: | unknown protein | chr1:27982737-27983930 FORWARD	Serine carboxypeptidase 2 OS=Hordeum vulgare GN=CBP2 PE=1 SV=2	P08818	Chromosome chr18 scaffold_59, whole genome shotgun sequence OS=Vitis vinifera GN=GSVIVT00031761001 PE=4 SV=1	A7Q7B0	XM_010932675.2	42.5472	a	128.858	b	134.719	b	0.999969	0.999962	0.25	3	3	LOC105052000	134.719	42.5472	128.858	0	1	1	563.047	202.588	131.064	comparable	896.699	B1a	1	0.359807	0.232776	74
CL1Contig4234	LOC105059363	AT2G18050	Histone H1 OS=Solanum pennellii PE=2 SV=1	P40267	Histone H1 (Fragment) OS=Hyacinthus orientalis GN=H15 PE=2 SV=1	Q676W4	Histone H1-3	EgHIS1-3	stress	HIS1-3, histone H1-3, drought-stress-inducible, structurally divergent linker histone whose gene expression is induced by dehydration and ABA, no reference for function	CL1Contig4234	D8	H1 histone-like protein (AHRD V1 ***- Q43511_SOLLC); contains Interpro domain(s) IPR005818 Histone H1/H5	Solyc02g084240.1.1	| Symbols: HIS1-3 | HIS1-3 (HISTONE H1-3); DNA binding / nucleosomal DNA binding | chr2:7846095-7846670 FORWARD	Histone H1 OS=Solanum pennellii PE=2 SV=1	P40267	Histone H1 (Fragment) OS=Hyacinthus orientalis GN=H15 PE=2 SV=1	Q676W4	XM_010942636.2	7.86454	a	38.4726	b	21.4503	b	0.996133	0.965615	0.872596	9	9	LOC105059363	21.4503	7.86454	38.4726	0	1	1	321.139	24.6058	28.4116	comparable	374.156	B1a	1	0.0766204	0.0884715	84
CL1Contig23139	LOC105044027	AT4G38580	Poly(A) polymerase OS=Dictyostelium discoideum GN=papA PE=3 SV=1	Q54J73	Farnesylated protein 1 OS=Hordeum vulgare var. distichum GN=fp1 PE=2 SV=1	Q8GTD3	Farnesylated protein 6	EgFP6	stress	classe de prot spéciale, semblent impliquées ds 3 process : metal detox, drought stress resp, plant–pathogen interactions	CL1Contig23139	D1	Metal ion binding protein (AHRD V1 **-* D7MN12_ARALY); contains Interpro domain(s) IPR006121 Heavy metal transport/detoxification protein	Solyc02g083550.1.1	| Symbols: ATFP6, HIPP26 | ATFP6 (FARNESYLATED PROTEIN 6); metal ion binding | chr4:18034596-18035693 FORWARD	Poly(A) polymerase OS=Dictyostelium discoideum GN=papA PE=3 SV=1	Q54J73	Farnesylated protein 1 OS=Hordeum vulgare var. distichum GN=fp1 PE=2 SV=1	Q8GTD3	XM_010921800.2	10.6368	a	53.9404	b	47.982	b	0.999062	0.995092	0.342457	3	3	LOC105044027	47.982	10.6368	53.9404	0	1	1	392.855	243.303	14.6156	comparable	650.775	B1a	1	0.619321	0.0372035	88
CL1Contig22867	LOC105033708	AT2G16060	Non-symbiotic hemoglobin 1 OS=Medicago sativa GN=MHB1 PE=2 SV=1	Q9FVL0	Non-symbiotic hemoglobin class 1 OS=Malus domestica GN=GLB1 PE=2 SV=1	Q5GLZ7	Nonsymbiotic hemoglobin 1	EgHB1	stress (cell wall metabolism)	HB1, AHb1, nonsymbiotic hemoglobin 1, improves oxidative stress tolerance, overexpression represses energy-demanding processes, particular in cell wall metabolism, scavenges NO through production of S-nitrosohemoglobin and reduces NO emission under hypoxic stress, indicating its role in NO detoxification	CL1Contig22867	C3	Non-symbiotic hemoglobin protein (AHRD V1 ***- Q4VIX3_GOSHI); contains Interpro domain(s) IPR001032 Leghaemoglobin	Solyc07g008240.1.1	| Symbols: GLB1, AHB1, ARATH GLB1, NSHB1, ATGLB1 | AHB1 (ARABIDOPSIS HEMOGLOBIN 1); oxygen binding / oxygen transporter | chr2:6982782-6983522 REVERSE	Non-symbiotic hemoglobin 1 OS=Medicago sativa GN=MHB1 PE=2 SV=1	Q9FVL0	Non-symbiotic hemoglobin class 1 OS=Malus domestica GN=GLB1 PE=2 SV=1	Q5GLZ7	XM_010908610.2	31.9104	a	0.998896	b	0	b	0.999995	0.999956	0.158079	3	3	LOC105033708	0	31.9104	0.998896	1	0	1	0.383666	95.5059	371.477	comparable	467.366	B1b	0.00103281	0.257098	1	187
CL1Contig6131	LOC105042655	AT4G35090	Catalase-1/2 OS=Glycine max GN=CAT1 PE=2 SV=1	P29756	Catalase OS=Populus jackii PE=2 SV=1	A9PJC6	Catalase 2	EgCAT2.1	stress (defense, JA increase, auxin decrease)	CAT2, coordinates SA repression of auxin accumulation and promotes JA biosynthesis in plant defense, Encodes a peroxisomal catalase, highly expressed in bolts and leaves. mRNA expression patterns show circadian regulation with mRNA levels being high in the subjective early morning. Loss of function mutations have increased H2O2 levels and increased H2O2 sensitivity. Mutants accumulate more toxic …	CL1Contig6131	A7	Catalase (AHRD V1 **** Q8L7J7_CAPAN); contains Interpro domain(s) IPR018028 Catalase related subgroup	Solyc04g082460.1.1	| Symbols: CAT3, SEN2, ATCAT3 | CAT3 (CATALASE 3); catalase | chr1:7143142-7145807 FORWARD	Catalase-1/2 OS=Glycine max GN=CAT1 PE=2 SV=1	P29756	Catalase OS=Populus jackii PE=2 SV=1	A9PJC6	XM_010919942.2	35.456	a	14.9834	b	12.9182	b	0.967715	0.964328	0.18219	3	3	LOC105042655	12.9182	35.456	14.9834	1	0	1	4.72935	47.2503	88.6586	comparable	140.638	B2a	0.0533433	0.532947	1	302
CL1Contig6237	LOC105059701	AT4G35090	Catalase isozyme 3 OS=Nicotiana plumbaginifolia GN=CAT3 PE=2 SV=1	P49317	Catalase OS=Populus deltoides GN=cat1 PE=3 SV=1	Q1XFN0	Catalase 2	EgCAT2.2	stress (defense, JA increase, auxin decrease)	CAT2, coordinates SA repression of auxin accumulation and promotes JA biosynthesis in plant defense, Encodes a peroxisomal catalase, highly expressed in bolts and leaves. mRNA expression patterns show circadian regulation with mRNA levels being high in the subjective early morning. Loss of function mutations have increased H2O2 levels and increased H2O2 sensitivity. Mutants accumulate more toxic …	CL1Contig6237	B6	Catalase (AHRD V1 **** Q8L7J7_CAPAN); contains Interpro domain(s) IPR018028 Catalase related subgroup	Solyc04g082460.1.1	| Symbols: CAT3, SEN2, ATCAT3 | CAT3 (CATALASE 3); catalase | chr1:7143142-7145807 FORWARD	Catalase isozyme 3 OS=Nicotiana plumbaginifolia GN=CAT3 PE=2 SV=1	P49317	Catalase OS=Populus deltoides GN=cat1 PE=3 SV=1	Q1XFN0	XM_010943120.2	94.353	a	64.1553	b	22.9859	c	0.960545	0.99998	0.998882	6	6	LOC105059701	22.9859	94.353	64.1553	1	0	1	32.291	89.4285	126.678	comparable	248.397	B2a	0.254906	0.705951	1	268
CL1Contig11305	LOC105033964	AT4G16260	Glucan endo-1,3-beta-glucosidase OS=Vitis vinifera GN=GSVIVT00022223001 PE=1 SV=1	A7PQW3	Beta-1,3-glucanase OS=Elaeis guineensis var. tenera PE=2 SV=1	B3TLW8	beta-1,3-endoglucanase	LOC105033964	stress (defense)	Encodes a putative beta-1,3-endoglucanase that interacts with the 30C02 cyst nematode effector. May play a role in host defense.defense response against H. schachtii infection, cell wall?,	CL1Contig11305	A2	Beta-1 3-glucanase (AHRD V1 ***- Q68V46_OLEEU); contains Interpro domain(s) IPR000490 Glycoside hydrolase, family 17	Solyc10g079860.1.1	| Symbols: | catalytic/ cation binding / hydrolase, hydrolyzing O-glycosyl compounds | chr4:9200180-9201441 REVERSE	Glucan endo-1,3-beta-glucosidase OS=Vitis vinifera GN=GSVIVT00022223001 PE=1 SV=1	A7PQW3	Beta-1,3-glucanase OS=Elaeis guineensis var. tenera PE=2 SV=1	B3TLW8	XM_010908949.1	424.685	a	312.59	b	323.62	b	0.975	0.999	0.1	9	3 9	LOC105033964	323.62	424.685	312.59	1	0	1	3.81125	17.7184	5030.54	comparable	5052.07	A1	0.000757621	0.00352217	1	7
CL1Contig11062	LOC105045349	AT4G16260	Lichenase OS=Nicotiana plumbaginifolia GN=GN1 PE=2 SV=3	P07979	Beta-1,3-glucanase OS=Elaeis guineensis var. tenera PE=2 SV=1	B3TLW8	beta-1,3-endoglucanase	LOC105045349	stress (defense)	Encodes a putative beta-1,3-endoglucanase that interacts with the 30C02 cyst nematode effector. May play a role in host defense.defense response against H. schachtii infection, cell wall?,	CL1Contig11062	A2	Beta-1 3-glucanase (AHRD V1 ***- Q9SYX6_TOBAC); contains Interpro domain(s) IPR000490 Glycoside hydrolase, family 17	Solyc01g008610.1.1	| Symbols: | catalytic/ cation binding / hydrolase, hydrolyzing O-glycosyl compounds | chr4:9200180-9201441 REVERSE	Lichenase OS=Nicotiana plumbaginifolia GN=GN1 PE=2 SV=3	P07979	Beta-1,3-glucanase OS=Elaeis guineensis var. tenera PE=2 SV=1	B3TLW8	XM_010923593.2	11.7941	a	4.62977	b	0	b	0.909447	0.960522	0.683103	6	6	LOC105045349	0	11.7941	4.62977	1	0	1	0.428999	78.977	323.412	comparable	402.818	B1b	0.00132648	0.244199	1	190
CL1Contig8368	LOC105060054	AT2G22880			Putative uncharacterized protein OS=Oryza sativa subsp. indica GN=OsI_39255 PE=4 SV=1	A2ZN39	VQ motif-containing protein	EgVQ12	stress (defense)	VQ motif-containing protein, VQ motif-containing proteins VQ12 and VQ29 negatively modulate basal defense against Botrytis cinerea	CL1Contig8368	A4			| Symbols: | VQ motif-containing protein | chr2:9741119-9741463 REVERSE			Putative uncharacterized protein OS=Oryza sativa subsp. indica GN=OsI_39255 PE=4 SV=1	A2ZN39	XM_010943640.2	26.7394	a	0	b	3.73049	b	0.987727	0.999951	0.175603	9	3 9	LOC105060054	3.73049	26.7394	0	1	0	1	3.29681	89.4549	506.308	comparable	599.06	B1b	0.00651148	0.176681	1	173
CL1Contig1963	LOC105033331	AT4G11650	Thaumatin-like protein OS=Actinidia deliciosa GN=tlp PE=1 SV=2	P81370	Chromosome chr2 scaffold_112, whole genome shotgun sequence OS=Vitis vinifera GN=GSVIVT00001109001 PE=4 SV=1	A5AHJ5	osmotin-like protein/osmotin 34	EgOSM34/Thaumatin	stress (defense)	OSM34, osmotin-like protein, thaumatin-like, PR protein, defense	CL1Contig1963	A2	Thaumatin-like protein (AHRD V1 **-- Q5DJS5_TOBAC); contains Interpro domain(s) IPR001938 Thaumatin, pathogenesis-related	Solyc12g056390.1.1	| Symbols: ATOSM34 | ATOSM34 (osmotin 34) | chr4:7025127-7026113 REVERSE	Thaumatin-like protein OS=Actinidia deliciosa GN=tlp PE=1 SV=2	P81370	Chromosome chr2 scaffold_112, whole genome shotgun sequence OS=Vitis vinifera GN=GSVIVT00001109001 PE=4 SV=1	A5AHJ5	XM_010908090.1	368.061	a	38.4726	b	0.932623	c	0.999	0.999	0.999999	9	3 6 9	LOC105033331	0.932623	368.061	38.4726	1	0	1	4.8646	32.7594	353.567	comparable	391.191	B1b	0.0137586	0.0926539	1	193
CL1Contig1374	LOC105060420	AT2G35980	Putative syntaxin-24 OS=Arabidopsis thaliana GN=SYP24 PE=3 SV=1	Q9C615	Syntaxin, plant, putative OS=Ricinus communis GN=RCOM_0437400 PE=4 SV=1	B9T2S1	Late embryogenesis abundant (LEA)/YELLOW-LEAF-SPECIFIC GENE 9	EgYLS9	stress (defense)	YLS9, YELLOW-LEAF-SPECIFIC GENE 9, LEA-like, defense response to virus, leaf senescence	CL1Contig1374	A6	Harpin-induced protein-like (Fragment) (AHRD V1 **-- D2CFH8_COFAR); contains Interpro domain(s) IPR010847 Harpin-induced 1	Solyc10g081980.1.1	| Symbols: YLS9, NHL10, ATNHL10 | YLS9 (YELLOW-LEAF-SPECIFIC GENE 9) | chr2:15110635-15111318 FORWARD	Putative syntaxin-24 OS=Arabidopsis thaliana GN=SYP24 PE=3 SV=1	Q9C615	Syntaxin, plant, putative OS=Ricinus communis GN=RCOM_0437400 PE=4 SV=1	B9T2S1	XM_010944101.2	415.248	a	206.79	b	144.557	c	0.999	0.999	0.965	9	3 6 9	LOC105060420	144.557	415.248	206.79	1	0	1	809.09	1844.65	3449.76	comparable	6103.5	A1	0.234535	0.534716	1	10
CL1Contig7203	LOC105042312	AT5G25610	BURP domain-containing protein 3 OS=Oryza sativa subsp. japonica GN=BURP3 PE=2 SV=1	Q942D4	Putative uncharacterized protein OS=Vitis vinifera GN=VITISV_004492 PE=4 SV=1	A5AI54	RESPONSIVE TO DESSICATION 22, BURP domain-containing protein	EgRD22	stress (drought response)	RD22, RESPONSIVE TO DESSICATION 22, BURP domain-containing protein abscisic acid induced drought response,	CL1Contig7203	B2	BURP domain-containing protein (AHRD V1 **-- B2ZPK7_SOLLC); contains Interpro domain(s) IPR004873 BURP	Solyc08g068150.1.1	| Symbols: RD22 | RD22; nutrient reservoir | chr5:8914498-8916684 REVERSE	BURP domain-containing protein 3 OS=Oryza sativa subsp. japonica GN=BURP3 PE=2 SV=1	Q942D4	Putative uncharacterized protein OS=Vitis vinifera GN=VITISV_004492 PE=4 SV=1	A5AI54	XM_010919465.2	49.5353	a	0.661395	b	2.55398	b	1	0.999987	0.780945	6	6	LOC105042312	2.55398	49.5353	0.661395	1	0	1	16.3384	42.2294	108.612	comparable	167.18	B2a	0.15043	0.38881	1	307
CL1Contig6289	LOC105044585	AT4G23100	Glutamate--cysteine ligase B, chloroplastic OS=Oryza sativa subsp. japonica GN=GSH1-2 PE=3 SV=1	Q6Z3A3	Putative uncharacterized protein OS=Populus jackii PE=2 SV=1	A9PJS3	Glutamate-cysteine ligase/ROOT MERISTEMLESS 1	EgGSH1/RML1	stress (glutathione biosynthesise)	GSH1, RML1 (ROOT MERISTEMLESS 1) Encodes the enzyme glutamate-cysteine ligase catalyzing the first, and rate-limiting, step of glutathione biosynthesis. Required for cell proliferation at the root tip. Involved in susceptibility to the bacterial pathogen Pseudomonas syringae. Mutants are phytoalexin defective.	CL1Contig6289	A4	Glutamate-cysteine ligase (AHRD V1 **** Q7Y0R4_BRAJU); contains Interpro domain(s) IPR011556 Glutamate--cysteine ligase, plant	Solyc08g081010.1.1	| Symbols: RML1, PAD2, GSH1, CAD2 | GSH1 (GLUTAMATE-CYSTEINE LIGASE); glutamate-cysteine ligase | chr4:12103779-12106751 REVERSE	Glutamate--cysteine ligase B, chloroplastic OS=Oryza sativa subsp. japonica GN=GSH1-2 PE=3 SV=1	Q6Z3A3	Putative uncharacterized protein OS=Populus jackii PE=2 SV=1	A9PJS3	XM_010922520.2	309.863	a	115.418	b	164.142	b	0.999	0.999	0.85	9	6 9	LOC105044585	164.142	309.863	115.418	1	0	1	19.2981	93.264	330.194	comparable	442.756	B1b	0.0584449	0.282452	1	189
CL1Contig23536	LOC105033215	AT5G08560	WD repeat-containing protein 26 OS=Danio rerio GN=wdr26 PE=1 SV=1	Q5SP67	WD-repeat protein-like OS=Arabidopsis thaliana GN=At5g08560/MAH20.12 PE=2 SV=1	Q9FNN2	transducin/WD-40 repeat family protein	EgWDR26	stress (hormone, light and abiotic stress)	AtWDR26, transducin family protein / WD-40 repeat family protein, coordinates hormone, light and abiotic stress cellular events	CL1Contig23536	C1	WD-repeat protein-like (AHRD V1 ***- Q9FNN2_ARATH); contains Interpro domain(s) IPR017986 WD40 repeat, region	Solyc07g044850.1.1	| Symbols: | transducin family protein / WD-40 repeat family protein | chr5:2771104-2773827 REVERSE	WD repeat-containing protein 26 OS=Danio rerio GN=wdr26 PE=1 SV=1	Q5SP67	WD-repeat protein-like OS=Arabidopsis thaliana GN=At5g08560/MAH20.12 PE=2 SV=1	Q9FNN2	XM_010907916.2	74.4575	a	40.9547	b	16.6091	c	0.974345	0.999934	0.990054	3	3	LOC105033215	16.6091	74.4575	40.9547	1	0	1	23.6428	47.5796	61.7429	comparable	132.965	B2b	0.382922	0.770607	1	409
CL1Contig7883	LOC105052867	AT5G62740	Protein PPLZ12 OS=Lupinus polyphyllus GN=PPLZ12 PE=2 SV=1	P16148	Os08g0398400 protein OS=Oryza sativa subsp. japonica GN=OJ1198_B10.17 PE=2 SV=1	Q6ZIV7	hypersensitive induced reaction 1/SPFH/Band 7/PHB domain-containing membrane-associated protein family	EgHIR1	stress (hypersensitive)	HIR1, ATHIR1; AtHIR4; HIR4, hypersensitive induced reaction 4, triggers hypersensitive cell death, effector-triggered immunity SPFH/Band 7/PHB domain-containing membrane-associated protein family	CL1Contig7883	B4	Spfh domain / band 7 family protein (AHRD V1 **-- B4AS86_FRANO); contains Interpro domain(s) IPR001107 Band 7 protein	Solyc06g071050.1.1	| Symbols: | band 7 family protein | chr5:25201320-25202535 FORWARD	Protein PPLZ12 OS=Lupinus polyphyllus GN=PPLZ12 PE=2 SV=1	P16148	Os08g0398400 protein OS=Oryza sativa subsp. japonica GN=OJ1198_B10.17 PE=2 SV=1	Q6ZIV7	XM_010933952.2	42.4588	a	22.4874	b	7.66195	b	0.971461	0.998392	0.935259	6	6	LOC105052867	7.66195	42.4588	22.4874	1	0	1	53.9443	127.88	392.975	comparable	574.799	B1b	0.137272	0.325414	1	181
CL1Contig5354	LOC105048614	AT1G78080	Ethylene-responsive transcription factor RAP2-4 OS=Arabidopsis thaliana GN=RAP2-4 PE=2 SV=1	Q8H1E4	AP2 domain-containing protein OS=Zea mays PE=2 SV=1	B6SIB9	DREB subfamily A-6 of ERF/AP2 transcription factor	EgRAP2.4/WIND1	transcription	RAP2.4/Transcription factor-ERF/DREB family /Role in mediating light and ethylene signaling-10.1093/mp/ssm004 / express in senescent organs, WIND1	CL1Contig5354	B5	Ethylene responsive transcription factor 2b (AHRD V1 *-*- C0J9I6_9ROSA); contains Interpro domain(s) IPR001471 Pathogenesis-related transcriptional factor and ERF, DNA-binding	Solyc04g072900.1.1	| Symbols: RAP2.4 | RAP2.4 (related to AP2 4); DNA binding / transcription factor | chr1:29364790-29365794 FORWARD	Ethylene-responsive transcription factor RAP2-4 OS=Arabidopsis thaliana GN=RAP2-4 PE=2 SV=1	Q8H1E4	AP2 domain-containing protein OS=Zea mays PE=2 SV=1	B6SIB9	XM_010927970.1	47.1765	a	80.6902	b	15.3239	c	0.977107	0.989191	0.999999	6	6	LOC105048614	33.7785	139.362	113.654	1	0	1	57.5188	134.705	166.778	comparable	359.002	B1b	0.344882	0.80769	1	147
CL1Contig5503	LOC105035044	AT3G44750	Histone deacetylase HDT3 OS=Zea mays GN=HDT3 PE=2 SV=1	Q9M4U4	Chromosome chr8 scaffold_23, whole genome shotgun sequence OS=Vitis vinifera GN=GSVIVT00021679001 PE=4 SV=1	A7PPK1	Histone deacetylase 3	EgHDA3	transcription	HDAC/ expression regulation / attention : mauvais alignement, but same protein on both ends, so keep as candidate. Histone deacetylase	CL1Contig5503	D1	Histone deacetylase 2a-like (AHRD V1 ***- Q2XTE1_SOLTU); contains Interpro domain(s) IPR007087 Zinc finger, C2H2-type	Solyc10g085560.1.1	| Symbols: HD2A, ATHD2A, HDA3, HDT1 | HDA3 (HISTONE DEACETYLASE 3); histone deacetylase/ nucleic acid binding / zinc ion binding | chr3:16298045-16299585 FORWARD	Histone deacetylase HDT3 OS=Zea mays GN=HDT3 PE=2 SV=1	Q9M4U4	Chromosome chr8 scaffold_23, whole genome shotgun sequence OS=Vitis vinifera GN=GSVIVT00021679001 PE=4 SV=1	A7PPK1	XM_010910439.2	3.5456	a	29.9669	b	23.991	b	0.992884	0.967182	0.455385	3	3	LOC105035044	23.991	3.5456	29.9669	0	1	1	250.152	93.4168	21.5541	comparable	365.123	B1a	1	0.373441	0.0861643	81
CL1Contig1153	LOC105040857	AT4G29080	Auxin-responsive protein IAA21 OS=Oryza sativa subsp. japonica GN=IAA21 PE=2 SV=1	Q5Z749	Predicted protein OS=Populus trichocarpa GN=POPTRDRAFT_711734 PE=3 SV=1	B9GXC8	AUX_IAA; AUX/IAA family/phytochrome-associated protein 2	EgIAA27/PAP2	transcription (auxin response)	IAA27/Transcription factor-IAA/auxin signaling / genes involved in cell wall biosynthesis and degradation is repressed in axr3-1/iaa17-1 -10.1105/tpc.105.036723, PAP2, phytochrome-associated protein 2, IAA27	CL1Contig1153	D9	Auxin responsive protein (AHRD V1 *-*- D9IQE6_CATRO); contains Interpro domain(s) IPR003311 AUX/IAA protein	Solyc12g007230.1.1	| Symbols: PAP2, IAA27 | PAP2 (PHYTOCHROME-ASSOCIATED PROTEIN 2); transcription factor | chr4:14323665-14325213 REVERSE	Auxin-responsive protein IAA21 OS=Oryza sativa subsp. japonica GN=IAA21 PE=2 SV=1	Q5Z749	Predicted protein OS=Populus trichocarpa GN=POPTRDRAFT_711734 PE=3 SV=1	B9GXC8	XM_010917581.2	0	a	9.61816	b	9.32623	b	0.970059	0.988064	0.288764	9	9	LOC105040857	9.32623	0	9.61816	0	1	1	308.452	66.7703	14.2463	comparable	389.468	B1a	1	0.216469	0.0461864	83
CL1Contig2248	LOC105056862	AT1G78080			Chromosome chr1 scaffold_5, whole genome shotgun sequence OS=Vitis vinifera GN=GSVIVT00030454001 PE=4 SV=1	A7P3I4	DREB subfamily A-6 of ERF/AP2 transcription factor family	EgRAP2.4/WIND1	transcription (dedifferentiation)	RAP2.4/Transcription factor-ERF/DREB family /Role in mediating light and ethylene signaling-10.1093/mp/ssm004 / express in senescent organs	CL1Contig2248	D3	Predicted by genscan and genefinder (AHRD V1 ***- Q9ZU37_ARATH)	Solyc02g091260.1.1	| Symbols: | unknown protein | chr1:5171215-5171643 FORWARD			Chromosome chr1 scaffold_5, whole genome shotgun sequence OS=Vitis vinifera GN=GSVIVT00030454001 PE=4 SV=1	A7P3I4	XM_010939196.2	28.3648	a	88.9018	b	64.5911	b	0.999516	0.969612	0.88812	3	3	LOC105056862	64.5911	28.3648	88.9018	0	1	1	294.043	199.252	117.648	comparable	610.943	B1a	1	0.677628	0.400103	76
CL1Contig9735	LOC105058752	AT4G34530	Transcription factor bHLH63 OS=Arabidopsis thaliana GN=BHLH63 PE=2 SV=1	Q8GY61	Predicted protein OS=Populus trichocarpa GN=POPTRDRAFT_649402 PE=4 SV=1	B9HRM4	bHLH transcription factor/cryptochrome-interacting basic-helix-loop-helix 1	EgCIB1	transcription (development)	CIB1, cryptochrome-interacting basic-helix-loop-helix 1/ low similarity to ALCATRAZ bHLH TF	CL1Contig9735	B5	Transcription factor (AHRD V1 *-** D6MKM4_9ASPA); contains Interpro domain(s) IPR011598 Helix-loop-helix DNA-binding	Solyc01g109700.1.1	| Symbols: CIB1 | CIB1 (CRYPTOCHROME-INTERACTING BASIC-HELIX-LOOP-HELIX 1); DNA binding / transcription factor | chr4:16498466-16499946 FORWARD	Transcription factor bHLH63 OS=Arabidopsis thaliana GN=BHLH63 PE=2 SV=1	Q8GY61	Predicted protein OS=Populus trichocarpa GN=POPTRDRAFT_649402 PE=4 SV=1	B9HRM4	XM_010941784.2	82.5589	a	1.32279	b	0	b	1	1	0	6	3 6 9	LOC105058752	0	82.5589	1.32279	1	0	1	3.53574	105.823	121.757	comparable	231.116	B2a	0.0290393	0.869132	1	262
CL1Contig17462	LOC105059537	AT5G41410	Homeobox protein BEL1 homolog OS=Arabidopsis thaliana GN=BEL1 PE=1 SV=2	Q38897	Predicted protein OS=Populus trichocarpa GN=POPTRDRAFT_839681 PE=3 SV=1	B9GKE5	POX (plant homeobox) family protein	EgBEL1	transcription (development)	EgBEL1/Transcription factor-homeobox /ovule indentity/BEL1-type homeobox gene SH5 induces seed shattering by enhancing abscission-zone development and inhibiting lignin biosynthesis/Yoon et al. 2014	CL1Contig17462	A3	BEL1-like homeodomain protein 2 (AHRD V1 *--- BLH2_ARATH); contains Interpro domain(s) IPR006563 POX	Solyc08g081400.1.1	| Symbols: BEL1 | BEL1 (BELL 1); DNA binding / protein binding / transcription factor | chr5:16580424-16583770 FORWARD	Homeobox protein BEL1 homolog OS=Arabidopsis thaliana GN=BEL1 PE=1 SV=2	Q38897	Predicted protein OS=Populus trichocarpa GN=POPTRDRAFT_839681 PE=3 SV=1	B9GKE5	XM_010942864.2	116.395	a	62.518	b	0.932623	c	0.96499	1	1	9	6 9	LOC105059537	0.932623	116.395	62.518	1	0	1	4.5721	28.7036	102.249	comparable	135.524	B2a	0.0447156	0.280724	1	310
CL1Contig11193	LOC105039935	AT3G62420	Ocs element-binding factor 1 OS=Zea mays GN=OBF1 PE=2 SV=2	P24068	Ocs element-binding factor, putative OS=Ricinus communis GN=RCOM_1347180 PE=3 SV=1	B9RNE6	Basic region/leucine zipper motif 53	EgBZIP53	transcription (energy homeostasis)	bZIP53/ transcription factor-bZIP/ function during seed maturation and Control of energy homeostasis; Low energy stress activates bZIP53-10.1105/tpc.110.075390 -reprogram primary metabolism in the starvation response/ express in abscission organ	CL1Contig11193	C1	BZIP transcription factor (AHRD V1 **-* Q1HW69_CAPAN); contains Interpro domain(s) IPR011616 bZIP transcription factor, bZIP-1	Solyc01g079480.1.1	| Symbols: ATBZIP53 | ATBZIP53 (BASIC REGION/LEUCINE ZIPPER MOTIF 53); DNA binding / protein heterodimerization/ sequence-specific DNA binding / transcription factor | chr3:23091844-23092284 REVERSE	Ocs element-binding factor 1 OS=Zea mays GN=OBF1 PE=2 SV=2	P24068	Ocs element-binding factor, putative OS=Ricinus communis GN=RCOM_1347180 PE=3 SV=1	B9RNE6	XM_010916264.2	134.733	a	89.9007	b	29.5274	c	0.96395	1	0.999995	3	3	LOC105039935	29.5274	134.733	89.9007	1	0	1	34.9748	106.1	225.879	comparable	366.954	B1b	0.154839	0.469723	1	151
CL1Contig7114	LOC105046073	AT3G04070	NAC domain-containing protein 29 OS=Arabidopsis thaliana GN=NAC029 PE=2 SV=1	O49255	NAC domain protein OS=Cymbidium hybrid cultivar GN=CyNAC1 PE=2 SV=1	A0JBY8	NAC transcription factor (SPEEDY HYPONASTIC GROWTH)	EgNAC6/SHG	transcription (ethylene and cell wall)	EgNAC6/AtNA029 in Lee et al 2018 : abscission related genes "TF with SEC specific accumulation" (SEC: secession cells), Tranbarger et al 2017 NAC paper	CL1Contig7114	A7	NAC domain transcription factor (AHRD V1 *-** Q4U0D4_WHEAT); contains Interpro domain(s) IPR003441 No apical meristem (NAM) protein	Solyc07g063420.1.1	| Symbols: anac047 | anac047 (Arabidopsis NAC domain containing protein 47); transcription factor | chr3:1061573-1062976 REVERSE	NAC domain-containing protein 29 OS=Arabidopsis thaliana GN=NAC029 PE=2 SV=1	O49255	NAC domain protein OS=Cymbidium hybrid cultivar GN=CyNAC1 PE=2 SV=1	A0JBY8	XM_010924568.2	117.005	a	50.9437	b	46.1365	b	0.999723	0.999605	0.279097	3	3 6	LOC105046073	51.2445	251.458	154.783	1	0	1	7.65184	272.393	763.431	comparable	1043.47	A2a	0.010023	0.356801	1	49
CL1Contig697	LOC105059368	AT1G32640	Transcription factor MYC2 OS=Arabidopsis thaliana GN=RAP1 PE=1 SV=2	Q39204	DNA binding protein, putative OS=Ricinus communis GN=RCOM_0130950 PE=4 SV=1	B9SVE6	Basic helix-loop-helix (bHLH) DNA-binding family protein	EgMYC2/JIN1	transcription (ethylene and JA/senescence)	MYC2 /Transcription factor-MYC/MYC2 interacts with EIN3 and EIL1; interacts with Jasmonate ZIM-domain proteins/ expressed in senecent organ / low similarity to ALCATRAZ bHLH TF	CL1Contig697	A5	BHLH transcription factor (AHRD V1 *-** Q401N4_9LILI); contains Interpro domain(s) IPR011598 Helix-loop-helix DNA-binding	Solyc10g009290.1.1	| Symbols: ATMYC2, RD22BP1, JAI1, JIN1, MYC2, ZBF1 | MYC2; DNA binding / transcription activator/ transcription factor | chr1:11799042-11800913 REVERSE	Transcription factor MYC2 OS=Arabidopsis thaliana GN=RAP1 PE=1 SV=2	Q39204	DNA binding protein, putative OS=Ricinus communis GN=RCOM_0130950 PE=4 SV=1	B9SVE6	XM_010942643.2	30.6647	a	5.29116	b	5.10797	b	0.99994	0.993276	0	6	6	LOC105059368	5.10797	30.6647	5.29116	1	0	1	4.46372	26.6739	106.075	comparable	137.213	B2a	0.0420808	0.251462	1	309
CL1Contig12428	LOC105056678	AT3G14230	Ethylene-responsive transcription factor 1 OS=Oryza sativa subsp. japonica GN=EREBP1 PE=1 SV=1	Q6K7E6	Ethylene responsive transcription factor 2a OS=Prunus salicina GN=ERF2a PE=2 SV=1	C0J9I7	ERF (ethylene response factor) subfamily B-2 of ERF/AP2 transcription factor family	EgRAP2.2	transcription (ethylene response)	RAP2.2/Transcription factor-ERF/ induces genes encoding sugar metabolism and fermentation pathway enzymes, as well as ethylene biosynthesis genes -10.1104/pp.110.155077/ express in senescent organs	CL1Contig12428	A7	Ethylene responsive transcription factor 2a (AHRD V1 ***- C0J9I7_9ROSA); contains Interpro domain(s) IPR001471 Pathogenesis-related transcriptional factor and ERF, DNA-binding	Solyc06g063070.1.1	| Symbols: RAP2.2 | RAP2.2; DNA binding / transcription factor | chr3:4737616-4739000 REVERSE	Ethylene-responsive transcription factor 1 OS=Oryza sativa subsp. japonica GN=EREBP1 PE=1 SV=1	Q6K7E6	Ethylene responsive transcription factor 2a OS=Prunus salicina GN=ERF2a PE=2 SV=1	C0J9I7	XM_010938972.2	141.824	a	63.9294	b	81.2003	b	0.999883	0.989381	0.786332	3	3	LOC105056678	81.2003	141.824	63.9294	1	0	1	104.959	166.853	410.125	comparable	681.938	B1b	0.25592	0.406835	1	176
CL1Contig4369	LOC105061340	AT3G20770	Protein ETHYLENE INSENSITIVE 3 OS=Arabidopsis thaliana GN=EIN3 PE=1 SV=1	O24606	Ethylene signal transcription factor OS=Musa acuminata AAA Group GN=MA-EIL4 PE=2 SV=1	A1IIY6	Ethylene insensitive 3 family protein	EgEIN3	transcription (ethylene response)	EgEIN3 / positive regulator in the ethylene response pathway	CL1Contig4369	D6	Ethylene insensitive 3 class transcription factor (AHRD V1 **** D5L146_MALDO); contains Interpro domain(s) IPR006957 Ethylene insensitive 3	Solyc06g073720.1.1	| Symbols: EIN3 | EIN3 (ETHYLENE-INSENSITIVE3); transcription factor | chr3:7260702-7262588 REVERSE	Protein ETHYLENE INSENSITIVE 3 OS=Arabidopsis thaliana GN=EIN3 PE=1 SV=1	O24606	Ethylene signal transcription factor OS=Musa acuminata AAA Group GN=MA-EIL4 PE=2 SV=1	A1IIY6	XM_019846064.1	37.7412	a	76.7219	b	140.469	c	0.994903	1	0.999	6	6	LOC105061340	140.469	37.7412	76.7219	0	1	1	186.395	48.3234	61.878	comparable	296.597	B2a	1	0.259252	0.331972	210
CL1Contig10002	LOC105043733	AT5G51190	Ethylene-responsive transcription factor 5 OS=Nicotiana tabacum GN=ERF5 PE=2 SV=1	Q40478	Chromosome chr16 scaffold_10, whole genome shotgun sequence OS=Vitis vinifera GN=GSVIVT00014242001 PE=4 SV=1	A7PBT4	ERF (ethylene response factor 105) subfamily B-3 of ERF/AP2 transcription factor family	EgERF18	transcription (ethylene response)	EgERF-18/ Transcription factor-ERF/ ethylen - signaling / expressed in silique dev and senescent organes	CL1Contig10002	D2	Ethylene responsive transcription factor 1a (AHRD V1 *-*- C0J9I9_9ROSA); contains Interpro domain(s) IPR001471 Pathogenesis-related transcriptional factor and ERF, DNA-binding	Solyc08g078190.1.1	| Symbols: | AP2 domain-containing transcription factor, putative | chr5:20800708-20801373 REVERSE	Ethylene-responsive transcription factor 5 OS=Nicotiana tabacum GN=ERF5 PE=2 SV=1	Q40478	Chromosome chr16 scaffold_10, whole genome shotgun sequence OS=Vitis vinifera GN=GSVIVT00014242001 PE=4 SV=1	A7PBT4	XM_010921409.2	7.09119	a	37.9581	b	36.9092	b	0.994092	0.989368	0.0369218	3	3	LOC105043733	36.9092	7.09119	37.9581	0	1	1	1102.76	266.974	82.9604	comparable	1452.69	A2a	1	0.242096	0.0752299	16
CL1Contig4711	LOC105034068	AT1G27730			Putative uncharacterized protein OS=Vitis vinifera GN=VITISV_002825 PE=4 SV=1	A5C0J4	Salt tolerance zinc finger	EgZAT10/STZ	transcription (stress)	ZAT10,STZ / transcriptional repressor /express in senescent organs +++	CL1Contig4711	C5	Cell morphogenesis protein (AHRD V1 *--- C0NPN9_AJECG); contains Interpro domain(s) IPR016024 Armadillo-type fold	Solyc03g046450.1.1	| Symbols: | binding | chr5:5101188-5110793 REVERSE			Putative uncharacterized protein OS=Vitis vinifera GN=VITISV_002825 PE=4 SV=1	A5C0J4	XM_010909089.2	221.729	a	154.105	b	334.572	c	0.9965	0.9975	0.999	6	6 9	LOC105034068	486.59	424.635	433.032	0	1	1	619.982	470.959	296.078	comparable	1387.02	A2a	1	0.759634	0.477559	23
CL1Contig1253	LOC105038428	AT1G01720	NAC domain-containing protein 48 OS=Oryza sativa subsp. japonica GN=NAC48 PE=2 SV=1	Q7F2L3	NAC family protein OS=Prunus mume GN=Pm74 PE=2 SV=1	Q2Z1Y1	NAC transcription factor	EgATAF1	transcription (stress/senescence)	ATAF1, many possible functions, abiotic and biotic stress, senescence, ABA signaling; (also in Supp Table 4-1 from EgNAC paper Tranbarger et al., 2017), Transcript level increases in response to wounding and abscisic acid. ATAF1 attentuates ABA signaling and sythesis. Mutants are hyposensitive to ABA, ATAF1 serves as a core transcriptional activator of senescence by coupling stress-related signal…	CL1Contig1253	B3	NAC domain protein IPR003441 (AHRD V1 ***- B9GU14_POPTR); contains Interpro domain(s) IPR003441 No apical meristem (NAM) protein	Solyc06g060230.1.1	| Symbols: ATAF1, ANAC002 | ATAF1; transcription activator/ transcription factor | chr1:268471-269514 FORWARD	NAC domain-containing protein 48 OS=Oryza sativa subsp. japonica GN=NAC48 PE=2 SV=1	Q7F2L3	NAC family protein OS=Prunus mume GN=Pm74 PE=2 SV=1	Q2Z1Y1	XM_010914239.2	150.965	a	65.4781	b	33.2018	c	1	1	0.98314	6	6 9	LOC105038428	33.2018	150.965	65.4781	1	0	1	36.0822	236.723	301.122	comparable	573.928	B1b	0.119826	0.786136	1	160
CL1Contig11012	LOC105037243	AT1G52980	Nucleolar GTP-binding protein 2 OS=Mus musculus GN=Gnl2 PE=2 SV=1	Q99LH1	Putative uncharacterized protein OS=Zea mays PE=2 SV=1	C0PG81	Nuclear/nucleolar GTPase 2	EgNug2	translation	AtNug2, GTPase/translation/ribosome biogenesis	CL1Contig11012	A7	Nucleolar GTP-binding protein 2 (AHRD V1 **** B6TMG1_MAIZE); contains Interpro domain(s) IPR012971 NGP1, N-terminal	Solyc07g063270.1.1	| Symbols: | GTP-binding family protein | chr1:19737493-19740201 FORWARD	Nucleolar GTP-binding protein 2 OS=Mus musculus GN=Gnl2 PE=2 SV=1	Q99LH1	Putative uncharacterized protein OS=Zea mays PE=2 SV=1	C0PG81	XM_010912932.2	243.801	a	62.518	b	31.7092	c	1	0.999	0.964567	9	3 6 9	LOC105037243	31.7092	243.801	62.518	1	0	1	31.2975	149.189	195.162	comparable	375.649	B1b	0.160366	0.764437	1	146
CL1Contig12052	LOC105057063	AT1G07920	Elongation factor 1-alpha OS=Daucus carota PE=2 SV=1	P34823	Elongation factor 1-alpha OS=Bruguiera sexangula GN=bsef-1A PE=2 SV=1	Q8H9B1	GTP binding Elongation factor Tu family protein	LOC105057063	translation	Efalpha/ translation/	CL1Contig12052	D4	Elongation factor 1-alpha (AHRD V1 ***- Q8H9C0_SOLTU); contains Interpro domain(s) IPR004539 Translation elongation factor EF1A, eukaryotic and archaeal IPR000795 Protein synthesis factor, GTP-binding	Solyc06g009970.1.1	| Symbols: | elongation factor 1-alpha / EF-1-alpha | chr1:2455559-2457001 FORWARD	Elongation factor 1-alpha OS=Daucus carota PE=2 SV=1	P34823	Elongation factor 1-alpha OS=Bruguiera sexangula GN=bsef-1A PE=2 SV=1	Q8H9B1	XM_010939504.2	158.864	a	274.118	b	214.503	b	0.998812	0.985	0.905	9	9	LOC105057063	214.503	158.864	274.118	0	1	1	708.735	625.866	329.008	comparable	1663.61	A2a	1	0.883074	0.464219	21
CL1Contig22915	LOC105050873	AT1G72730	Eukaryotic initiation factor 4A-11 OS=Nicotiana tabacum PE=2 SV=1	Q40465	Predicted protein OS=Populus trichocarpa GN=POPTRDRAFT_825619 PE=2 SV=1	A9P851	DEA(D/H)-box RNA helicase family protein	LOC105050873	translation	DEA(D/H)-box RNA helicase / translation/ 10.1002/pmic.200700938 in "Recent advances in plant cell wall proteomics"	CL1Contig22915	D7	ATP-dependent RNA helicase eIF4A (AHRD V1 **** A8PG49_COPC7); contains Interpro domain(s) IPR011545 DNA/RNA helicase, DEAD/DEAH box type, N-terminal	Solyc08g062800.1.1	| Symbols: | eukaryotic translation initiation factor 4A, putative / eIF-4A, putative | chr1:27378040-27379593 REVERSE	Eukaryotic initiation factor 4A-11 OS=Nicotiana tabacum PE=2 SV=1	Q40465	Predicted protein OS=Populus trichocarpa GN=POPTRDRAFT_825619 PE=2 SV=1	A9P851	XM_010931084.2	11.7941	a	30.4242	b	38.3098	b	0.964459	0.983527	0.616485	6	6	LOC105050873	38.3098	11.7941	30.4242	0	1	1	94.1389	80.7428	36.897	comparable	211.779	B2a	1	0.857699	0.391942	228
CL1Contig3646	LOC105058445	AT5G10360	40S ribosomal protein S6 OS=Asparagus officinalis GN=rps6 PE=2 SV=1	Q9M3V8	S6 ribosomal protein OS=Elaeis guineensis var. tenera PE=2 SV=1	B3TM45	Ribosomal protein S6e	EgEMB3010	translation	translation / mRNA binding	CL1Contig3646	D3	40S ribosomal protein S6 (AHRD V1 ***- B6T1H0_MAIZE); contains Interpro domain(s) IPR014401 Ribosomal protein S6, eukaryotic	Solyc08g006040.1.1	| Symbols: EMB3010 | EMB3010 (embryo defective 3010); structural constituent of ribosome | chr5:3258734-3260142 REVERSE	40S ribosomal protein S6 OS=Asparagus officinalis GN=rps6 PE=2 SV=1	Q9M3V8	S6 ribosomal protein OS=Elaeis guineensis var. tenera PE=2 SV=1	B3TM45	XM_010941387.2	7.86454	a	43.2817	b	23.3156	b	0.998593	0.981163	0.905355	9	9	LOC105058445	23.3156	7.86454	43.2817	0	1	1	105.895	87.3361	40.7432	comparable	233.974	B2a	1	0.824745	0.384752	227
CL1Contig3782	LOC105048878	AT2G37270	40S ribosomal protein S5 (Fragment) OS=Cicer arietinum GN=RPS5 PE=2 SV=1	O65731	40S ribosomal protein S5 OS=Elaeis guineensis var. tenera PE=2 SV=1	B3TLN7	Ribosomal protein 5B	EgRPS5B	translation	ATRPS5B/ translation/ protein coding	CL1Contig3782	C5	Ribosomal protein S5 (AHRD V1 ***- A8J2I5_CHLRE); contains Interpro domain(s) IPR005716 Ribosomal protein S7, eukaryotic/archaeal	Solyc11g042610.1.1	| Symbols: ATRPS5B | ATRPS5B (RIBOSOMAL PROTEIN 5B); structural constituent of ribosome | chr2:15647883-15649042 REVERSE	40S ribosomal protein S5 (Fragment) OS=Cicer arietinum GN=RPS5 PE=2 SV=1	O65731	40S ribosomal protein S5 OS=Elaeis guineensis var. tenera PE=2 SV=1	B3TLN7	XM_010928354.2	11.0104	a	52.8999	b	51.2942	b	0.999159	0.999993	0.189738	9	9	LOC105048878	51.2942	11.0104	52.8999	0	1	1	286.288	268.355	98.8857	comparable	653.528	B1a	1	0.93736	0.345407	85
CL1Contig25999	LOC105032124	AT3G05060	Probable nucleolar protein 5-1 OS=Arabidopsis thaliana GN=NOP5-1 PE=2 SV=2	O04658	Putative uncharacterized protein OS=Oryza sativa subsp. indica GN=OsI_11565 PE=4 SV=1	A2XGN8	NOP56-like pre RNA processing ribonucleoprotein	EgNOP56-like	translation	NOP56-like pre RNA processing ribonucleoprotein	CL1Contig25999	C7	Nucleolar protein 5 (AHRD V1 ***- Q6P364_XENTR); contains Interpro domain(s) IPR002687 Pre-mRNA processing ribonucleoprotein, binding region	Solyc09g083080.1.1	| Symbols: | SAR DNA-binding protein, putative | chr5:9541287-9543684 FORWARD	Probable nucleolar protein 5-1 OS=Arabidopsis thaliana GN=NOP5-1 PE=2 SV=2	O04658	Putative uncharacterized protein OS=Oryza sativa subsp. indica GN=OsI_11565 PE=4 SV=1	A2XGN8	XM_010906479.2	7.07647	a	42.3293	b	53.6337	b	0.999869	0.999929	0.690689	6	6	LOC105032124	53.6337	7.07647	42.3293	0	1	1	62.7945	52.0117	13.5979	comparable	128.404	B2b	1	0.828284	0.216546	353
CL1Contig7865	LOC105060334	AT5G51070	ATP-dependent Clp protease ATP-binding subunit clpA homolog OS=Porphyra yezoensis GN=clpC PE=3 SV=1	Q1XDF4	ERD1 protein, chloroplast, putative OS=Ricinus communis GN=RCOM_1502950 PE=3 SV=1	B9RA30	Clp protease regulatory subunit/EARLY RESPONSIVE TO DEHYDRATION 1/SENESCENCE ASSOCIATED GENE 15	EgERD1/SAG15	translation (senescence-associated)	EgSAG15 / Proteolyse/,ATP-dependent Clp protease regulatory subunit, interact with a ClpP-like protease /SENESCENCE ASSOCIATED GENE 15 (AT5G51070) Kim et al 2018 New phytol / expressed in flowers at the moment of abscission and in senescent organs (silique without seed)	CL1Contig7865	A6	Chaperone protein ClpB 1 (AHRD V1 **-- D0CK17_9SYNE); contains Interpro domain(s) IPR013093 ATPase associated with various cellular activities, AAA-2	Solyc03g117950.1.1	| Symbols: ATHSP101, HSP101, HOT1 | ATHSP101 (ARABIDOPSIS THALIANA HEAT SHOCK PROTEIN 101); ATP binding / ATPase/ nucleoside-triphosphatase/ nucleotide binding / protein binding | chr1:27936715-27939862 REVERSE	ATP-dependent Clp protease ATP-binding subunit clpA homolog OS=Porphyra yezoensis GN=clpC PE=3 SV=1	Q1XDF4	ERD1 protein, chloroplast, putative OS=Ricinus communis GN=RCOM_1502950 PE=3 SV=1	B9RA30	XM_010943997.2	228.072	a	72.1362	b	58.7552	b	0.999999	0.999	0.591172	9	3 6 9	LOC105060334	58.7552	228.072	72.1362	1	0	1	25.4187	142.09	169.425	comparable	336.933	B1b	0.15003	0.838658	1	149
CL1Contig13226	LOC105053311	AT5G40780	Lysine histidine transporter-like 4 OS=Arabidopsis thaliana GN=At3g01760 PE=3 SV=2	Q9SS86	Putative uncharacterized protein OS=Zea mays PE=2 SV=1	B4FYF5	lysine histidine transporter	EgLHT1	transport (ACC/amino acid)	LHT1, lysine histidine transporter 1, ACC uptake, ethylene response, amino acid uptake	CL1Contig13226	A3	Histidine amino acid transporter (AHRD V1 **** Q85V22_ORYSI); contains Interpro domain(s) IPR013057 Amino acid transporter, transmembrane	Solyc02g093860.1.1	| Symbols: | lysine and histidine specific transporter, putative | chr1:22599665-22602140 REVERSE	Lysine histidine transporter-like 4 OS=Arabidopsis thaliana GN=At3g01760 PE=3 SV=2	Q9SS86	Putative uncharacterized protein OS=Zea mays PE=2 SV=1	B4FYF5	XM_010934411.2	139.989	a	4.80908	b	39.1702	c	1	1	0.99218	9	3 6 9	LOC105053311	39.1702	139.989	4.80908	1	0	1	4.90832	105.746	502.871	comparable	613.526	B1b	0.00976059	0.210285	1	172
CL1Contig25900	LOC105046029	AT5G01990	Uncharacterized transporter C5D6.04 OS=Schizosaccharomyces pombe GN=SPAC5D6.04 PE=2 SV=1	O14197	Putative uncharacterized protein OS=Oryza sativa subsp. japonica GN=OsJ_03876 PE=4 SV=1	B9ETW3	Auxin efflux carrier family protein/PIN-LIKES 6	EgPILS6	transport (auxin)	PILS6, PIN-LIKES 6, auxin efflux, regulate intracellular auxin accumulation at the endoplasmic reticulum and thus auxin availability for nuclear auxin signalling,	CL1Contig25900	C3	Auxin efflux carrier family protein (AHRD V1 ***- D7M6D2_ARALY); contains Interpro domain(s) IPR004776 Auxin efflux carrier	Solyc10g074790.1.1	| Symbols: | auxin efflux carrier family protein | chr5:377373-379600 REVERSE	Uncharacterized transporter C5D6.04 OS=Schizosaccharomyces pombe GN=SPAC5D6.04 PE=2 SV=1	O14197	Putative uncharacterized protein OS=Oryza sativa subsp. japonica GN=OsJ_03876 PE=4 SV=1	B9ETW3	XM_010924512.2	106.368	a	57.936	b	7.38184	c	0.992485	1	1	3	3	LOC105046029	7.38184	106.368	57.936	1	0	1	3.14774	23.5104	42.5896	comparable	69.2478	B2b	0.0739087	0.552021	1	417
CL1Contig20313	LOC105056430	AT5G21930	Putative copper-transporting ATPase PAA1 OS=Arabidopsis thaliana GN=PAA1 PE=2 SV=1	Q9SZC9	ATPase, E1-E2 type family OS=Arabidopsis thaliana GN=At5g21930 PE=3 SV=1	Q9C594	P-type ATPase of Arabidopsis 2	EgPAA2	transport (copper)	PAA2 or HMA8, P-type ATPase of Arabidopsis 2 or Heavy Metal ATPase 8, mediates copper transport to chloroplast thylakoid lumen	CL1Contig20313	A2	Copper-exporting P-type ATPase A (AHRD V1 **** COPA_STAES); contains Interpro domain(s) IPR006403 ATPase, P type, cation/copper-transporter	Solyc08g061610.1.1	| Symbols: PAA1, HMA6 | PAA1 (P-TYPE ATP-ASE 1); ATPase, coupled to transmembrane movement of ions, phosphorylative mechanism / copper ion transmembrane transporter | chr4:16118993-16125849 FORWARD	Putative copper-transporting ATPase PAA1 OS=Arabidopsis thaliana GN=PAA1 PE=2 SV=1	Q9SZC9	ATPase, E1-E2 type family OS=Arabidopsis thaliana GN=At5g21930 PE=3 SV=1	Q9C594	XM_010938624.2	105.385	a	9.61816	b	34.507	b	0.999999	1	0.936509	9	9	LOC105056430	34.507	105.385	9.61816	1	0	1	28.8711	74.1445	228.865	comparable	331.881	B1b	0.126149	0.323966	1	153
CL1Contig6430	LOC105056652	AT1G17260	ATPase 7, plasma membrane-type OS=Arabidopsis thaliana GN=AHA7 PE=2 SV=1	Q9LY32	Autoinhibited H+ ATPase OS=Populus trichocarpa GN=POPTRDRAFT_826518 PE=3 SV=1	B9MUL1	autoinhibited H[+]-ATPase	EgAHA10	transport (H+)	AHA10, functions as a proton pump in the tonoplast of seed coat endothelium cells, H+-APTase gene familinvolved in proanthocyanidin biosynthesis, disturbs the vacuolar biogenesis and acidification process	CL1Contig6430	A1	H-ATPase (AHRD V1 **** Q8L6I3_ORYSJ); contains Interpro domain(s) IPR006534 ATPase, P-type, plasma-membrane proton-efflux	Solyc08g078200.1.1	| Symbols: AHA7 | AHA7 (Arabidopsis H(+)-ATPase 7); hydrogen-exporting ATPase, phosphorylative mechanism | chr3:22298763-22303509 FORWARD	ATPase 7, plasma membrane-type OS=Arabidopsis thaliana GN=AHA7 PE=2 SV=1	Q9LY32	Autoinhibited H+ ATPase OS=Populus trichocarpa GN=POPTRDRAFT_826518 PE=3 SV=1	B9MUL1	XM_019854536.1	66.0621	a	0	b	7.46098	b	0.99999	1	0.594284	9	6 9	LOC105056652	34.507	316.155	14.4272	1	0	1	1.45207	79.4299	217.565	comparable	298.447	B1b	0.00667418	0.365086	1	154
CL1Contig21730	LOC105051695	AT1G59740	Peptide transporter PTR1 OS=Arabidopsis thaliana GN=PTR1 PE=2 SV=1	Q9M390	Predicted protein OS=Populus trichocarpa GN=POPTRDRAFT_1114929 PE=4 SV=1	B9N1P0	H+/oligopeptide symporter/NITRATE TRANSPORTER 1/ PEPTIDE TRANSPORTER family	EgNRT1/PTR	transport (H+/oligopeptide symporter)	Major facilitator superfamily protein, H+/oligopeptide symporter, NRT1 famildown regulation during nematode infection, no reference for function	CL1Contig21730	D8	Nitrate transporter (AHRD V1 ***- Q7XAK5_PRUPE); contains Interpro domain(s) IPR000109 TGF-beta receptor, type I/II extracellular region	Solyc11g042820.1.1	| Symbols: | proton-dependent oligopeptide transport (POT) family protein | chr1:21968227-21972312 FORWARD	Peptide transporter PTR1 OS=Arabidopsis thaliana GN=PTR1 PE=2 SV=1	Q9M390	Predicted protein OS=Populus trichocarpa GN=POPTRDRAFT_1114929 PE=4 SV=1	B9N1P0	XM_010932249.2	0	a	33.6636	b	6.52836	c	0.999973	0.951754	0.99789	9	9	LOC105051695	6.52836	0	33.6636	0	1	1	19.4604	5.3803	0.0998736	comparable	24.9406	B2b	1	0.276473	0.00513213	450
CL1Contig22633	LOC105051678	AT5G49890	Chloride channel protein CLC-a OS=Arabidopsis thaliana GN=CLC-A PE=1 SV=2	P92941	Chloride channel (Fragment) OS=Oryza sativa subsp. japonica GN=OsCLC-2 PE=2 SV=1	Q8LPA1	Chloride channel C	EgCLC-C	transport (nitrate/choride)	CLC-C, chloride channel C, nitrate/choride homeostasis, roles in stomata movements and salt tolerance	CL1Contig22633	A6	Voltage-gated chloride channel (AHRD V1 **** Q96325_ARATH); contains Interpro domain(s) IPR002251 Chloride channel plant CLC	Solyc01g103140.1.1	| Symbols: ATCLC-A, CLC-A, CLCA | ATCLC-A (CHLORIDE CHANNEL A); anion channel/ nitrate transmembrane transporter/ voltage-gated chloride channel | chr5:16381645-16384999 REVERSE	Chloride channel protein CLC-a OS=Arabidopsis thaliana GN=CLC-A PE=1 SV=2	P92941	Chloride channel (Fragment) OS=Oryza sativa subsp. japonica GN=OsCLC-2 PE=2 SV=1	Q8LPA1	XM_010932212.2	88.0829	a	19.2363	b	47.5638	b	0.999525	0.998578	0.922617	9	3 9	LOC105051678	47.5638	88.0829	19.2363	1	0	1	11.7447	60.3471	175.779	comparable	247.871	B2a	0.0668153	0.343313	1	322
CL1Contig21033	LOC105043377	AT4G22990	Uncharacterized membrane protein At1g63010 OS=Arabidopsis thaliana GN=At1g63010 PE=1 SV=1	Q2V4F9	OSIGBa0147H17.5 protein OS=Oryza sativa GN=OSIGBa0147H17.5 PE=4 SV=1	Q01JW8	Major Facilitator Superfamily/PHOSPHATE TRANSPORTER 5;3	EgPHT5;3	transport (phosphate)	AtPHT5;3, PHOSPHATE TRANSPORTER, Major Facilitator Superfamily with SPX (SYG1/Pho81/XPR1), membrane transporter, possibly regulate cytoplasmic phosphate Pi homeostasis	CL1Contig21033	A7	Major facilitator superfamily domain-containing protein 8 (AHRD V1 *--- MFSD8_DANRE); contains Interpro domain(s) IPR016196 Major facilitator superfamily, general substrate transporter	Solyc08g080200.1.1	| Symbols: | SPX (SYG1/Pho81/XPR1) domain-containing protein | chr1:23347972-23351026 REVERSE	Uncharacterized membrane protein At1g63010 OS=Arabidopsis thaliana GN=At1g63010 PE=1 SV=1	Q2V4F9	OSIGBa0147H17.5 protein OS=Oryza sativa GN=OSIGBa0147H17.5 PE=4 SV=1	Q01JW8	XM_019850061.1	200.5	a	35.7153	b	117.483	c	1	0.996965	1	6	3 6	LOC105043377	117.483	200.5	35.7153	1	0	1	42.5667	248.809	292.229	comparable	583.604	B1b	0.145662	0.851417	1	159
CL1Contig16087	LOC105031976	AT5G43350	Probable inorganic phosphate transporter 1-12 OS=Oryza sativa subsp. japonica GN=PHT1-12 PE=2 SV=1	Q8H074	OSIGBa0132G14.3 protein OS=Oryza sativa GN=OSIGBa0132G14.3 PE=4 SV=1	Q01MX0	Phosphate transporter 1;1	EgPHT1;1	transport (phosphate)	PHT1;1, putative phosphate transporter, phosphate homeostasis, important role in translocation from roots to leaves in high phosphate conditions	CL1Contig16087	A7	Inorganic phosphate transporter (AHRD V1 **** O22548_SOLLC); contains Interpro domain(s) IPR004738 Phosphate permease	Solyc09g090070.1.1	| Symbols: | carbohydrate transmembrane transporter/ phosphate transmembrane transporter/ sugar:hydrogen symporter | chr3:20248463-20250070 REVERSE	Probable inorganic phosphate transporter 1-12 OS=Oryza sativa subsp. japonica GN=PHT1-12 PE=2 SV=1	Q8H074	OSIGBa0132G14.3 protein OS=Oryza sativa GN=OSIGBa0132G14.3 PE=4 SV=1	Q01MX0	XM_010906287.1	204.478	a	105.8	b	124.971	b	0.997287	0.999	0.474591	9	6 9	LOC105031976	124.971	204.478	105.8	1	0	1	236.528	396.591	631.598	comparable	1264.72	A2a	0.374491	0.627917	1	43
CL1Contig9617	LOC105043754	AT5G19600	Sulfate transporter 1.2 OS=Arabidopsis thaliana GN=SULTR1;2 PE=1 SV=1	Q9MAX3	Chromosome chr11 scaffold_13, whole genome shotgun sequence OS=Vitis vinifera GN=GSVIVT00016768001 PE=3 SV=1	A7PES3	Sulfate transporter 3;5	EgSULTR3;5	transport (sulfate)	SULTR3;5, essential component of the sulfate transport system that facilitates the root-to-shoot transport of sulfate in the vasculature	CL1Contig9617	C2	Sulfate transporter (AHRD V1 ***- Q0WVG5_ARATH); contains Interpro domain(s) IPR001902 Sulphate anion transporter	Solyc12g006950.1.1	| Symbols: SULTR1;2, SEL1 | SULTR1;2 (SULFATE TRANSPORTER 1;2); sulfate transmembrane transporter | chr1:29329889-29332877 FORWARD	Sulfate transporter 1.2 OS=Arabidopsis thaliana GN=SULTR1;2 PE=1 SV=1	Q9MAX3	Chromosome chr11 scaffold_13, whole genome shotgun sequence OS=Vitis vinifera GN=GSVIVT00016768001 PE=3 SV=1	A7PES3	XM_010921799.2	156.006	a	63.9294	b	12.9182	c	0.99999	1	0.999999	3	3 6 9	LOC105043754	12.9182	156.006	63.9294	1	0	1	0.961382	50.0752	342.832	comparable	393.868	B1b	0.00280424	0.146063	1	192
CL1Contig18346	LOC105037218	AT2G36830	Probable aquaporin TIP1-1 OS=Oryza sativa subsp. japonica GN=TIP1-1 PE=2 SV=1	P50156	Putative uncharacterized protein OS=Oryza sativa subsp. indica GN=OsI_10010 PE=3 SV=1	A2XCH7	Gamma tonoplast intrinsic protein, Aquaporin	EgGAMMA-TIP	transport (water)	GAMMA-TIP, TIP1, gamma tonoplast intrinsic protein, Aquaporin, water transport, facilitate the transport of urea and hydrogen peroxide. Highly expressed in vascular tissues of the root, stem, cauline leaves and flowers but not in the apical meristems	CL1Contig18346	D1	Aquaporin (AHRD V1 ***- D6BRE1_9ROSI); contains Interpro domain(s) IPR012269 Aquaporin	Solyc10g083880.1.1	| Symbols: GAMMA-TIP, TIP1;1, GAMMA-TIP1 | GAMMA-TIP (GAMMA TONOPLAST INTRINSIC PROTEIN); water channel | chr2:15445490-15446336 FORWARD	Probable aquaporin TIP1-1 OS=Oryza sativa subsp. japonica GN=TIP1-1 PE=2 SV=1	P50156	Putative uncharacterized protein OS=Oryza sativa subsp. indica GN=OsI_10010 PE=3 SV=1	A2XCH7	XM_010912908.2	16.5118	a	46.9591	b	120.037	c	0.996157	1	0.999999	6	6	LOC105037218	120.037	16.5118	46.9591	0	1	1	187.068	17.818	10.3959	comparable	215.282	B2a	1	0.0952487	0.0555731	214
CL1Contig8892	LOC105045214	AT1G21410	F-box/LRR-repeat protein 5 OS=Arabidopsis thaliana GN=FBL5 PE=2 SV=1	O49286	Putative uncharacterized protein OS=Zea mays PE=2 SV=1	B4F7T2	F-box/RNI-like superfamily protein	EgSKP2A	ubiquitin (auxin) mediated proteolysis	EgSKP2/proteolysis/SCF-dependent proteasomal ubiquitin-dependent protein catabolic process / Expressed mainly in flowers at the moment of abscission/ (Jurado et al., 2010)	CL1Contig8892	C1	F-box/LRR-repeat protein 2 (AHRD V1 ***- B6TAC3_MAIZE); contains Interpro domain(s) IPR006553 Leucine-rich repeat, cysteine-containing subtype	Solyc04g063380.1.1	| Symbols: SKP2A | SKP2A | chr1:7497479-7499386 FORWARD	F-box/LRR-repeat protein 5 OS=Arabidopsis thaliana GN=FBL5 PE=2 SV=1	O49286	Putative uncharacterized protein OS=Zea mays PE=2 SV=1	B4F7T2	XM_010923401.2	42.5472	a	15.9823	b	7.38184	b	0.989695	0.99908	0.818928	3	3	LOC105045214	7.38184	42.5472	15.9823	1	0	1	10.4581	40.6625	164.625	comparable	215.745	B2a	0.0635271	0.247002	1	324
CL1Contig17421	LOC105056236	unclear	SKP1-like protein 1B OS=Arabidopsis thaliana GN=SKP1B PE=1 SV=1	Q9FHW7	Kinetochore protein OS=Elaeis guineensis var. tenera PE=2 SV=1	B3TLY6	E3 ubiquitin ligase SCF complex subunit SKP1/ASK1 family protein	LOC105056236	ubiquitin mediated proteolysis	SKP1B/ Proteolysis/cplx SCF/ potentialy involved in mitotic cell cycle control and ubiquitin mediated proteolysis (animal homologue)/ express i nsenescent organs	CL1Contig17421	B6	Skp1 (AHRD V1 ***- Q49HP3_CAPAN); contains Interpro domain(s) IPR016897 E3 ubiquitin ligase, SCF complex, Skp subunit	Solyc01g111650.1.1	| Symbols: ASK2, SKP1B | ASK2 (ARABIDOPSIS SKP1-LIKE 2); protein binding / ubiquitin-protein ligase | chr5:16854495-16855516 REVERSE	SKP1-like protein 1B OS=Arabidopsis thaliana GN=SKP1B PE=1 SV=1	Q9FHW7	Kinetochore protein OS=Elaeis guineensis var. tenera PE=2 SV=1	B3TLY6	XM_010938364.2	94.353	a	57.5414	b	25.5398	c	0.989711	0.99995	0.989913	6	6	LOC105056236	25.5398	94.353	57.5414	1	0	1	49.1565	170.448	313.403	comparable	533.008	B1b	0.156848	0.543862	1	161
CL1Contig728	LOC105045228	no alignment					unkown	LOC105045228	unknown	ncRNA	CL1Contig728	B4								XR_832020.2	61.3294	a	36.3767	b	0	c	0.972018	1	0.999995	6	6	LOC105045228	0	61.3294	36.3767	1	0	1	1.5357	199.046	1284.3	comparable	1484.89	A2b	0.00119575	0.154984	1	63
CL1Contig24634	LOC105053118	AT1G55230			Predicted protein OS=Populus trichocarpa GN=POPTRDRAFT_555238 PE=4 SV=1	B9GYI2	Proteinase inhibitor I4, serpin (DUF716)	EgSerpin	unknown	pas de pub spécifique	CL1Contig24634	A4	Plant viral-response family protein (AHRD V1 **-- B6SQA7_MAIZE); contains Interpro domain(s) IPR006904 Protein of unknown function DUF716	Solyc01g006050.1.1	| Symbols: | unknown protein | chr1:20602895-20603797 FORWARD			Predicted protein OS=Populus trichocarpa GN=POPTRDRAFT_555238 PE=4 SV=1	B9GYI2	XM_010934161.2	14.1824	a	1.99779	b	0	b	0.985602	0.990599	0.453749	3	3	LOC105053118	0	14.1824	1.99779	1	0	1	0.169949	13.346	84.1404	comparable	97.6563	B2a	0.00201983	0.158615	1	321
CL1Contig11570	LOC109505843	AT5G54370			Chromosome undetermined scaffold_3192, whole genome shotgun sequence (Fragment) OS=Vitis vinifera GN=GSVIVT00012672001 PE=4 SV=1	A7R918	Late embryogenesis abundant (LEA) protein-like protein	LOC109505843	unknown	LEA, Late embryogenesis abundant protein-like protein, no references for function	CL1Contig11570	A1	Root cap protein 1 (Fragment) (AHRD V1 ***- Q1HVB0_MESVI); contains Interpro domain(s) IPR009646 Root cap	Solyc02g078930.1.1	| Symbols: | late embryogenesis abundant protein-related / LEA protein-related | chr5:22075334-22076567 FORWARD			Chromosome undetermined scaffold_3192, whole genome shotgun sequence (Fragment) OS=Vitis vinifera GN=GSVIVT00012672001 PE=4 SV=1	A7R918	XM_019850570.1	16.5118	a	5.95256	b	0	b	0.96229	0.989331	0.800065	6	6	LOC109505843	0	16.5118	5.95256	1	0	1	0.374616	17.7065	135	comparable	153.081	B2a	0.00277493	0.131159	1	313
CL1Contig8192	LOC105038729	AT5G40690			Chromosome chr14 scaffold_21, whole genome shotgun sequence OS=Vitis vinifera GN=GSVIVT00020589001 PE=4 SV=1	A7PLW4	Histone-lysine N-methyltransferase trithorax-like protein	LOC105038729	unknown	pas de pub spécifique histone-lysine N-methyltransferase trithorax-like protein involved in methylation upregulated in senescent organs	CL1Contig8192	C3	Genomic DNA chromosome 3 TAC clone K1G2 (AHRD V1 *-*- Q9LTZ3_ARATH)	Solyc02g093710.1.1	| Symbols: | INVOLVED IN: biological_process unknown; EXPRESSED IN: 18 plant structures; EXPRESSED DURING: 10 growth stages; CONTAINS InterPro DOMAIN/s: EF-HAND 1 (InterPro:IPR018247); BEST Arabidopsis thaliana protein match is: unknown protein (TAIR:AT2G41730.1); Has 208 Blast hits to 177 proteins in 46 species: Archae - 0; Bacteria - 4; Metazoa - 51; Fungi - 25; Plants - 42; Viruses - 6; Other …			Chromosome chr14 scaffold_21, whole genome shotgun sequence OS=Vitis vinifera GN=GSVIVT00020589001 PE=4 SV=1	A7PLW4	XM_010914594.2	17.728	a	1.99779	b	0	b	0.995835	0.996782	0.453749	3	3	LOC105038729	0	17.728	1.99779	1	0	1	0.28764	35.3974	51.676	comparable	87.361	B2b	0.00556623	0.684987	1	415
CL1Contig7757	LOC105046105	unclear	Pathogenesis-related protein (Fragment) OS=Juniperus virginiana PE=1 SV=2	Q9LD79	Putative uncharacterized protein OS=Vitis vinifera GN=VITISV_037693 PE=4 SV=1	A5AEC9	Hypothetical protein	LOC105046105	unknown	pas le même At par BLASTP dans TAIR, AT2G37480, mauvais alignement	CL1Contig7757	C1	BRI1-KD interacting protein 130 (AHRD V1 ***- Q761Y4_ORYSJ)	Solyc09g010410.1.1	| Symbols: ATOSM34 | ATOSM34 (osmotin 34) | chr4:7025127-7026113 REVERSE	Pathogenesis-related protein (Fragment) OS=Juniperus virginiana PE=1 SV=2	Q9LD79	Putative uncharacterized protein OS=Vitis vinifera GN=VITISV_037693 PE=4 SV=1	A5AEC9	XM_010924606.2	156.006	a	94.8951	b	36.9092	c	0.992976	1	0.999967	3	3 6 9	LOC105046105	36.9092	156.006	94.8951	1	0	1	10.7211	205.03	380.903	comparable	596.655	B1b	0.0281466	0.538273	1	180
CL1Contig20482	LOC105038585	no alignment					unkown	LOC105038585	unknown	ncRNA	CL1Contig20482	B3								XR_830754.2	40.1	a	21.826	b	10.2159	b	0.960306	0.992412	0.830156	6	6	LOC105038585	10.2159	40.1	21.826	1	0	1	10.2928	47.8151	118.735	comparable	176.843	B2a	0.0866868	0.402704	1	305
CL1Contig12353	LOC105055900	AT2G36630			Putative uncharacterized protein OS=Oryza sativa subsp. indica GN=OsI_13369 PE=4 SV=1	A2XLL6	Sulfite exporter TauE/SafE family protein	LOC105055900	unknown	pas de pub spécifique, involved in protein ubiquitination Cul4A-RING E3 ubiquitin ligase complex, upregulated in senescent silique pod	CL1Contig12353	A1	Os01g0786800 protein (Fragment) (AHRD V1 *-*- Q0JIP0_ORYSJ); contains Interpro domain(s) IPR002781 Protein of unknown function DUF81	Solyc09g008780.1.1	| Symbols: | unknown protein | chr2:15352767-15355050 REVERSE			Putative uncharacterized protein OS=Oryza sativa subsp. indica GN=OsI_13369 PE=4 SV=1	A2XLL6	XM_010937916.2	61.3434	a	9.61816	b	29.8439	b	0.998527	0.997637	0.878024	9	6 9	LOC105055900	29.8439	61.3434	9.61816	1	0	1	14.1311	34.0719	143.238	comparable	191.441	B2a	0.0986541	0.237868	1	311
CL1Contig10382	LOC105038438	unclear	Retrovirus-related Pol polyprotein from transposon TNT 1-94 OS=Nicotiana tabacum PE=2 SV=1	P10978	Putative polyprotein OS=Oryza sativa subsp. japonica GN=OSJNBa0078D06.27 PE=4 SV=1	Q7Y141	Unclear annotation	LOC105038438	unknown	no info, pas le même At par BLASTP dans TAIR (maybe bad assembly))	CL1Contig10382	C1	Transposon Ty1-BL Gag-Pol polyprotein (AHRD V1 *-*- YB11B_YEAST); contains Interpro domain(s) IPR001584 Integrase, catalytic core	Solyc03g062860.1.1	| Symbols: | unknown protein | chr3:7363921-7365138 FORWARD	Retrovirus-related Pol polyprotein from transposon TNT 1-94 OS=Nicotiana tabacum PE=2 SV=1	P10978	Putative polyprotein OS=Oryza sativa subsp. japonica GN=OSJNBa0078D06.27 PE=4 SV=1	Q7Y141	XM_010914254.2	80.2	a	30.4242	b	20.4319	b	0.99997	0.999879	0.650376	6	6	LOC105038438	20.4319	80.2	30.4242	1	0	1	37.6178	163.573	313.765	comparable	514.956	B1b	0.119892	0.521324	1	162
CL1Contig2309	LOC105044163	unclear	Bifunctional 3'-phosphoadenosine 5'-phosphosulfate synthetase 2 OS=Homo sapiens GN=PAPSS2 PE=1 SV=2	O95340	Sulfate adenylyltransferase OS=Arabidopsis thaliana PE=2 SV=1	Q8LDB2	Unclear annotation	LOC105044163	unknown	APS, pas le même At par BLASTP dans TAIR, AT1G19920, sulfate assimilation, plusieurs pubs	CL1Contig2309	C2	Sulfate adenylyltransferase (AHRD V1 **** Q43183_SOLTU); contains Interpro domain(s) IPR002650 ATP-sulfurylase	Solyc09g082860.1.1	| Symbols: APS3 | APS3; sulfate adenylyltransferase (ATP) | chr4:8413443-8415311 REVERSE	Bifunctional 3'-phosphoadenosine 5'-phosphosulfate synthetase 2 OS=Homo sapiens GN=PAPSS2 PE=1 SV=2	O95340	Sulfate adenylyltransferase OS=Arabidopsis thaliana PE=2 SV=1	Q8LDB2	XM_010921973.2	138.278	a	22.9746	b	7.38184	c	1	1	0.973617	3	3 6 9	LOC105044163	12.045	215.351	27.7837	1	0	1	30.475	167.913	247.121	comparable	445.508	B1b	0.12332	0.679476	1	168
CL1Contig23789	LOC105058807	unclear	Peroxisomal membrane protein PMP22 OS=Arabidopsis thaliana GN=PMP22 PE=1 SV=1	Q9ZS51	Putative uncharacterized protein OS=Oryza sativa subsp. indica GN=OsI_30333 PE=4 SV=1	B8BBC5	low similarity	LOC105058807	unknown	no hit (alignement trop faible)	CL1Contig23789	A1	Peroxisomal membrane protein (AHRD V1 **-- Q1HQV8_AEDAE); contains Interpro domain(s) IPR007248 Mpv17/PMP22	Solyc06g053550.1.1	| Symbols: | FUNCTIONS IN: molecular_function unknown; INVOLVED IN: biological_process unknown; LOCATED IN: integral to membrane; CONTAINS InterPro DOMAIN/s: Mpv17/PMP22 (InterPro:IPR007248); BEST Arabidopsis thaliana protein match is: PMP22 (TAIR:AT4G04470.1); Has 818 Blast hits to 818 proteins in 122 species: Archae - 0; Bacteria - 0; Metazoa - 406; Fungi - 215; Plants - 157; Viruses - 0; Other…	Peroxisomal membrane protein PMP22 OS=Arabidopsis thaliana GN=PMP22 PE=1 SV=1	Q9ZS51	Putative uncharacterized protein OS=Oryza sativa subsp. indica GN=OsI_30333 PE=4 SV=1	B8BBC5	XM_019855181.1	39.3227	a	9.61816	b	13.9893	b	0.963348	0.998809	0.156822	9	9	LOC105058807	13.9893	39.3227	9.61816	1	0	1	26.4961	122.53	185	comparable	334.027	B1b	0.143222	0.662326	1	150
CL1Contig23615	LOC105033746	AT1G67850			Putative uncharacterized protein OS=Oryza sativa subsp. japonica GN=P0518C01.9 PE=2 SV=1	Q5JME7	Trimethylguanosine synthase (DUF707)	LOC105033746	unknown	pas le même At par BLASTP dans TAIRμ pas de publi specifiqueμ upregulated in senescent and dehiscent organs Keplikova atlas	CL1Contig23615	A6	Lysine ketoglutarate reductase trans-splicing related 1 (AHRD V1 ***- B6TPP1_MAIZE); contains Interpro domain(s) IPR007877 Protein of unknown function DUF707	Solyc02g093470.1.1	| Symbols: | unknown protein | chr2:12085773-12087888 FORWARD			Putative uncharacterized protein OS=Oryza sativa subsp. japonica GN=P0518C01.9 PE=2 SV=1	Q5JME7	XM_010908653.2	382.217	a	120.227	b	90.4644	b	0.999	0.999	0.8168	9	9	LOC105033746	90.4644	382.217	120.227	1	0	1	75.1457	188.675	412.178	comparable	675.999	B1b	0.182314	0.457751	1	177
CL1Contig7869	LOC105038237	AT2G36290			Chromosome chr8 scaffold_23, whole genome shotgun sequence OS=Vitis vinifera GN=GSVIVT00021627001 PE=4 SV=1	A7PPF0	Alpha/beta-hydrolase	LOC105038237	unknown	alpha/beta-Hydrolases superfamily protein, no references for functions	CL1Contig7869	A5	Hydrolase alpha/beta fold family protein (AHRD V1 **** D7LIQ3_ARALY); contains Interpro domain(s) IPR000073 Alpha/beta hydrolase fold-1	Solyc09g009500.1.1	| Symbols: | hydrolase, alpha/beta fold family protein | chr2:15208867-15210768 REVERSE			Chromosome chr8 scaffold_23, whole genome shotgun sequence OS=Vitis vinifera GN=GSVIVT00021627001 PE=4 SV=1	A7PPF0	XM_010913971.1	18.8706	a	6.61395	b	2.55398	b	0.975446	0.970485	0.481858	6	3 6	LOC105038237	2.55398	18.8706	6.61395	1	0	1	7.32402	22.6323	38.9697	comparable	68.9261	B2b	0.187941	0.580768	1	418
CL1Contig10780	LOC105035235	AT5G41110			cDNA clone:J013066A21, full insert sequence OS=Oryza sativa subsp. japonica GN=OSJNBa0033D24.31-3 PE=2 SV=1	Q6Z1G4	Meiosis chromosome segregation family protein	LOC105035235	unknown	pas le même At par BLASTP dans TAIR AT3G26890.8 | Symbols:no symbol available | no full name av... 367 e-101 pas de pub spécifique	CL1Contig10780	A2	Genomic DNA chromosome 5 P1 clone MEE6 (AHRD V1 *-*- Q9FLL8_ARATH)	Solyc03g097710.1.1	| Symbols: | unknown protein | chr5:16452598-16454989 FORWARD			cDNA clone:J013066A21, full insert sequence OS=Oryza sativa subsp. japonica GN=OSJNBa0033D24.31-3 PE=2 SV=1	Q6Z1G4	XM_010910715.2	22.0207	a	0	b	4.66311	b	0.971317	0.998661	0.309509	9	9	LOC105035235	4.66311	22.0207	0	1	0	1	16.1033	45.0569	60.2682	comparable	121.428	B2b	0.267194	0.747607	1	411
CL1Contig6389	LOC105044389	AT1G07540	Telomere-binding protein 1 OS=Oryza sativa subsp. japonica GN=TBP1 PE=1 SV=2	Q9LL45	Putative uncharacterized protein OS=Zea mays PE=2 SV=1	C0PH41	Telomere-binding protein	EgTRFL2	unknown	TRFL2/ expression regulation/ altering binding affinity or regulatory mechanisms	CL1Contig6389	C2	Telomere repeat-binding protein 5 (AHRD V1 **** TRP5_ARATH); contains Interpro domain(s) IPR001005 SANT, DNA-binding	Solyc06g005590.1.1	| Symbols: TRFL2 | TRFL2 (TRF-LIKE 2); DNA binding | chr1:2318433-2321048 REVERSE	Telomere-binding protein 1 OS=Oryza sativa subsp. japonica GN=TBP1 PE=1 SV=2	Q9LL45	Putative uncharacterized protein OS=Zea mays PE=2 SV=1	C0PH41	XM_010922266.1	63.8207	a	6.99227	b	25.8365	c	1	0.989906	0.996755	3	3	LOC105044389	25.8365	63.8207	6.99227	1	0	1	18.5349	50.6521	60.4284	comparable	129.615	B2b	0.306725	0.838217	1	410
CL1Contig10041	LOC105041422	AT5G65380	Protein TRANSPARENT TESTA 12 OS=Arabidopsis thaliana GN=TT12 PE=2 SV=1	Q9LYT3	Multidrug resistance pump, putative OS=Ricinus communis GN=RCOM_0063820 PE=4 SV=1	B9T6V3	MATE efflux family protein	LOC105041422	unknown	MATE efflux family protein, no references for function	CL1Contig10041	C1	Mate efflux family protein (AHRD V1 **-- D7MN36_ARALY); contains Interpro domain(s) IPR002528 Multi antimicrobial extrusion protein MatE	Solyc11g010380.1.1	| Symbols: | antiporter/ drug transporter | chr5:3273578-3276490 REVERSE	Protein TRANSPARENT TESTA 12 OS=Arabidopsis thaliana GN=TT12 PE=2 SV=1	Q9LYT3	Multidrug resistance pump, putative OS=Ricinus communis GN=RCOM_0063820 PE=4 SV=1	B9T6V3	XM_010918395.2	120.55	a	63.9294	b	42.4456	b	0.996748	0.999914	0.906479	3	3 6	LOC105041422	42.4456	120.55	63.9294	1	0	1	69.7986	108.791	215.938	comparable	394.528	B1b	0.323234	0.503807	1	142
CL1Contig19135	LOC105051160	AT1G67480	F-box/kelch-repeat protein At1g67480 OS=Arabidopsis thaliana GN=At1g67480 PE=2 SV=1	Q9CAG8	Predicted protein OS=Populus trichocarpa GN=POPTRDRAFT_592319 PE=4 SV=1	B9MWF5	Galactose oxidase/kelch repeat superfamily protein	LOC105051160	unknown	unknown?/ expression in anthers before opening.	CL1Contig19135	C1	Kelch-like protein 3 (AHRD V1 *-*- KLHL3_PONAB); contains Interpro domain(s) IPR015915 Kelch-type beta propeller	Solyc01g005970.1.1	| Symbols: | kelch repeat-containing F-box family protein | chr1:25277294-25278529 FORWARD	F-box/kelch-repeat protein At1g67480 OS=Arabidopsis thaliana GN=At1g67480 PE=2 SV=1	Q9CAG8	Predicted protein OS=Populus trichocarpa GN=POPTRDRAFT_592319 PE=4 SV=1	B9MWF5	XM_010931471.1	49.6383	a	21.9757	b	12.9182	b	0.983009	0.997593	0.757888	3	3	LOC105051160	12.9182	49.6383	21.9757	1	0	1	23.6873	44.9835	67.3819	comparable	136.053	B2b	0.351538	0.667591	1	408
CL1Contig6040	LOC105045957	AT5G01830	U-box domain-containing protein 16 OS=Arabidopsis thaliana GN=PUB16 PE=2 SV=1	Q9LZW3	Putative uncharacterized protein OS=Oryza sativa subsp. japonica GN=OsJ_18921 PE=4 SV=1	B9FJR2	ARM repeat superfamily protein/SMALL AUXIN UP RNA 21	EgSAUR21	unknown	unknown/ proteolysis/ plant Armadillo proteins appear to regulate targeted protein degradation, which is a fundamental part of many plant developmental processes	CL1Contig6040	A7	U-box domain-containing protein (AHRD V1 ***- D7KBV1_ARALY); contains Interpro domain(s) IPR011989 Armadillo-like helical	Solyc09g018230.1.1	| Symbols: | armadillo/beta-catenin repeat family protein / U-box domain-containing protein | chr5:320983-323007 FORWARD	U-box domain-containing protein 16 OS=Arabidopsis thaliana GN=PUB16 PE=2 SV=1	Q9LZW3	Putative uncharacterized protein OS=Oryza sativa subsp. japonica GN=OsJ_18921 PE=4 SV=1	B9FJR2	XM_010924410.2	224.088	a	76.0605	b	117.483	c	0.999	0.99977	0.986607	6	6 9	LOC105045957	117.483	224.088	76.0605	1	0	1	135.41	134.911	226.372	comparable	496.693	B1b	0.598177	0.595973	1	139
CL1Contig10038	LOC105046976	unclear	Albumin-2 OS=Pisum sativum PE=2 SV=1	P08688	Hemopexin; D-tyrosyl-tRNA(Tyr) deacylase OS=Medicago truncatula GN=MtrDRAFT_AC153123g29v2 PE=4 SV=1	Q1RU99	Hypothetical protein	LOC105046976	unknown	pas le même At par BLASTP dans TAIR AT3G03280.1 | Symbols:no symbol available | no full name av... 115 2e-26 bon align upregulated in 1d seedling root	CL1Contig10038	B5	cDNA clone J100026I16 full insert sequence (AHRD V1 **-- B7FA06_ORYSJ)	Solyc02g091180.1.1	| Symbols: | unknown protein | chr5:5718853-5719404 FORWARD	Albumin-2 OS=Pisum sativum PE=2 SV=1	P08688	Hemopexin; D-tyrosyl-tRNA(Tyr) deacylase OS=Medicago truncatula GN=MtrDRAFT_AC153123g29v2 PE=4 SV=1	Q1RU99	XM_010925733.2	66.0471	a	11.2437	b	30.6478	c	1	0.977067	0.99195	6	6	LOC105046976	30.6478	66.0471	11.2437	1	0	1	88.9556	90.6252	112.774	comparable	292.355	B2a	0.788793	0.803598	1	248
CL1Contig486	LOC105032365	AT3G61260			Predicted protein OS=Populus trichocarpa GN=POPTRDRAFT_835309 PE=4 SV=1	B9ID78	Remorin family protein (low similarity)	LOC105032365	unknown	low similaritRemorin family protein	CL1Contig486	D3						Predicted protein OS=Populus trichocarpa GN=POPTRDRAFT_835309 PE=4 SV=1	B9ID78	XM_010906807.2	0	a	9.61816	b	10.2588	b	0.970059	0.992507	0	9	9	LOC105032365	10.2588	0	9.61816	0	1	1	236.316	111.501	134.929	comparable	482.746	B1a	1	0.471829	0.570969	80
CL1Contig23760	LOC105058648	AT3G12010	Uncharacterized protein C18orf8 OS=Homo sapiens GN=C18orf8 PE=1 SV=2	Q96DM3	Predicted protein OS=Populus trichocarpa GN=POPTRDRAFT_777236 PE=4 SV=1	B9IIB7	C18orf8 (Mic1-like)	LOC105058648	unknown	EgMIC-like/ Similar to Mic-1/ peptide uORFs / regulatory function (BMC Biology 2007, 5:32 doi:10.1186/1741-7007-5-32) / stimactic tissue	CL1Contig23760	C7	Colon cancer-associated protein Mic1-like containing protein expressed (AHRD V1 **-- Q338I5_ORYSJ); contains Interpro domain(s) IPR009755 Colon cancer-associated Mic1-like	Solyc03g053010.1.1	| Symbols: | FUNCTIONS IN: molecular_function unknown; INVOLVED IN: biological_process unknown; EXPRESSED IN: sperm cell, cultured cell; CONTAINS InterPro DOMAIN/s: Colon cancer-associated Mic1-like (InterPro:IPR009755); Has 126 Blast hits to 120 proteins in 58 species: Archae - 0; Bacteria - 0; Metazoa - 93; Fungi - 0; Plants - 16; Viruses - 0; Other Eukaryotes - 17 (source: NCBI BLink). | chr3:…	Uncharacterized protein C18orf8 OS=Homo sapiens GN=C18orf8 PE=1 SV=2	Q96DM3	Predicted protein OS=Populus trichocarpa GN=POPTRDRAFT_777236 PE=4 SV=1	B9IIB7	XM_010941636.2	0	a	9.92093	b	25.5398	c	0.96167	0.999375	0.980366	6	6	LOC105058648	25.5398	0	9.92093	0	1	1	32.7869	22.4347	16.6021	comparable	71.8237	B2b	1	0.684258	0.506365	374
CL1Contig21403	LOC105060011	AT3G19000	Naringenin,2-oxoglutarate 3-dioxygenase (Fragment) OS=Matthiola incana GN=FHT PE=2 SV=1	Q05965	Gibberellin 20 oxidase 2 OS=Zea mays PE=2 SV=1	B6TF99	2-oxoglutarate (2OG) and Fe(II)-dependent oxygenase	LOC105060011	unknown	2-oxoglutarate (2OG) and Fe(II)-dependent oxygenase superfamily protein, oxidoreductase activitno references for function	CL1Contig21403	D7	1-aminocyclopropane-1-carboxylate oxidase (AHRD V1 **-* ACCO_MUSAC); contains Interpro domain(s) IPR005123 Oxoglutarate and iron-dependent oxygenase	Solyc01g108880.1.1	| Symbols: | oxidoreductase, 2OG-Fe(II) oxygenase family protein | chr3:6553668-6554987 REVERSE	Naringenin,2-oxoglutarate 3-dioxygenase (Fragment) OS=Matthiola incana GN=FHT PE=2 SV=1	Q05965	Gibberellin 20 oxidase 2 OS=Zea mays PE=2 SV=1	B6TF99	XM_010943560.2	0	a	11.9051	b	15.3239	b	0.981739	0.988235	0.51495	6	6	LOC105060011	15.3239	0	11.9051	0	1	1	18.0673	15.0765	8.44293	comparable	41.5867	B2b	1	0.83446	0.467304	429
CL1Contig16020	LOC105032436	AT3G13230	RNA-binding protein pno1 OS=Nematostella vectensis GN=pno1 PE=3 SV=1	A7RP64	Predicted protein OS=Populus trichocarpa GN=POPTRDRAFT_811313 PE=4 SV=1	B9N5M8	RNA-binding KH domain-containing protein	LOC105032436	unknown	uknown/RNA binding / expressed in seed germination, 1 day seedling/	CL1Contig16020	D8	RNA-binding protein PNO1-like protein (AHRD V1 **** D0MTT7_PHYIN); contains Interpro domain(s) IPR018111 K Homology, type 1, subgroup	Solyc06g082620.1.1	| Symbols: | RNA binding | chr3:4270423-4271070 FORWARD	RNA-binding protein pno1 OS=Nematostella vectensis GN=pno1 PE=3 SV=1	A7RP64	Predicted protein OS=Populus trichocarpa GN=POPTRDRAFT_811313 PE=4 SV=1	B9N5M8	XM_010906888.2	0	a	9.61816	b	16.7872	b	0.970059	0.999712	0.372767	9	6 9	LOC105032436	16.7872	0	9.61816	0	1	1	81.3661	65.7791	37.333	comparable	184.478	B2b	1	0.808434	0.458827	328
CL1Contig15939	LOC105044050	AT5G16070	T-complex protein 1 subunit zeta OS=Pongo abelii GN=CCT6 PE=2 SV=3	Q5RCD2	T-complex protein 1 subunit zeta OS=Zea mays PE=2 SV=1	B6T8Q5	TCP-1/cpn60 chaperonin family protein	LOC105044050	unknown	TCP-1/cpn60 chaperonin / Protein folding/ expression in all tissue with a pic in roots. No article associated.	CL1Contig15939	D7	T-complex protein 1 subunit zeta (AHRD V1 ***- B6U118_MAIZE); contains Interpro domain(s) IPR012722 T-complex protein 1, zeta subunit	Solyc02g085790.1.1	| Symbols: | chaperonin, putative | chr5:5247549-5251050 REVERSE	T-complex protein 1 subunit zeta OS=Pongo abelii GN=CCT6 PE=2 SV=3	Q5RCD2	T-complex protein 1 subunit zeta OS=Zea mays PE=2 SV=1	B6T8Q5	XM_010921829.1	6.29163	a	24.0454	b	19.5851	b	0.96323	0.972113	0.46483	9	9	LOC105044050	19.5851	6.29163	24.0454	0	1	1	56.9548	31.7432	22.7565	comparable	111.455	B2b	1	0.557341	0.399554	354
CL1Contig10090	LOC105059263	AT5G17210			Putative uncharacterized protein OS=Oryza sativa subsp. indica GN=OsI_21376 PE=4 SV=1	B8B1L7	Transmembrane protein, putative (DUF1218)	LOC105059263	unknown	Unknow /transmembrane protein /expressed in dry seed and flower	CL1Contig10090	C7	Fiber protein Fb34 (AHRD V1 ***- Q6T7D3_GOSBA); contains Interpro domain(s) IPR009606 Protein of unknown function DUF1218	Solyc03g096860.1.1	| Symbols: | unknown protein | chr5:5656519-5657970 FORWARD			Putative uncharacterized protein OS=Oryza sativa subsp. indica GN=OsI_21376 PE=4 SV=1	B8B1L7	XM_010942496.1	0	a	9.61816	b	6.52836	b	0.970059	0.951754	0.573918	9	9	LOC105059263	6.52836	0	9.61816	0	1	1	24.0189	16.2301	8.64892	comparable	48.8979	B2b	1	0.675725	0.360089	428
CL1Contig10900	LOC105038974	AT5G56000	Heat shock protein 81-2 OS=Arabidopsis thaliana GN=HSP81-2 PE=1 SV=1	P55737	Molecular chaperone Hsp90-1 OS=Solanum lycopersicum PE=2 SV=1	Q6UJX4	HEAT SHOCK PROTEIN 81.4	EgHsp81.4	unknown	y,Hsp81.4; HEAT SHOCK PROTEIN 81.4, many global refs, no references for function	CL1Contig10900	C6	Heat shock protein 90 (AHRD V1 ***- Q14TB1_TOBAC); contains Interpro domain(s) IPR019805 Heat shock protein Hsp90, conserved site IPR018249 EF-HAND 2 IPR001404 Heat shock protein Hsp90	Solyc12g015880.1.1	| Symbols: SHD, HSP90.7 | SHD (SHEPHERD); ATP binding / unfolded protein binding | chr4:12551902-12555851 REVERSE	Heat shock protein 81-2 OS=Arabidopsis thaliana GN=HSP81-2 PE=1 SV=1	P55737	Molecular chaperone Hsp90-1 OS=Solanum lycopersicum PE=2 SV=1	Q6UJX4	XM_010914921.2	15.7291	a	67.3271	b	33.5744	c	0.999639	0.970381	0.973384	9	9	LOC105038974	33.5744	15.7291	67.3271	0	1	1	78.7551	65.0405	27.793	comparable	171.589	B2b	1	0.825857	0.352904	329
CL1Contig7206	LOC105051448	AT2G43320			Putative senescence-associated protein (Fragment) OS=Trichosanthes dioica PE=2 SV=1	A3F4A1	S-adenosyl-L-methionine-dependent methyltransferases superfamily protein	LOC105051448	unknown	low similaritS-adenosyl-L-methionine-dependent methyltransferases superfamily protein	CL1Contig7206	D4	Unknown Protein (AHRD V1)	Solyc00g011170.1.1				Putative senescence-associated protein (Fragment) OS=Trichosanthes dioica PE=2 SV=1	A3F4A1	XM_019852988.1	6.29163	a	57.709	b	69.9467	b	0.999979	1	0.378498	9	9	LOC105051448	69.9467	6.29163	57.709	0	1	1	201.751	119.645	25.5916	comparable	346.987	B2a	1	0.593034	0.126848	203
CL1Contig4973	LOC105053654	AT3G13860	Chaperonin CPN60-like 1, mitochondrial OS=Arabidopsis thaliana GN=At2g33210 PE=1 SV=1	Q8L7B5	Predicted protein OS=Populus trichocarpa GN=POPTRDRAFT_829355 PE=3 SV=1	B9GMI8	Heat shock protein 60-3A	EgHSP60-3A	unknown	heat shock protein 60-3A/protein folding / expression in all tissue with a pic in seed germination	CL1Contig4973	C5	chaperonin (AHRD V1 ***- D2LE93_RHOVA); contains Interpro domain(s) IPR001844 Chaperonin Cpn60	Solyc05g053470.1.1	| Symbols: HSP60-3A | HSP60-3A (HEAT SHOCK PROTEIN 60-3A); ATP binding / protein binding | chr3:4561704-4565133 REVERSE	Chaperonin CPN60-like 1, mitochondrial OS=Arabidopsis thaliana GN=At2g33210 PE=1 SV=1	Q8L7B5	Predicted protein OS=Populus trichocarpa GN=POPTRDRAFT_829355 PE=3 SV=1	B9GMI8	XR_833493.2	14.1529	a	33.0698	b	48.5257	b	0.957194	0.994878	0.860695	6	6	LOC105053654	48.5257	14.1529	33.0698	0	1	1	78.9274	25.7498	7.56414	comparable	112.241	B2b	1	0.326247	0.0958366	356
CL1Contig2204	LOC105059106	AT5G04250	OTU domain-containing protein DDB_G0284757 OS=Dictyostelium discoideum GN=DDB_G0284757 PE=4 SV=2	Q54P70	Chromosome chr8 scaffold_29, whole genome shotgun sequence OS=Vitis vinifera GN=GSVIVT00023222001 PE=4 SV=1	A7PT58	Cysteine proteinases superfamily protein	LOC105059106	unknown (?)	Cysteine_proteinase/ Proteolysis/ endopeptidase / Cysteine proteinases superfamily protein/ expressed in flower at the moment of abscission / surexp in gaba‐t/pop2‐1 mutant: GABA‐T deficiency during salt stress causes root and hypocotyl developmental defects / and alterations of cell wall composition (Renault et al PCE 2012) / Chez l'homme, elles interviennent dans le processus de sénescence et d…	CL1Contig2204	B4	Cysteine-type peptidase (AHRD V1 **** B6T6Y3_MAIZE); contains Interpro domain(s) IPR003323 Ovarian tumour, otubain	Solyc04g024710.1.1	| Symbols: | OTU-like cysteine protease family protein | chr5:1176397-1178492 FORWARD	OTU domain-containing protein DDB_G0284757 OS=Dictyostelium discoideum GN=DDB_G0284757 PE=4 SV=2	Q54P70	Chromosome chr8 scaffold_29, whole genome shotgun sequence OS=Vitis vinifera GN=GSVIVT00023222001 PE=4 SV=1	A7PT58	XM_010942314.1	94.353	a	35.054	b	5.10797	c	0.999996	1	0.999404	6	6	LOC105059106	5.10797	94.353	35.054	1	0	1	11.5786	86.9011	177.912	comparable	276.392	B1b	0.0650802	0.488449	1	156
CL1Contig7981	LOC105057231	AT5G12010	Putative nuclease HARBI1 OS=Bos taurus GN=HARBI1 PE=2 SV=1	Q17QR8	Putative uncharacterized protein OS=Oryza sativa subsp. japonica GN=OsJ_02361 PE=4 SV=1	B9EXQ7	DDE superfamily endonuclease	LOC105057231	unknown (nuclease)	DDE superfamily endonuclease, no references for function	CL1Contig7981	B6	Os07g0175100 protein (Fragment) (AHRD V1 *--- Q0D898_ORYSJ)	Solyc07g040960.1.1	| Symbols: | unknown protein | chr5:3877975-3879483 REVERSE	Putative nuclease HARBI1 OS=Bos taurus GN=HARBI1 PE=2 SV=1	Q17QR8	Putative uncharacterized protein OS=Oryza sativa subsp. japonica GN=OsJ_02361 PE=4 SV=1	B9EXQ7	XM_010939795.2	152.461	a	272.699	b	256.519	b	0.999	0.998	0.45	3	3	LOC105057231	256.519	152.461	272.699	0	1	1	991.643	391.633	531.344	comparable	1914.62	A2a	1	0.394934	0.535822	17
CL1Contig10633	LOC105055497	AT4G27450	Stem-specific protein TSJT1 OS=Nicotiana tabacum GN=TSJT1 PE=2 SV=1	P24805	Asparagine synthase-related protein OS=Elaeis guineensis var. tenera GN=M39A PE=2 SV=1	Q05FE8	Aluminum induced protein with YGL and LRDR motifs	LOC105055497	unknown (senescence)	unknow / Potential target of TF SHINE link with pectin metabolism, abscission - regulated by GA (Shi et al 2011 Plos genet); Expressed in silique, dry seed, seed germination (early) and high level in senesencing silique (Shi et al 2011 Plos Genet).	CL1Contig10633	A1	Aluminum-induced protein-like protein (AHRD V1 ***- Q8S2R9_THEHA)	Solyc12g013700.1.1	| Symbols: | unknown protein | chr4:13727665-13728683 REVERSE	Stem-specific protein TSJT1 OS=Nicotiana tabacum GN=TSJT1 PE=2 SV=1	P24805	Asparagine synthase-related protein OS=Elaeis guineensis var. tenera GN=M39A PE=2 SV=1	Q05FE8	XM_010937340.2	44.0414	a	0	b	8.3936	b	0.999454	0.999998	0.660185	9	3 6 9	LOC105055497	8.3936	44.0414	0	1	0	1	4.69194	28.2321	440.066	comparable	472.99	B1b	0.0106619	0.0641541	1	186
CL1Contig8541	LOC105034670	AT3G54040			Predicted protein OS=Populus trichocarpa GN=POPTRDRAFT_904987 PE=4 SV=1	B9IG23	Photoassimilate-responsive 1	EgPAR1	unknown (sugar induced)	PAR1, photoassimilate-responsive 1, no references for function	CL1Contig8541	A4	PAR-1c protein (AHRD V1 ***- Q43589_TOBAC); contains Interpro domain(s) IPR009489 PAR1	Solyc10g085010.1.1	| Symbols: | photoassimilate-responsive protein-related | chr3:20014032-20015299 REVERSE			Predicted protein OS=Populus trichocarpa GN=POPTRDRAFT_904987 PE=4 SV=1	B9IG23	XM_010909909.2	156.006	a	43.9514	b	0	c	1	1	1	3	3 9	LOC105034670	0	156.006	43.9514	1	0	1	1.59722	80.8021	350.154	comparable	432.554	B1b	0.00456147	0.230761	1	188
CL1Contig8967	LOC105054123	AT5G07270	Ankyrin repeat domain-containing protein 29 OS=Danio rerio GN=ankrd29 PE=2 SV=1	Q502M6	cDNA clone:J013002G21, full insert sequence OS=Oryza sativa subsp. japonica GN=LOC_Os10g37730 PE=2 SV=1	Q337A0	ubiquitin-protein transferase	EgXBAT33	unknown (ubiquitin mediated proteolysis)	XBAT33, ubiquitin-protein transferase activitsimilar XBAT32 involved in lateral root initiation, no references for function	CL1Contig8967	C1	Ankyrin repeat-rich protein (AHRD V1 **-- C7EC57_NICBE); contains Interpro domain(s) IPR002110 Ankyrin	Solyc03g026060.1.1	| Symbols: | ankyrin repeat family protein | chr5:2280821-2283384 FORWARD	Ankyrin repeat domain-containing protein 29 OS=Danio rerio GN=ankrd29 PE=2 SV=1	Q502M6	cDNA clone:J013002G21, full insert sequence OS=Oryza sativa subsp. japonica GN=LOC_Os10g37730 PE=2 SV=1	Q337A0	XM_010935560.2	223.373	a	151.832	b	20.3001	c	0.985	1	1	3	3 6 9	LOC105054123	20.3001	223.373	151.832	1	0	1	9.04359	95.1036	565.247	comparable	669.395	B1b	0.0159993	0.168251	1	171
CL1Contig48	LOC105033430	AT5G60580	Probable E3 ubiquitin-protein ligase MARCH10 OS=Rattus norvegicus GN=March10 PE=2 SV=1	Q5XIV2	Predicted protein OS=Populus trichocarpa GN=POPTRDRAFT_576042 PE=4 SV=1	B9IHF4	RING/U-box superfamily protein	LOC105033430	unknown (ubiquitin mediated proteolysis)	EgRING/U-2 /Post-translational regulation/Ubiquitination/ RING/U-box superfamily protein. Expressed mainly in flowers at the moment of abscission	CL1Contig48	C4	Zinc finger family protein (AHRD V1 ***- D7MTV5_ARALY); contains Interpro domain(s) IPR011016 Zinc finger, RING-CH-type	Solyc07g044780.1.1	| Symbols: | zinc finger (C3HC4-type RING finger) family protein | chr5:24354298-24356706 FORWARD	Probable E3 ubiquitin-protein ligase MARCH10 OS=Rattus norvegicus GN=March10 PE=2 SV=1	Q5XIV2	Predicted protein OS=Populus trichocarpa GN=POPTRDRAFT_576042 PE=4 SV=1	B9IHF4	XM_010908266.2	16.5118	a	1.32279	b	0	b	0.999691	0.989331	0	6	6	LOC105033430	0	16.5118	1.32279	1	0	1	8.56448	27.3919	49.2782	comparable	85.2346	B2b	0.173798	0.555863	1	414
CL1Contig15497	LOC105058929	AT3G19895	U-box domain-containing protein 62 OS=Arabidopsis thaliana GN=PUB62 PE=2 SV=1	Q6DBN5	Putative uncharacterized protein OS=Ricinus communis GN=RCOM_1138920 PE=4 SV=1	B9RPY5	RING/U-box superfamily protein	LOC105058929	unknown (ubiquitin mediated proteolysis)	EgRING/U-1 /Post-translational regulation/Ubiquitination/ RING/U-box superfamily protein / expressed in dry seed and senescent organs /	CL1Contig15497	D7	U-box domain-containing protein 62 (AHRD V1 *-*- PUB62_ARATH)	Solyc04g009340.1.1	| Symbols: | unknown protein | chr3:6917530-6921211 REVERSE	U-box domain-containing protein 62 OS=Arabidopsis thaliana GN=PUB62 PE=2 SV=1	Q6DBN5	Putative uncharacterized protein OS=Ricinus communis GN=RCOM_1138920 PE=4 SV=1	B9RPY5	XR_834192.2	0	a	9.61816	b	8.3936	b	0.970059	0.980986	0.384878	9	9	LOC105058929	8.3936	0	9.61816	0	1	1	20.5307	14.0218	12.3428	comparable	46.8954	B2b	1	0.682967	0.601187	432
CL1Contig7335	LOC105044515	AT1G07670	Sarcoplasmic/endoplasmic reticulum calcium ATPase 1 OS=Oryctolagus cuniculus GN=ATP2A1 PE=1 SV=1	P04191	Endoplasmic reticulum [ER]-type calcium ATPase OS=Populus trichocarpa GN=POPTRDRAFT_768258 PE=3 SV=1	B9HPP7	Endomembrane-type CA-ATPase 4	EgECA4	vesicle trafficking	ECA4, endomembrane-type CA-ATPase 4, may function as adaptors of clathrin-coated vesicles budding from the cell plate (note, AT1G07670 note listed in Song et al 2012, but ECA4 is noted as At2g25430)	CL1Contig7335	A6	Calcium-transporting ATPase (AHRD V1 ***- A8NHF4_COPC7); contains Interpro domain(s) IPR005782 ATPase, P-type, calcium-transporting	Solyc11g072880.1.1	| Symbols: ECA2, ATECA2 | ECA2 (ER-TYPE CA2+-ATPASE 2); calcium-transporting ATPase | chr4:382690-386226 REVERSE	Sarcoplasmic/endoplasmic reticulum calcium ATPase 1 OS=Oryctolagus cuniculus GN=ATP2A1 PE=1 SV=1	P04191	Endoplasmic reticulum [ER]-type calcium ATPase OS=Populus trichocarpa GN=POPTRDRAFT_768258 PE=3 SV=1	B9HPP7	XM_010922448.2	122.687	a	28.8545	b	86.7339	c	0.999951	0.975	0.996351	9	6 9	LOC105044515	86.7339	122.687	28.8545	1	0	1	20.0953	58.9769	94.7377	comparable	173.81	B2a	0.212115	0.622529	1	299
CL1Contig8671	LOC105061464	AT5G06140	Sorting nexin-1 OS=Bos taurus GN=SNX1 PE=2 SV=1	Q05B62	Predicted protein OS=Populus trichocarpa GN=POPTRDRAFT_825203 PE=4 SV=1	B9IIS7	Sorting nexin 1	EgSNX1	vesicle trafficking (PIN auxin efflux)	SNX1 / subcellular trafficking / expressed in all organ but with majority in senescent organ.In roots it co-localizes with the PIN2 auxin efflux carrier. Involved in endocytic sorting of membrane proteins including PIN2, BOR1 and BRI1. (Jaill)ais et al. 2006	CL1Contig8671	A4	Sorting nexin 1 (AHRD V1 ***- Q70YZ8_BRAOL); contains Interpro domain(s) IPR015404 Vps5 C-terminal	Solyc09g010130.1.1	| Symbols: SNX1, ATSNX1 | SNX1 (SORTING NEXIN 1); phosphoinositide binding / protein binding | chr5:1856212-1858752 REVERSE	Sorting nexin-1 OS=Bos taurus GN=SNX1 PE=2 SV=1	Q05B62	Predicted protein OS=Populus trichocarpa GN=POPTRDRAFT_825203 PE=4 SV=1	B9IIS7	XM_010945516.2	72.3538	a	9.61816	b	23.3156	b	0.999728	0.999997	0.711288	9	9	LOC105061464	23.3156	72.3538	9.61816	1	0	1	26.6504	79.9662	136.803	comparable	243.419	B2a	0.194809	0.584536	1	270

## Sheet: Up
Annotation	Number	Percentage
CELL WALL	10	0.0793651
METABOLISM	14	0.111111
METABOLISM (AMINO ACID)	8	0.0634921
METABOLISM (OTHERS)	24	0.190476	0.365079
PHOSPHATE HOMESTASIS	1	0.00793651
REDOX HOMEOSTASIS	1	0.00793651
SIGNALLING	5	0.0396825
STRESS	18	0.142857
TRANSCRIPTION	8	0.0634921
TRANSLATION	2	0.015873
TRANSPORT	8	0.0634921
UBIQUITIN	2	0.015873
UNKNOWN	23	0.18254
VESICLE TRAFFICKING	2	0.015873
	126	1

## Sheet: Down
Annotation	Number	Percentage
CELL WALL	2	0.047619
METABOLISM	3	0.0714286
DEVELOPMENT	3	0.0714286
POSTTRANSLATIONAL MODIFICATION	1	0.0238095
RNA METABOLISM	1	0.0238095
SIGNALLING	5	0.119048
STRESS	3	0.0714286
TRANSCRIPTION	6	0.142857
TRANSLATION	5	0.119048
TRANSPORT	2	0.047619
UNKNOWN	11	0.261905
	42

## Sheet: GRAPHS
CELL WALL	0.0793651
METABOLISM	0.37
SIGNALLING	0.0396825
STRESS	0.142857
TRANSCRIPTION	0.0634921
TRANSLATION	0.015873
TRANSPORT	0.0634921
UNKNOWN	0.18254
UBIQUITIN	0.015873
VESICLE TRAFFICKING	0.015873
PHOSPHATE HOMEOSTASIS	0.00793651
REDOX HOMEOSTASIS	0.00793651
	1.00492
Down
CELL WALL	0.047619
METABOLISM	0.0714286
SIGNALLING	0.119048
STRESS	0.0714286
TRANSCRIPTION	0.142857
TRANSLATION	0.119048
TRANSPORT	0.047619
UNKNOWN	0.261905
DEVELOPMENT	0.0714286
POSTTRANSLATIONAL MODIFICATION	0.0238095
RNA METABOLISM	0.0238095
	1
