# Supplementary material for: Multi-scale comparative transcriptome analysis reveals key genes and metabolic reprogramming processes associated with oil palm fruit abscission
Source: BMC Plant Biol. 2021 Feb 11;21:92. doi: 10.1186/s12870-021-02874-1 (PMC7879690; doi:10.1186/s12870-021-02874-1)
Supplement: Supplementary file 6 — Additional file 6: Supplementary Table 4. (qPCR primers used in studies) [file 12870_2021_2874_MOESM6_ESM.xlsx]

## Sheet: Sheet1
Contig	Gene	Name of primer	Sequence	amplicon size (bp)	Tm	Efficiency	Dilution primer 100µM
-	EgEF1α	EgEF1-Q-S4	TATCAAAGGATGGGCAGACC	127	58.4	1.97	0.02
		EgEF1-Q-AS4	TCCAAGGCAAGGTATGATGA		57.5
CL1Contig10800	EgPG4	EGPG4qS1	ACCTACGGAAACAAGCC			1.975
		EGPG4qAS1	AATCCTACATCACCCATTTCA
CL1Contig6920	EgPGAZ1	EgPGAZ1_S	GTGATCCCGTTGCCTTGC	123		1.925
		EgPGAZ1_AS	GATGAGAAGAGGGCCCAAA
CL1Contig9409	EgPGAZ2	EgPGAZ2_S	CCCACAAAAATTGCTTCTGC			1.965
		EgPGAZ2_AS	GATGGATATGCAGCCATGC
CL1Contig10995	PMEI-Like	PMEI-S	TCATGCAGTTCACCAGCAAC
		PMEI-AS	CAAACCTTTGCTCTTTAACCAA
CL1Contig15784	Nitrilase/cyanide hydratase	Ni/Cy-S	TGCAGCAATGCTTTCTGAGT	168	59.7	1.954
		Ni/Cy-AS	CTGCTTGCGAGAACATTCAA		60.1
CL1Contig24608	HM-coA(Hydroxy-methylglutaryl-coenzymeA reductase)	HM-coA_S	TTCCCTCATGTCAGCTCTCG	178	59.4	1.956
		HM-coA_AS	TGATGGGCTACTTTGT		57.3
CL1Contig19474	Thioesterase superfamily	Thioesterase_S	CGGAGGATTCAGAAGGTTGT	151	57.3	1.911
		Thioesterase_AS	CACTCTCTTCAATCAGCCACT		57.9
CL1Contig9617	Sulphate anion transporter(Sul-AT)	Sul-AT_S	CTTGATTGGAGAGAATTGGGTGT	175	58.9	2.159
		Sul-AT_AS	TGACAGAGCGCATGTACTAATC		58.4
CL1Contig11041	Aromatic-ring hydroxylase-like(Aro-hydroxy)	Aro-hydroxy_S	AGTCTCAAGAAGCACCCTCC	197	59.4	1.686
		Aro-hydroxy_AS	CGCTGACGCTTTCCAAGAAT		57.3
CL1Contig25900	Auxin efflux carrier1	Auxin1_S	TGGATGGATTTTGTTGTATTTGG	163	60.8	2.04
		Auxin1_AS	CTCTACCATCAAACCAGATCTCC		59.1
CL1Contig1153	Auxin responsive protein3	Auxin-RP3_S	AGGAGGCTAAGGATCATGAAGG	153	60.3	2.009
		Auxin-RP3_AS	GCTTTTGGTTTTGAGATGGTC		55.9
CL1Contig2306	Beta-xylosidase2	Beta-xylo2_S	TCCAACATCCACGCCCGC		60.5	2.328
		Beta-xylo2_AS	CCCTGCCTGGCCGCCGTT		65.1
CL1Contig1963	Thaumatin-like	Thaumatin-like_S	GGATGCGTACAGTTACCCCA	195	59.4	1.774
		Thaumatin-like_AS	CTCAGAGGCCTACAGAGCA		58.8
CL1Contig9735	Helix-loop-helix	Helix_S	TTGGGATATTGCTGGCTTG	168	54.5	1.916
		Helix_AS	ATCGGGACACATAACCTCCA		57.3
CL1Contig11193	BZIP transcription factor	BZIP_S	ACCTGATCCAATCCTTAAGCCA	157	58.4	1.872
		BZIP_AS	AAGGATCATGCAGCAAACCC		57.3
CL1Contig11148	Serine/threonine kinase	BZIP_S	ACCTGATCCAATCCTTAAGCCA
		BZIP_AS	AAGGATCATGCAGCAAACCC
