# Supplementary material for: Multi-scale comparative transcriptome analysis reveals key genes and metabolic reprogramming processes associated with oil palm fruit abscission
Source: BMC Plant Biol. 2021 Feb 11;21:92. doi: 10.1186/s12870-021-02874-1 (PMC7879690; doi:10.1186/s12870-021-02874-1)
Supplement: Supplementary file 7 — Additional file 7: Supplementary Table 5. (23 gene candidates overview of validation and expression) [file 12870_2021_2874_MOESM7_ESM.xlsx]

## Sheet: 23 candidates NS (2)
											NA							ET									Normal Fruit AZ		Non-S Fruit AZ
	Cat	Annotation	contig	LOC	CDS V2	Eg Gene ID	XM check	AZ30	AZ120	AZ160	30 120 160	AZ 30 DAP	AZ 120 DAP	AZ 160 DAP	30 120 160	Cluster	Cluster (h)	0 3 6 9	AZ_0_150	AZ_3_150	AZ_6_150	AZ_9_150	BCM-NS274	BCM-NS283	BCN-NS177	BCN-Sh198	IM	R	RNS	RNS	Candidate	old Validated	Val	MTC Expression									Column15	Column16	Column17	Column18	Column19	Column20	Column21
	CW	*EgPG4	CL1Contig10800	LOC105034919	p5_sc00060.V1.gene171	105034919	XM_010910254.1	4.82922	35.8549	1937.91		5.23898	43.3268	2724.1		A2	9		4	78	132	624	0.030224	0.0212713	0.00256562	1	0.003	1	0.030224	0.0212713	64			Low in MTC180
	CW	*EgPGAZ1	CL1Contig6920	LOC105056882	p5_sc00072.V1.gene433	105056874	XM_010939219.1	0.616131	4.85023	201.294		1.06979	11.9361	658.611		A2	9		0	99	57	412	0.00318647	0.00107775	0.00771418	0.384089	0.00684317	1	0.019	0.053	64			Low in MTC180
	CW	*EgPGAZ2	CL1Contig9409	LOC105056874	p5_sc00072.V1.gene436	105056882	XM_010939232.1	0.954397	11.8117	696.57		0	6	378		A2	9		0	14	0	64					0.019	1	0.009	0.003	64			Low in MTC180
	CW	*PMEI-like	CL1Contig10995	LOC105041092	p5_sc00001.V1.gene2372	105041092	XM_010917893.1	3.46634	110.01	1258.91		5.67771	191.45	2091.77		A1	9		0	145	172	282	0.00244708	0.00207435	0.0268312	1	0.027	1	0.00244708	0.00207435	64			Low in MTC180
	CW	*Thaumatin-like (Osmotin-like)	CL1Contig1963	LOC105033331	p5_sc00159.V1.gene199	105033331	XM_010908090.1	4.90337	32.7932	353.202		7.61035	80.5986	2147.89		A2	9		2	35	38	368	0.0138291	0.114873	0.14594	0.954202	0.146	0.954	0.0138291	0.114873	can	y		Low in MTC180	A2	9		0.157271	1	v	v	v	y	v	v	v	7.61035	1084	7960
	CW	*EgLAC7	CL1Contig10326	LOC105052147				1.07508	26.94	1116.08		75.2822	93.7445	-322.525		A2	3.525		2	89	146	316					0.862431	1	0.0250532	0.0298958
	CW	*Beta xylosidase	CL1Contig2306	LOC105039922	No CDS	105039922	XM_010916246.1	7.7606	50.3322	429.483					No CDS	C7	3		0	7	45	149	0.217132	0.337613	0.522542	0.492915	1	0.942639	0.415166	0.645531	can	y		Lower in MTC180	C7	3		0.22456	1	v	v	m	y	v	v	m
	MT	*Hydroxy-methylglutaryl-coenzyme A reductase	CL1Contig24608	LOC105036971	p5_sc00247.V1.gene114	105036971	XM_010912686.1	12.5509	10.7888	173.918		45.5284	46.9821	333.142		A2	9		0	7	17	63	0.0182665	0.0095247	0.106803	0.340913	0.313783	1	0.0535676	0.0279317	can	y		Low in MTC180	A2	9		0.0285834	1	v	v	v	y	v	v	v	45.5284	1979	8471
	MT	*Acyl-lipid thioesterase 3 (ALT3)	CL1Contig19474	LOC105054001	p5_sc00002.V1.gene704	105054001	XM_010935367.1	2.73317	13.4308	47.9919		3.29029	16.212	58.3706		A5	9		4	14	17	22	0.0923826	0.11127	0.212348	0.369739	0.572973	1	0.249683	0.300729	can	y		Low in MTC180	A5	9		0.183478	1	v	v	v	y	v	v	v	3.29029	1067	1576
	MT	*Beta-ureidopropionase	CL1Contig15784	LOC105054031	p5_sc00002.V1.gene812	105054031	XM_010935406.1	8.55962	30.815	74.8746		26.1366	102.054	213.319		A4	9		16	39	33	87	0.318182	0.340909	0.545455	1	0.545	1	0.318182	0.340909	64			Low in MTC180
	MT	Aromatic-ring hydroxylase-like	CL1Contig11041	LOC105043756	p5_sc00023.V1.gene458	105043756	XM_010921442.1	8.19965	154.724	337.687		15.7332	303.755	636.297		A6	9		60	163	137	310	0.100306	0.143378	0.0712223	0.15986	0.44375	1	0.626914	0.896113	64			No change in MTC180
	ST	*Serine/threonine protein kinase	CL1Contig11148	LOC105054206	p5_sc00002.V1.gene1532	105054206	XM_010935664.1	1.55571	13.0455	40.2873		5.38403	25.1226	106.688		A4	9		21	39	35	94	0.13711	0.139781	0.186675	0.62545	0.2992	1	0.219376	0.223649	64			Low in MTC180
	RH	EgCBSX1	CL1Contig6450	LOC105050145				8.35775	157.054	269.508		85.6966	96.7141	-562.451		A2	2.76618		2	57	45	85					1	0.809973	0.509454	0.876857
	TF	*BZIP transcription factor	CL1Contig11193	LOC105039935	p5_sc00025.V1.gene345	105039935	XM_010916264.1	35.2905	107.044	227.861		29.7756	89.0653	190.205		C1	3		37	135	80	64	0.363247	0.282236	0.980092	1	0.98	1	0.363247	0.282236	can	y		Low in MTC180	C1	3		0.556738	0.582006	m	v	m	y	m	v	m	29.7756	1999	16221
	TF	*bHLH transcription factor (CIB1)	CL1Contig9735	LOC105058752	p5_sc00036.V1.gene543	105058752	XM_010941784.1	3.526	105.423	121.031		3.29923	99.9485	111.451		B5	6		6	35	83	80	0.0157879	0.0337227	0.27716	1	0.277	1	0.0157879	0.0337227	can	y		Low in MTC180	B5	6		0.127456	0.249722	v	v	v	y	v	v	v	3.29923	1489	13559
	TF	*EgERF105	CL1Contig10002	LOC105043733				1102.76	266.974	82.9604		90.9037	98.1989	-682.414		A2	2.38676		84	7	73	50					0.776667	0.516028	0.597262	1
	ST	*EgHSL1	CL1Contig16961	LOC105051708				121.964	22.9987	18.1271		80.4894	95.2293	-442.488		A2	3.14559		29	4	7	6					1	0.408708	0.0801905	0.099138
	S	EgYLS9	CL1Contig1374	LOC105060420				809.09	1844.65	3449.76		101.318	101.169	-922.339		A2	1.62794		140	316	314	415					0.275322	0.581405	0.396202	1
	S	*EgHIS1	CL1Contig4234	LOC105059363				321.139	24.6058	28.4116		96.1109	99.6837	-802.376		A1	2.00735		37	0	2	8					1	0.75574	0.0488796	0.0813168
	TP	*Sulphate anion transporter	CL1Contig9617	LOC105043754	p5_sc00105.V1.gene28	105043754	XM_010921799.1	0.84201	43.8714	300.373		1.06689	55.7173	425.717		C2	3		0	156	35	110	0.0268117	0.0315591	0.0733138	0.109694	0.663636	1	0.243742	0.286901	64			Low in MTC180
	AUX	Auxin efflux carrier 2 family protein (PIN-LIKES)	CL1Contig25900	LOC105046029	p5_sc00003.V1.gene1229	105046029	XM_010924512.1	2.24486	21.5198	42.5332		19.5061	78.9138	67.7408		C3	3		0	106	0	19	0.187744	1	0.0232416	0.0301954	0.023	0.03	0.187744	1	can	y	auxin	High in MTC180	C3	3		0.0825666	0.283837	v	n	n	y	v	n	n	19.5061	2093	15048
	AUX	Auxin responsive protein (IAA17-like)	CL1Contig1153	LOC105040857	p5_sc00001.V1.gene1690	105040857	XM_010917581.1	308.86	66.8587	14.2652		309.018	69.4816	14.1653		D9	0		14	4	5	0	0.511525	0.441742	1	0.621907	1	0.622	0.511525	0.441742	can	x?	auxin	Low in MTC180	D9	0		0.661662	0.125058	v	m	n	x	v	n	v	309.018	1220	7723
	U	EgTRFL2	CL1Contig6389	LOC105044389				18.5349	50.6521	60.4284		106.525	102.653	-1042.3	No CDS	C8	1.24853		8	64	24	20					0.193908	0.282995	0.564726	1
	Key and Expression Scale
	CW	Cell Wall	7
	TF	Transcription Factor	3
	ST	Signal Transduction	2
	TP	Transport	1
	MT	Metabolism	4
	AUX	Auxin Transport and Response	2
	RH	redox homeostasis	1
	S	Stress	2
	U	Unknown	1
		Total	23
[truncated: 11 more columns]
