# Supplementary material for: Multi-scale comparative transcriptome analysis reveals key genes and metabolic reprogramming processes associated with oil palm fruit abscission
Source: BMC Plant Biol. 2021 Feb 11;21:92. doi: 10.1186/s12870-021-02874-1 (PMC7879690; doi:10.1186/s12870-021-02874-1)
Supplement: Supplementary file 8 — Additional file 8: Supplementary Table 6. (RPKM global for entire transcriptome during Natural Abscission) [file 12870_2021_2874_MOESM8_ESM.xlsx]

## Sheet: Final
AZinvivo_30	AZinvivo_120	AZinvivo_160	CDS predicted FM 13/04/2015
1.03153	39.5228	671.325	XM_010907020.1
26.784	1154.21	535.917	XM_010910523.1
389.305	2110.12	1718.3	XM_010915092.1
1.42544	0.0202362	0.019857	XM_010906229.1
0.0741149	0.194126	0.0907086	XM_010906230.1
29.1466	41.36	101.869	XM_010906231.1
5.08967	59.0218	11.3892	XM_010906232.1
0	0	0	XM_010906233.1
0.59949	8.02851	11.9955	XM_010906234.1
0.415018	3.56044	4.59131	XM_010906235.1
14.7471	0.0534855	0	XM_010906236.1
1.83877	0.0396395	0.0259312	XM_010906237.1
25.6024	34.6933	20.896	XM_010906238.1
2.21277	1.19228	1.12661	XM_010906239.1
14.407	10.2138	6.4854	XM_010906240.1
0.263233	0.0196993	0	XM_010906241.1
0.74794	0.76496	0.744523	XM_010906242.1
37.2425	30.0716	17.1525	XM_010906243.1
0.0276532	0	0	XM_010906244.1
0.169966	0	0	XM_010906245.1
1.80807	2.77094	1.60394	XM_010906246.1
0	0.0626842	0	XM_010906247.1
0.179574	2.72065	1.06787	XM_010906248.1
0.260294	0.00874073	0	XM_010906249.1
0.352732	0.131985	0.345365	XM_010906250.1
0	0	0.0143902	XM_010906251.1
7.24406	4.23276	2.89301	XM_010906252.1
1.01891	1.68324	0.376554	XM_010906253.1
20.113	17.7305	27.2083	XM_010906254.1
2.1846	0	0	XM_010906255.1
0.825473	0.425478	1.43145	XM_010906256.1
0.735426	0.346728	1.28532	XM_010906257.1
19.1963	17.4236	28.0474	XM_010906258.1
13.1646	11.2878	7.51388	XM_010906259.1
1.46083	1.01527	1.2453	XM_010906260.1
14.6389	19.0401	23.3569	XM_010906261.1
11.707	15.021	19.7656	XM_010906262.1
0.1221	0.213207	0.0896619	XM_010906263.1
0.991846	0.0776382	0.0351615	XM_010906264.1
0	0.0642784	0	XM_010906265.1
2.64407	6.63411	7.91732	XM_010906266.1
13.9813	7.18971	0.536792	XM_010906267.1
14.7669	7.78887	0.505721	XM_010906268.1
4.78424	5.6626	3.12124	XM_010906269.1
0.0400945	0.075846	0.0457998	XM_010906270.1
0.578193	0.754101	0.342465	XM_010906271.1
4.54883	4.2945	3.05194	XM_010906272.1
94.796	108.957	70.4553	XM_010906273.1
1.50128	2.47813	0.582803	XM_010906274.1
7.71633	7.08343	3.54244	XM_010906275.1
0.181556	2.03096	4.51077	XM_010906276.1
3.3026	4.24374	2.85761	XM_010906277.1
2.11514	1.95822	1.8296	XM_010906278.1
0	0.0050142	0	XM_010906279.1
1.14923	5.56711	14.758	XM_010906280.1
6.33246	8.15631	8.08787	XM_010906281.1
0.360408	0.464133	0.370524	XM_010906282.1
6.19248	6.62205	6.22689	XM_010906283.1
12.8272	12.8442	9.25232	XM_010906284.1
1.88083	1.41562	1.03719	XM_010906285.1
12.5488	11.9354	9.98493	XM_010906286.1
236.437	396.567	631.431	XM_010906287.1
2.39125	0.105219	0	XM_010906288.1
4.07924	100.211	1635.9	XM_010906289.1
27.1309	37.3267	63.0265	XM_010906290.1
0.521279	0.694059	2.43393	XM_010906291.1
120.235	317.086	225.681	XM_010906292.1
18.0244	24.294	11.8784	XM_010906293.1
1.30379	2.19407	0.833402	XM_010906294.1
0.196492	0.414096	0.139315	XM_010906295.1
16.8115	21.939	10.224	XM_010906296.1
6.06127	6.5394	3.98735	XM_010906297.1
0.142293	0.143347	0.0562641	XM_010906298.1
0.128353	0.149417	0.0549814	XM_010906299.1
1.29726	1.57461	0.885499	XM_010906300.1
0.152992	0.162198	0.112347	XM_010906301.1
6.17764	7.1763	4.08765	XM_010906302.1
4.28305	0.759579	1.12375	XM_010906303.1
17.5049	35.9365	22.4273	XM_010906304.1
1.39766	0.219269	0.0561287	XM_010906305.1
6.79679	1.51445	1.03115	XM_010906306.1
0.043133	0.333549	5.35292	XM_010906307.1
18.2587	0.0386927	0	XM_010906308.1
0.0105632	1.89985	8.23525	XM_010906309.1
0.344776	3.07965	29.5832	XM_010906310.1
2.32402	124.874	297.725	XM_010906311.1
7.3373	9.04788	6.00789	XM_010906312.1
0	0.0230206	0	XM_010906313.1
0.403512	0.459522	0.135273	XM_010906314.1
0	0	0.306738	XM_010906315.1
0.0268351	0.0468586	0.183922	XM_010906316.1
0.0208992	0.0364935	0	XM_010906317.1
0	0	0	XM_010906318.1
11.2439	29.8101	40.6106	XM_010906319.1
43.0416	107.082	104.139	XM_010906320.1
1.6544	1.9457	0.478927	XM_010906321.1
0	0	0	XM_010906322.1
1.72819	0.960825	0.656482	XM_010906323.1
0.0539896	0.056565	0.0740067	XM_010906324.1
1.18856	0.880482	0.44742	XM_010906325.1
24.9398	16.8662	12.3234	XM_010906326.1
17.2388	25.8992	20.6764	XM_010906327.1
12.0548	20.9332	15.9128	XM_010906328.1
2.50176	11.5175	0.922583	XM_010906329.1
1.95543	10.472	0.861227	XM_010906330.1
4.99274	1.80104	0.736628	XM_010906331.1
0.388202	0.172664	0.0439259	XM_010906332.1
0.0313488	0.00391002	0	XM_010906333.1
6.57007	3.86378	2.52758	XM_010906334.1
6.3943	3.47394	1.7794	XM_010906335.1
7.61774	0.131908	0.0136248	XM_010906336.1
3.98718	3.39972	0.299641	XM_010906337.1
23.4089	14.8967	5.5257	XM_010906338.1
3.22365	2.06718	0.617539	XM_010906339.1
19.2395	12.8943	5.30064	XM_010906340.1
24.2969	0.900194	0.614487	XM_010906341.1
7.12233	5.10211	3.24746	XM_010906342.1
0.621204	0.577928	0.296636	XM_010906343.1
5.33269	4.06878	2.80013	XM_010906344.1
16.2234	33.6623	32.3559	XM_010906345.1
11.6453	26.6666	24.3394	XM_010906346.1
0.0152527	0	0.156808	XM_010906347.1
0.42245	1.16074	10.2616	XM_010906348.1
5.62613	0.211674	0.354324	XM_010906349.1
4.73857	6.10585	7.01542	XM_010906350.1
0.0939798	0.965692	0.693665	XM_010906351.1
0	0.151359	0.0475272	XM_010906352.1
0	0	0.0125065	XM_010906353.1
0	0.00640358	0	XM_010906354.1
0	0.00581432	0.0114107	XM_010906355.1
0	0.00644178	0	XM_010906356.1
0.00739021	0.0193568	0	XM_010906357.1
0	0.0129963	0.0255056	XM_010906358.1
0.0895998	1.17342	0.791242	XM_010906359.1
3.86089	3.63514	4.73073	XM_010906360.1
0.186069	0.136462	0.140281	XM_010906361.1
0.380101	0.312339	0.344797	XM_010906362.1
0.0539183	0.109842	0.40034	XM_010906363.1
6.23407	10.8785	24.0375	XM_010906364.1
47.0122	65.9073	48.3936	XM_010906365.1
1.61525	2.2347	1.49027	XM_010906366.1
47.3478	68.3167	48.5499	XM_010906367.1
1.83216	4.39139	4.29716	XM_010906368.1
2.41659	0.654064	0.227738	XM_010906369.1
7.1286	5.18589	2.17076	XM_010906370.1
0.105536	0.0691066	0.210969	XM_010906371.1
7.93878	5.3466	2.46099	XM_010906372.1
0.490972	0.304825	0.0560837	XM_010906373.1
0.527795	0.419849	0.0803866	XM_010906374.1
2.58975	4.56078	4.96836	XM_010906375.1
0.229097	0.380685	0.468521	XM_010906376.1
0.0696918	0.108172	0.0796088	XM_010906377.1
0.238259	0.229539	0.422321	XM_010906378.1
0.228937	0.335515	0.560387	XM_010906379.1
2.10341	4.01542	4.27627	XM_010906380.1
0.169971	0.492414	1.25761	XM_010906381.1
0.0892742	0.0935327	0	XM_010906382.1
8.87139	28.2963	12.2402	XM_010906383.1
18.7754	21.538	14.4649	XM_010906384.1
44.8782	38.1997	21.2995	XM_010906385.1
1.02143	1.14149	2.34521	XM_010906386.1
5.33273	9.99335	22.7371	XM_010906387.1
29.6128	29.6859	29.1663	XM_010906388.1
22.8537	24.3702	21.887	XM_010906389.1
26.5783	12.0402	8.22043	XM_010906390.1
7.35868	0.728138	2.07343	XM_010906391.1
18.0312	10.8693	11.693	XM_010906392.1
17.4349	9.12875	10.7492	XM_010906393.1
50.2031	66.151	24.7881	XM_010906394.1
9.34746	3.3327	3.39137	XM_010906395.1
1.4154	1.25492	0.545202	XM_010906396.1
1.10966	1.02148	0.537336	XM_010906397.1
57.9307	8.23715	5.20528	XM_010906398.1
7.13074	7.20055	6.38026	XM_010906399.1
0.132203	0.230848	0.216674	XM_010906400.1
0.227437	0.218938	0.16987	XM_010906401.1
6.47297	6.46457	6.4921	XM_010906402.1
266.873	218.123	96.0331	XM_010906403.1
21.0193	16.4405	13.2878	XM_010906404.1
30.7182	25.4217	13.9847	XM_010906405.1
2.54049	1.02886	0.340897	XM_010906406.1
15.5742	11.3082	9.13334	XM_010906407.1
12.3026	11.216	6.65783	XM_010906408.1
9.18044	9.36514	5.29821	XM_010906409.1
11.2706	6.08259	7.39047	XM_010906410.1
0.986998	1.66381	0.013009	XM_010906411.1
0.241171	0.108912	0.0427484	XM_010906412.1
6.35408	3.42876	1.61295	XM_010906413.1
0.260463	0.347798	0.105009	XM_010906414.1
11.6816	7.31539	3.09769	XM_010906415.1
1.32725	0.929334	0.825606	XM_010906416.1
2.10872	0.44727	1.00026	XM_010906417.1
147.506	19.4859	0.449571	XM_010906418.1
3.2738	3.61309	3.86107	XM_010906419.1
9.13938	5.47698	5.58374	XM_010906420.1
2.3149	1.90951	1.31404	XM_010906421.1
1.55353	0.880936	0.89187	XM_010906422.1
9.34296	5.46432	5.5792	XM_010906423.1
8.76583	7.07403	8.9343	XM_010906424.1
5.87034	5.42679	5.20676	XM_010906425.1
2.32065	2.13041	1.82248	XM_010906426.1
0.0170422	0.00495977	0	XM_010906427.1
0.0800317	0.0349372	0.068565	XM_010906428.1
2.57861	2.25648	2.07802	XM_010906429.1
11.1412	8.68202	3.24902	XM_010906430.1
10.004	7.57805	3.37928	XM_010906431.1
174.569	22.8451	0.665222	XM_010906432.1
5.46457	6.32468	36.8528	XM_010906433.1
6.27477	1.07988	0.706427	XM_010906434.1
8.28745	4.61718	4.37862	XM_010906435.1
7.98382	4.17711	3.99636	XM_010906436.1
423.208	154.286	28.2511	XM_010906437.1
14.5066	4.72856	1.88371	XM_010906438.1
13.8825	4.7085	1.68142	XM_010906439.1
11.6384	5.81533	0.644855	XM_010906440.1
1.8696	1.25085	0.626763	XM_010906441.1
6.40593	1.1337	0.395539	XM_010906442.1
32.5464	2.69228	1.88931	XM_010906443.1
7.07437	1.78369	1.45235	XM_010906444.1
245.177	427.596	120.223	XM_010906445.1
0.536702	0.117146	0	XM_010906446.1
3.8388	3.58334	1.39805	XM_010906447.1
20.2698	4.63838	1.422	XM_010906448.1
6.04536	0	0	XM_010906449.1
5.68005	0	0	XM_010906450.1
32.1301	34.9272	0.139094	XM_010906451.1
0.526969	0.718017	0.205212	XM_010906452.1
29.9996	50.5558	84.034	XM_010906453.1
4.48486	2.51885	2.88733	XM_010906454.1
0.976053	0.667922	0.531105	XM_010906455.1
3.32711	2.57489	2.4746	XM_010906456.1
3.69557	3.42697	3.04143	XM_010906457.1
0.304475	0.424753	0.187132	XM_010906458.1
32.0283	4.76097	8.03687	XM_010906459.1
3.63474	0.499925	0.554542	XM_010906460.1
27.6672	3.95164	6.34938	XM_010906461.1
5.92918	4.36253	4.49976	XM_010906462.1
8.46917	0.0707589	0.00867912	XM_010906463.1
7.86506	0.0885475	0.00868882	XM_010906464.1
2.16646	0.166452	0	XM_010906465.1
4.68113	23.7692	87.3383	XM_010906466.1
0.225051	0.946719	2.94469	XM_010906467.1
0.302696	4.85439	282.093	XM_010906468.1
10.723	6.2327	754.074	XM_010906469.1
0.456228	0.526359	0.167512	XM_010906470.1
4.84508	3.03764	3.28565	XM_010906471.1
2.70955	2.54183	1.38292	XM_010906472.1
1.40114	2.4874	1.3235	XM_010906473.1
7.42319	7.65402	4.88676	XM_010906474.1
33.2891	21.053	10.8999	XM_010906475.1
27.3111	18.7957	9.65133	XM_010906476.1
7.30881	4.93201	5.82803	XM_010906477.1
39.3508	0.279133	0.106517	XM_010906478.1
63.1775	52.1883	13.6581	XM_010906479.1
6.4606	11.6482	12.1752	XM_010906480.1
4.85338	9.83809	10.7188	XM_010906481.1
0.536783	0.865213	0.601374	XM_010906482.1
1.54394	0.323361	0.32877	XM_010906483.1
2.68486	1.63543	3.17746	XM_010906484.1
0.784583	1.66581	0	XM_010906485.1
0.132735	2.54956	0.6444	XM_010906486.1
11.1151	0.948613	1.06264	XM_010906487.1
0.419741	0.00421229	0.0165334	XM_010906488.1
0.573483	0.0215818	0.0254129	XM_010906489.1
0.0764616	0.037551	0.0163766	XM_010906490.1
12.4018	9.442	10.3111	XM_010906491.1
3.82197	4.63358	7.1182	XM_010906492.1
3.286	4.49011	7.11511	XM_010906493.1
12.0127	2.63499	1.25811	XM_010906494.1
11.7639	2.30291	1.39204	XM_010906495.1
1.20745	0.489453	0.640375	XM_010906496.1
4.75221	3.51044	1.43932	XM_010906497.1
15.7899	12.0724	13.2065	XM_010906498.1
1.3448	1.14914	1.51982	XM_010906499.1
15.0984	11.3804	12.6951	XM_010906500.1
0.880038	1.79486	4.26434	XM_010906501.1
0.93546	1.89633	4.33571	XM_010906502.1
0.423964	0.7319	0.14859	XM_010906503.1
2.99007	1.70804	0.818971	XM_010906504.1
2.14267	1.60495	0.601862	XM_010906505.1
0	0.0313628	0.0923252	XM_010906506.1
18.6895	25.9999	23.4119	XM_010906507.1
17.3026	24.7428	21.9853	XM_010906508.1
10.6808	5.4197	2.76324	XM_010906509.1
0.669431	0.32285	0.109241	XM_010906510.1
0.921506	0.471238	0.225565	XM_010906511.1
9.02172	4.20172	2.53082	XM_010906512.1
13.2651	13.1778	19.9222	XM_010906513.1
1.58913	0.549391	0.353306	XM_010906514.1
0.615372	0.194529	0.103017	XM_010906515.1
2.06817	2.0567	1.27128	XM_010906516.1
254.297	158.779	61.6735	XM_010906517.1
21.776	14.0836	6.17272	XM_010906518.1
0.746415	0.736455	0.166366	XM_010906519.1
0.626467	0.540524	0.126284	XM_010906520.1
3.44215	1.9366	1.4872	XM_010906521.1
0.145612	0.0977935	0.0639739	XM_010906522.1
0.159483	0.129296	0.130126	XM_010906523.1
0.0493499	0.0331436	0.026018	XM_010906524.1
3.24083	1.88523	1.21144	XM_010906525.1
1.26693	0.245808	0.289442	XM_010906526.1
0.356473	0.103744	0.135733	XM_010906527.1
0	0	0	XM_010906528.1
0.261223	0.247076	0.0745987	XM_010906529.1
0.2306	0.156592	0.131707	XM_010906530.1
0.0356629	0	0	XM_010906531.1
0.892618	0.217392	5.02305	XM_010906532.1
2.83835	3.26109	2.78342	XM_010906533.1
15.8551	38.5185	67.8671	XM_010906534.1
13.5925	8.77451	7.43348	XM_010906535.1
2.28641	1.65621	2.06645	XM_010906536.1
17.0078	23.8655	18.9226	XM_010906537.1
14.6354	0.122629	0	XM_010906538.1
0	0	0	XM_010906539.1
4.22029	4.09699	4.11012	XM_010906540.1
16.8455	11.7215	9.92114	XM_010906541.1
274.372	18.5226	7.30973	XM_010906542.1
6.33508	11.4801	2.42278	XM_010906543.1
0.173732	0.322326	0.316286	XM_010906544.1
0.425518	0.518163	0.211056	XM_010906545.1
0.273246	0.487074	0.0390161	XM_010906546.1
14.8812	113.36	38.9118	XM_010906547.1
5.82612	11.3458	2.35783	XM_010906548.1
0.423514	2.98655	0.181417	XM_010906549.1
0.0163822	0.110848	0.00701749	XM_010906550.1
0.324623	2.60462	0.147857	XM_010906551.1
22.4909	0.161315	0.0575608	XM_010906552.1
31.9616	0.0645579	0	XM_010906553.1
2.06907	0.775461	0.311289	XM_010906554.1
9.57454	0.0271409	0	XM_010906555.1
5.89132	4.89507	16.456	XM_010906556.1
0.664771	0.566159	1.78195	XM_010906557.1
5.02744	4.48045	14.8051	XM_010906558.1
103.705	74.2253	21.6535	XM_010906559.1
0	0.181965	0.0571375	XM_010906560.1
20.1456	11.3155	4.96057	XM_010906561.1
2.97453	1.61353	0.814265	XM_010906562.1
0.373176	1.00459	0.586133	XM_010906563.1
14.3287	39.459	6.19646	XM_010906564.1
0.984163	4.19178	8.29483	XM_010906565.1
0.649809	3.45131	6.11218	XM_010906566.1
3.32057	0.318124	0.0588987	XM_010906567.1
22.4047	25.3262	20.6486	XM_010906568.1
14.3458	5.84236	1.06252	XM_010906569.1
1.71657	4.06316	0.522888	XM_010906570.1
1.90908	4.46699	0.479763	XM_010906571.1
43.1674	2.86779	0.0452662	XM_010906572.1
2.37265	2.00342	2.50608	XM_010906573.1
34.8874	13.9509	6.14282	XM_010906574.1
1.16754	2.44091	0.12248	XM_010906575.1
1.13776	2.07008	0.177227	XM_010906576.1
23.1859	18.4512	12.1915	XM_010906577.1
1.52072	1.98273	1.42444	XM_010906578.1
0.0220152	0.0192211	0.0377219	XM_010906579.1
8.85407	10.4853	9.20248	XM_010906580.1
11.7587	0	0	XM_010906581.1
5.9512	2.0525	5.04303	XM_010906582.1
11.4788	14.8278	39.3266	XM_010906583.1
6.56896	6.71735	4.71415	XM_010906584.1
0.677759	0.61804	0.447317	XM_010906585.1
6.10184	6.17817	4.58028	XM_010906586.1
10.3714	30.933	7.67658	XM_010906587.1
116.18	3.06295	0.305132	XM_010906588.1
0.164914	0.0719918	0.0353214	XM_010906589.1
34.5742	48.3355	10.5594	XM_010906590.1
7.05293	8.00271	3.73184	XM_010906591.1
6.43485	7.4081	3.79851	XM_010906592.1
0.410652	0.27037	0.253769	XM_010906593.1
1.18995	0.491054	0.732734	XM_010906594.1
12.3983	11.5549	7.60665	XM_010906595.1
7.05212	7.55284	7.36274	XM_010906596.1
0.793527	0.45348	2.15075	XM_010906597.1
19.6484	26.0656	15.0168	XM_010906598.1
0.0944272	0.00687024	0.013483	XM_010906599.1
0.0788972	0	0	XM_010906600.1
0.337014	0.158019	0.106936	XM_010906601.1
5.34137	3.95955	1.95131	XM_010906602.1
0.838246	0.619266	0.18414	XM_010906603.1
3.98542	2.74969	1.80531	XM_010906604.1
2.97726	2.23669	2.52103	XM_010906605.1
0.825179	0.017572	0	XM_010906606.1
2.24344	2.62215	2.79001	XM_010906607.1
9.48905	3.3341	0	XM_010906608.1
33.0822	20.9737	12.7649	XM_010906609.1
91.4221	37.6931	26.7764	XM_010906610.1
1.60874	0	0	XM_010906611.1
0	0	0	XM_010906612.1
11.5257	6.71592	3.3487	XM_010906613.1
0	0	0	XM_010906614.1
0.0579569	0	0	XM_010906615.1
0	0	0	XM_010906616.1
5.91858	10.7951	5.68225	XM_010906617.1
17.2148	18.7374	11.6561	XM_010906618.1
3.55944	0.77298	1.11452	XM_010906619.1
56.7671	36.9506	20.1463	XM_010906620.1
2.4094	1.77443	4.04839	XM_010906621.1
2.40679	1.69481	4.37029	XM_010906622.1
0.809286	0.440329	0	XM_010906623.1
3.05504	1.17627	0.780322	XM_010906624.1
4.85656	0.979682	0.345476	XM_010906625.1
0.464291	0.0796253	0.014206	XM_010906626.1
4.54012	0.896132	0.320927	XM_010906627.1
11.3129	4.55783	2.77525	XM_010906628.1
8.83421	3.65887	2.188	XM_010906629.1
13.1688	14.9315	16.0148	XM_010906630.1
0.641823	0.110964	0.0653305	XM_010906631.1
0.950792	0.553415	0.0387889	XM_010906632.1
0.948187	0.346541	0.037783	XM_010906633.1
26.5345	0.0405918	0.0144841	XM_010906634.1
14.918	7.44932	10.2275	XM_010906635.1
3.18939	7.5299	13.2644	XM_010906636.1
3.64293	1.6539	2.45736	XM_010906637.1
0.0461199	0	0.0131707	XM_010906638.1
0.00813233	0.00710021	0.0139343	XM_010906639.1
0.0494142	0.0215714	0.0141114	XM_010906640.1
0.0363052	0.0237731	0.0933106	XM_010906641.1
0.00815182	0.0142345	0.0279354	XM_010906642.1
19.3378	36.5176	11.7182	XM_010906643.1
0.45541	0.23194	0.276364	XM_010906644.1
0.249419	0.0913202	0.179218	XM_010906645.1
2.73417	1.41579	2.23029	XM_010906646.1
0	0.00699155	0.0137211	XM_010906647.1
41.6396	44.2234	56.9477	XM_010906648.1
5.6222	4.50331	5.89836	XM_010906649.1
5.36279	4.3951	6.07086	XM_010906650.1
33.1637	53.6688	29.5658	XM_010906651.1
2.4364	2.91088	2.2631	XM_010906652.1
2.21913	2.88893	2.45569	XM_010906653.1
0.0173649	0.0682245	1.26454	XM_010906654.1
0.18612	0.292498	1.62643	XM_010906655.1
0.641535	8.24319	2.92438	XM_010906656.1
8.42957	0.767138	0.517524	XM_010906657.1
23.0287	9.96455	14.063	XM_010906658.1
0.045717	0.0159659	0.219334	XM_010906659.1
0	0	0	XM_010906660.1
5.9814	2.66255	4.00309	XM_010906661.1
2.48138	1.84959	1.98124	XM_010906662.1
5.42832	5.13936	1.70324	XM_010906663.1
7.74278	6.65642	6.68805	XM_010906664.1
112.006	165.071	67.6169	XM_010906665.1
3.19678	1.5923	1.39017	XM_010906666.1
0.301672	1.47495	6.0994	XM_010906667.1
3.11439	0.574558	0.118003	XM_010906668.1
3.31689	0.516172	0.0789349	XM_010906669.1
19.1177	16.4989	16.3142	XM_010906670.1
0.22998	0.104959	0.143294	XM_010906671.1
18.6093	15.9302	15.4421	XM_010906672.1
0.714538	0.38195	0.249862	XM_010906673.1
29.1281	0.286647	0.0450041	XM_010906674.1
4.63444	5.65512	6.91044	XM_010906675.1
0.032164	0.0617802	0.0661336	XM_010906676.1
0	0.00555077	0.0108935	XM_010906677.1
0.120693	0.881319	3.06441	XM_010906678.1
0.388725	0.725592	0.493803	XM_010906679.1
0.472338	0.578244	0.659777	XM_010906680.1
4.48581	6.19508	6.96625	XM_010906681.1
14.7047	1.08972	1.65706	XM_010906682.1
11.4143	1.03008	1.28353	XM_010906683.1
1.91845	0.698396	0.42977	XM_010906684.1
0.0540816	0.033727	0	XM_010906685.1
0.0907491	0.0731369	0.0239221	XM_010906686.1
1.40993	0.625924	0.341219	XM_010906687.1
0.932859	1.42845	0.639362	XM_010906688.1
29.1585	49.5006	22.6788	XM_010906689.1
12.5227	19.9448	11.7179	XM_010906690.1
4.62424	2.23316	1.13899	XM_010906691.1
0.350764	0.0649614	0.0182126	XM_010906692.1
0.013319	0.0116286	0	XM_010906693.1
0	0.0126841	0	XM_010906694.1
0.150558	0.284807	0.438553	XM_010906695.1
1.25788	0.0126234	0.0495475	XM_010906696.1
0.0451756	0.144621	0.025802	XM_010906697.1
0	0	0	XM_010906698.1
0	0	0	XM_010906699.1
0.163428	0.0356716	0.140013	XM_010906700.1
0	0	0	XM_010906701.1
9.77581	12.5623	5.05235	XM_010906702.1
1.37494	1.52674	0.423002	XM_010906703.1
0.0205986	0.0569504	0.0117649	XM_010906704.1
0.123904	0.144239	0.0589732	XM_010906705.1
1.36227	1.50936	0.468019	XM_010906706.1
0.231159	0.144158	0.0848742	XM_010906707.1
0	0	0	XM_010906708.1
2.28662	2.75754	1.59169	XM_010906709.1
2.27888	0.759095	1.27443	XM_010906710.1
2.20975	0.63906	1.39682	XM_010906711.1
3.78728	3.62391	6.94217	XM_010906712.1
0.183815	0.0187234	0.136482	XM_010906713.1
0.136439	0.100996	0.223617	XM_010906714.1
3.89275	3.94742	7.38427	XM_010906715.1
3.70553	0.817864	0.325754	XM_010906716.1
0.0230307	0.834471	0.779372	XM_010906717.1
14.3057	23.0113	16.7281	XM_010906718.1
8.46251	9.24312	5.06913	XM_010906719.1
0.0849157	0.0494257	0	XM_010906720.1
5.80075	6.46252	3.79499	XM_010906721.1
1.14219	0.0211427	0.00691549	XM_010906722.1
1.09783	0.0186478	0.021958	XM_010906723.1
1.50637	1.54838	0.604083	XM_010906724.1
4.24416	5.31235	7.13952	XM_010906725.1
1.9665	2.67395	2.87708	XM_010906726.1
0.242829	0.345274	0.309085	XM_010906727.1
39.124	50.5884	49.6209	XM_010906728.1
15.2004	4.04344	3.29267	XM_010906729.1
0.320127	0.0250831	0.00703231	XM_010906730.1
0.0311438	0.00388445	0	XM_010906731.1
0.264142	0.018303	0.028736	XM_010906732.1
2.30739	0.508526	0.204717	XM_010906733.1
2.6403	0.81629	0.192238	XM_010906734.1
2.29213	0.965221	0.580908	XM_010906735.1
0.66952	0.101894	0.463085	XM_010906736.1
40.733	64.7081	27.3874	XM_010906737.1
28.7997	46.9944	18.956	XM_010906738.1
1.84231	2.98212	2.44435	XM_010906739.1
59.411	0.244373	0	XM_010906740.1
15.6793	2.36212	6.51937	XM_010906741.1
32.8049	67.3123	43.0347	XM_010906742.1
4.17693	1.04428	0.480332	XM_010906743.1
0.488209	0.104551	0.0631337	XM_010906744.1
0.136235	0.0792967	0.0311243	XM_010906745.1
1.64043	0.493595	0.254083	XM_010906746.1
3.71866	0.88458	0.534156	XM_010906747.1
9.34667	4.65941	4.50105	XM_010906748.1
5.94088	7.53671	7.87964	XM_010906749.1
6.49659	8.75964	9.5766	XM_010906750.1
0	0	0	XM_010906751.1
0.731859	0.434712	0.493378	XM_010906752.1
2.57723	3.3316	2.82415	XM_010906753.1
0	0.0200585	0.204699	XM_010906754.1
11.3637	10.3156	8.56575	XM_010906755.1
9.11889	14.283	6.68739	XM_010906756.1
14.7528	10.4806	9.48037	XM_010906757.1
0.42063	0.161763	0.111541	XM_010906758.1
0.100669	0.109865	0.0689962	XM_010906759.1
1.93092	1.06908	1.47942	XM_010906760.1
0.112104	0.0800808	0.069849	XM_010906761.1
27.7747	8.73736	3.29336	XM_010906762.1
1.60539	1.13442	1.02906	XM_010906763.1
0.11641	0.101635	0.13713	XM_010906764.1
0.283793	0	0	XM_010906765.1
4.87878	4.77697	4.20063	XM_010906766.1
0.367272	0.249402	0.209767	XM_010906767.1
4.93639	4.09061	3.02716	XM_010906768.1
20.7802	25.4869	16.4442	XM_010906769.1
0.412731	0.263827	0.0883991	XM_010906770.1
0.325368	0.703629	0.377385	XM_010906771.1
8.90793	7.93811	5.33197	XM_010906772.1
7.89391	7.4075	4.88747	XM_010906773.1
31.7514	68.8828	158.167	XM_010906774.1
7.78559	8.096	7.26841	XM_010906775.1
14.4648	4.65632	1.57781	XM_010906776.1
0.0209636	0.0320303	0.03592	XM_010906777.1
2.02372	2.85923	13.7413	XM_010906778.1
32.4972	16.9879	21.3039	XM_010906779.1
13.6967	0.0298959	0	XM_010906780.1
4.75719	0.00819217	0	XM_010906781.1
15.2225	0.00871508	0.0171035	XM_010906782.1
1.50307	0.045252	0	XM_010906783.1
3.51955	0.159802	0.0522693	XM_010906784.1
0.0229627	0	0	XM_010906785.1
0	0	0	XM_010906786.1
12.1668	5.54503	0.987386	XM_010906787.1
1.72892	1.52923	0.212984	XM_010906788.1
0.0671435	0.0370244	0.0121102	XM_010906789.1
3.84965	1.33581	1.39534	XM_010906790.1
7.23998	4.74084	1.77219	XM_010906791.1
6.44557	0.42747	0.779702	XM_010906792.1
0.204724	0.0153207	0.0701568	XM_010906793.1
0.210845	0.0255675	0.0200707	XM_010906794.1
11.633	5.68018	0.96792	XM_010906795.1
6.24449	0.364179	0.788281	XM_010906796.1
5.88173	3.15218	0.842256	XM_010906797.1
9.0948	25.4933	5.23655	XM_010906798.1
2.72488	6.6929	5.23117	XM_010906799.1
0.177224	0.146797	0.303665	XM_010906800.1
2.88125	6.25277	5.55989	XM_010906801.1
0.412534	0.0144071	0	XM_010906802.1
4.67182	0.118275	0.0250938	XM_010906803.1
0.0648047	0	0	XM_010906804.1
4.47081	0.0921811	0.0249527	XM_010906805.1
16.8236	10.4623	103.47	XM_010906806.1
238.496	112.529	136.174	XM_010906807.1
13.632	15.8034	17.5695	XM_010906808.1
37.5259	43.429	27.2633	XM_010906809.1
45.1485	70.7938	29.6718	XM_010906810.1
5.88986	10.2807	10.4928	XM_010906811.1
0.436364	0.749935	0.747687	XM_010906812.1
0.0412146	0.0439802	0.117698	XM_010906813.1
5.88677	10.3235	9.8343	XM_010906814.1
2.47155	3.22124	2.65697	XM_010906815.1
2.16991	2.91204	2.44926	XM_010906816.1
0	0	0	XM_010906817.1
25.4688	1.12755	12.5738	XM_010906818.1
0.00618146	0.107939	0.0741412	XM_010906819.1
0.00631048	0.0936628	0.0216253	XM_010906820.1
0.0369712	0.761783	27.1257	XM_010906821.1
0	0	0.00898347	XM_010906822.1
0.0148693	0.0389464	0.0254777	XM_010906823.1
0.167968	0.073325	0	XM_010906824.1
0.467987	1.06992	0.0909337	XM_010906825.1
1.64765	0.0997009	0	XM_010906826.1
7.47571	22.7086	1.50801	XM_010906827.1
108.128	181.695	103.391	XM_010906828.1
0.984677	0.628929	0.149309	XM_010906829.1
0.110613	0.0275927	0.162454	XM_010906830.1
2.10096	1.55325	1.1177	XM_010906831.1
5.36093	3.74089	3.75777	XM_010906832.1
0.490916	0.260228	0.0300414	XM_010906833.1
0.916468	0.152757	1.77018	XM_010906834.1
3.83356	3.22889	4.66242	XM_010906835.1
31.8286	40.5688	21.0626	XM_010906836.1
82.1591	69.0458	68.9735	XM_010906837.1
17.2713	18.4913	2.35847	XM_010906838.1
0.087257	0.0117204	0	XM_010906839.1
0.0536173	0.0117031	0.0114838	XM_010906840.1
4.8093	0.0760369	0.182385	XM_010906841.1
1.89038	1.17392	3.23906	XM_010906842.1
5.10448	6.66775	14.6267	XM_010906843.1
146.954	150.987	32.5837	XM_010906844.1
16.3778	16.434	1.85837	XM_010906845.1
62.6149	5.77809	0.232475	XM_010906846.1
2.42404	6.22823	2.70304	XM_010906847.1
4.25899	2.38283	1.69812	XM_010906848.1
3.93853	2.01288	1.29079	XM_010906849.1
5.90268	0.642917	0.540745	XM_010906850.1
7.95649	5.03224	1.64598	XM_010906851.1
15.7924	0.940245	0.132706	XM_010906852.1
69.216	78.4719	62.9771	XM_010906853.1
42.4992	74.7296	27.2748	XM_010906854.1
37.6279	62.8447	25.3532	XM_010906855.1
12.5806	1.02611	1.72609	XM_010906856.1
14.6788	11.3431	7.54777	XM_010906857.1
26.6571	48.1647	42.0966	XM_010906858.1
69.3727	40.8879	19.3691	XM_010906859.1
0.18738	23.2452	18.0913	XM_010906860.1
0.363599	7.24974	12.7934	XM_010906861.1
13.1928	10.0477	2.69496	XM_010906862.1
268.266	253.213	93.4479	XM_010906863.1
0.392463	1.30535	0.704487	XM_010906864.1
10.133	14.0981	8.91846	XM_010906865.1
6.95753	2.04587	1.02587	XM_010906866.1
5.34532	0.490364	0.564136	XM_010906867.1
5.40192	1.26203	1.37881	XM_010906868.1
4.78708	3.88256	2.48231	XM_010906869.1
0.975685	0.0473253	0.0464385	XM_010906870.1
13.0392	2.47169	2.25417	XM_010906871.1
1.72157	0.35023	0.229112	XM_010906872.1
0.0470775	0.095906	0	XM_010906873.1
4.49569	4.86414	3.70414	XM_010906874.1
2.97303	2.34933	2.08946	XM_010906875.1
2.37892	1.74998	1.38763	XM_010906876.1
4.78431	1.54031	0.640442	XM_010906877.1
1.1416	0.477877	0.187569	XM_010906878.1
5.65376	1.8186	0.991402	XM_010906879.1
9.1651	3.31217	2.18643	XM_010906880.1
35.5307	98.7954	30.6014	XM_010906881.1
12.2364	4.36415	2.47305	XM_010906882.1
23.7941	0.149686	0.125898	XM_010906883.1
7.14218	5.43476	5.9679	XM_010906884.1
0.138778	0.103215	0.140912	XM_010906885.1
3.83433	18.1616	7.17296	XM_010906886.1
30.2648	45.5749	43.5025	XM_010906887.1
82.1273	66.3945	37.6822	XM_010906888.1
33.741	97.8064	28.8133	XM_010906889.1
6.02686	2.90134	1.00414	XM_010906890.1
0.31866	0.108867	0.083088	XM_010906891.1
5.08613	13.8122	2.81416	XM_010906892.1
3.56669	9.49673	1.78079	XM_010906893.1
0	0.0132871	0	XM_010906894.1
56.5442	20.8577	10.3475	XM_010906895.1
4.61679	6.48834	13.1626	XM_010906896.1
8.15437	4.14012	2.53841	XM_010906897.1
4.97921	1.75451	0.688651	XM_010906898.1
9.71813	0.0530297	0.0208144	XM_010906899.1
6.63886	2.23269	2.96589	XM_010906900.1
6.4012	2.37441	2.54408	XM_010906901.1
0	0.00923331	0	XM_010906902.1
7.90664	0.820565	0.51123	XM_010906903.1
7.0178	12.723	7.16524	XM_010906904.1
17.0337	19.484	13.9466	XM_010906905.1
13.8277	12.757	17.606	XM_010906906.1
0	0	0.0426962	XM_010906907.1
0	0.00918689	0	XM_010906908.1
17.252	19.4099	22.7797	XM_010906909.1
0.0587887	0	0	XM_010906910.1
0.0601476	0.241564	0.453463	XM_010906911.1
0	0	0	XM_010906912.1
1.19921	40.935	1495.47	XM_010906913.1
6.08831	21.125	16.5673	XM_010906914.1
5.01218	18.5573	14.542	XM_010906915.1
12.4945	22.1407	15.1576	XM_010906916.1
12.6779	10.7512	8.80163	XM_010906917.1
317.127	1089.66	528.341	XM_010906918.1
0.294783	0.277168	0	XM_010906919.1
6.42949	13.7955	16.3192	XM_010906920.1
0.336637	0.797763	0.539355	XM_010906921.1
20.2964	24.0364	4.65192	XM_010906922.1
4.32558	3.78667	2.54961	XM_010906923.1
7.98901	8.32606	8.36643	XM_010906924.1
0.0896566	0.117417	0	XM_010906925.1
6.77389	7.07086	6.8298	XM_010906926.1
7.20285	7.78147	10.2536	XM_010906927.1
3.63145	2.42541	1.54841	XM_010906928.1
3.87736	3.04523	1.91302	XM_010906929.1
12.7506	5.94549	2.56603	XM_010906930.1
13.4491	27.9869	16.7017	XM_010906931.1
45.8414	2.81448	0.429142	XM_010906932.1
359.808	849.499	207.961	XM_010906933.1
1.56897	1.7398	1.197	XM_010906934.1
1.41144	0.808071	13.4534	XM_010906935.1
26.9707	0.459558	1.05341	XM_010906936.1
51.0989	56.5332	75.3196	XM_010906937.1
0.284491	0.0876653	0.0573484	XM_010906938.1
3.68026	0.0506013	0.0248265	XM_010906939.1
0.677932	0	0	XM_010906940.1
0.686683	0.0527062	0.0258592	XM_010906941.1
15.549	28.0159	28.3522	XM_010906942.1
14.9404	23.8948	25.5739	XM_010906943.1
35.9889	25.7561	12.4182	XM_010906944.1
2.78394	4.8743	7.69376	XM_010906945.1
1.65541	1.94214	4.14831	XM_010906946.1
0.485907	0	0	XM_010906947.1
7.6284	2.3567	3.08817	XM_010906948.1
5.44642	5.07189	4.43757	XM_010906949.1
0.00274856	0.0695921	0.0141285	XM_010906950.1
0.0747989	0.0816322	0.00457728	XM_010906951.1
0.176185	0.229516	0.143754	XM_010906952.1
5.49912	5.52089	4.5376	XM_010906953.1
0.23191	0	0	XM_010906954.1
9.20407	1.29217	0.803866	XM_010906955.1
0.318721	0.313054	0.147905	XM_010906956.1
6.08685	6.93241	1.32438	XM_010906957.1
5.21374	5.31071	0.921707	XM_010906958.1
0.00993094	2.3844	1.32726	XM_010906959.1
0.0306773	0.0267839	0.026282	XM_010906960.1
35.3261	24.716	12.1435	XM_010906961.1
1.1582	0.121832	0.0239099	XM_010906962.1
1.04445	10.0789	23.3121	XM_010906963.1
13.6561	8.03712	4.84656	XM_010906964.1
15.0517	9.84927	5.7705	XM_010906965.1
12.5853	8.0586	7.70753	XM_010906966.1
0.852173	1.94984	0.0503501	XM_010906967.1
5.00198	0.61812	0.474681	XM_010906968.1
9.29148	13.3635	15.4585	XM_010906969.1
12.3288	18.5661	20.2258	XM_010906970.1
251.462	275.197	214.763	XM_010906971.1
21.6533	10.7861	8.6816	XM_010906972.1
9.66135	1.99312	3.00351	XM_010906973.1
31.5384	0.0263853	0	XM_010906974.1
21.2015	9.01802	8.33294	XM_010906975.1
64.3148	69.9555	46.2012	XM_010906976.1
4.14567	4.07328	2.04335	XM_010906977.1
3.77203	4.04372	2.10786	XM_010906978.1
5.79866	108.436	66.2564	XM_010906979.1
7.80382	0.097722	0.0958907	XM_010906980.1
6.62451	0.122231	0.130844	XM_010906981.1
1.68784	2.46933	3.18514	XM_010906982.1
67.7103	4.23124	5.07692	XM_010906983.1
12.1682	1.02474	1.0671	XM_010906984.1
31.9531	42.3661	37.8593	XM_010906985.1
1.91383	2.69921	2.56454	XM_010906986.1
1.64954	1.67061	2.21589	XM_010906987.1
0.0210284	0	0	XM_010906988.1
2.34191	0.445102	0.0818926	XM_010906989.1
29.0483	17.4169	13.6293	XM_010906990.1
0.0867967	0	0.0371804	XM_010906991.1
10.3083	1.09798	0.334944	XM_010906992.1
5.52367	0.41109	0.0722483	XM_010906993.1
11.4031	6.84751	8.83712	XM_010906994.1
3.52376	1.02297	0.374552	XM_010906995.1
23.9597	19.58	13.6005	XM_010906996.1
23.4915	20.4876	13.7693	XM_010906997.1
8.3096	3.49668	0.878771	XM_010906998.1
9.55108	3.51384	0.94591	XM_010906999.1
0.0830263	0.00763042	0.0748743	XM_010907000.1
2.47145	5.43783	2.51103	XM_010907001.1
0.830713	1.76466	1.07594	XM_010907002.1
2.34776	6.16386	3.36888	XM_010907003.1
0.107979	0.006285	0	XM_010907004.1
0.153444	0.0669849	0.0657296	XM_010907005.1
0	0.0234062	0	XM_010907006.1
2.86267	1.56769	3.69196	XM_010907007.1
0.698048	0.321868	0.534493	XM_010907008.1
17.7266	11.9207	20.2582	XM_010907009.1
3.16482	1.51785	1.09443	XM_010907010.1
0.123452	0.0988016	0.0440683	XM_010907011.1
3.1488	1.5015	1.0132	XM_010907012.1
0.00802678	0	0	XM_010907013.1
1.28463	0.579913	0.025013	XM_010907014.1
1.08784	0.59682	0.0629717	XM_010907015.1
10.641	6.70628	8.92093	XM_010907016.1
3.76578	1.2765	0.780539	XM_010907017.1
3.60002	1.12986	0.691997	XM_010907018.1
15.7981	8.48901	9.23782	XM_010907019.1
2.36696	0.195265	0.0958032	XM_010907021.1
6.16599	3.10132	3.88152	XM_010907022.1
0.241827	0.137697	0.108093	XM_010907023.1
0.0357097	0	0	XM_010907024.1
23.1178	0.148146	0.0528619	XM_010907025.1
6.34566	5.22199	4.25503	XM_010907026.1
1.35992	0.440547	0.527185	XM_010907027.1
1.43828	0.486459	0.455141	XM_010907028.1
2.00636	0.0884706	0	XM_010907029.1
1.75488	0.0650723	0	XM_010907030.1
14.8273	22.6798	5.46866	XM_010907031.1
1.95673	2.8402	1.05821	XM_010907032.1
14.2451	22.6223	4.77321	XM_010907033.1
4.0405	2.49748	2.466	XM_010907034.1
2.2907	1.03702	1.33476	XM_010907035.1
0.0549713	0.0399955	0.0549444	XM_010907036.1
0.394891	0.16036	0.322577	XM_010907037.1
4.46671	2.70205	2.72083	XM_010907038.1
21.4779	29.6823	41.819	XM_010907039.1
0.36378	0.211741	0.18284	XM_010907040.1
6.31418	2.49541	6.27153	XM_010907041.1
0.190666	0.0237811	0	XM_010907042.1
0.0171137	0.149417	0.205264	XM_010907043.1
0	0	0	XM_010907044.1
0.215958	0.406108	0.0853923	XM_010907045.1
0.00898045	0.0235221	0	XM_010907046.1
0	0	0	XM_010907047.1
0.0114523	0.139984	0.431706	XM_010907048.1
4.9535	6.31677	4.67389	XM_010907049.1
0.456557	0.281373	0.276101	XM_010907050.1
4.48372	1.44402	0.938033	XM_010907051.1
8.10913	18.5214	15.9359	XM_010907052.1
0.220152	0.148964	0.216901	XM_010907053.1
0.822005	1.34565	1.3981	XM_010907054.1
8.20945	16.9126	14.3733	XM_010907055.1
17.5107	59.4169	54.1677	XM_010907056.1
6.12565	2.61525	1.72757	XM_010907057.1
5.13778	2.37041	1.59586	XM_010907058.1
7.07224	5.19137	4.64596	XM_010907059.1
3.50676	3.55255	0.927186	XM_010907060.1
0.690128	0.0688617	0.0225238	XM_010907061.1
1.62929	1.40784	0.546827	XM_010907062.1
0.811685	0.337462	0.26491	XM_010907063.1
10.961	2.98729	1.00304	XM_010907064.1
10.6957	2.80591	1.0249	XM_010907065.1
2.21664	1.95802	0.323006	XM_010907066.1
19.212	6.13368	1.88772	XM_010907067.1
0.0864749	0.0817915	0.0864326	XM_010907068.1
2.8378	1.05093	0.287495	XM_010907069.1
18.0784	5.70232	2.01326	XM_010907070.1
89.4437	0.989887	1.19989	XM_010907071.1
2.65959	5.94869	9.22439	XM_010907072.1
14.8985	21.0015	9.11016	XM_010907073.1
6.5018	17.3954	40.9755	XM_010907074.1
6.25996	2.84958	2.01274	XM_010907075.1
25.1543	31.0827	11.2755	XM_010907076.1
0.167217	0.318534	0.182329	XM_010907077.1
10.7232	13.7322	5.20407	XM_010907078.1
2.26242	22.7595	71.4314	XM_010907079.1
41.2853	0.924923	0.0518623	XM_010907080.1
2.29468	2.54916	0.997623	XM_010907081.1
3.03928	3.25906	1.79996	XM_010907082.1
0.137776	0.0902176	0	XM_010907083.1
0.0773661	0.0578976	0.0189375	XM_010907084.1
0.112348	0.127516	0.115502	XM_010907085.1
0.553269	0.83436	0.107727	XM_010907086.1
26.2999	19.3708	10.81	XM_010907087.1
23.1982	8.18388	6.41163	XM_010907088.1
4.29371	3.17291	2.90293	XM_010907089.1
4.33002	3.49196	2.28435	XM_010907090.1
15.206	12.1382	9.34443	XM_010907091.1
10.9106	9.65859	6.78707	XM_010907092.1
21.5019	22.3748	18.7068	XM_010907093.1
4.87466	7.54855	3.22048	XM_010907094.1
1.46189	0.526037	0.336117	XM_010907095.1
14.0207	4.52102	0.0688688	XM_010907096.1
0.190898	0.238744	0.565785	XM_010907097.1
2.2768	1.86688	1.28193	XM_010907098.1
3.74275	1.93562	1.18438	XM_010907099.1
0.205153	0.252391	0.17576	XM_010907100.1
4.49651	5.5695	5.4093	XM_010907101.1
0.50893	0.965696	0.767381	XM_010907102.1
0.817351	0.281369	0.256089	XM_010907103.1
0.130961	0.139749	0.199462	XM_010907104.1
0.536955	0.666895	0.764544	XM_010907105.1
4.22707	5.86565	5.43903	XM_010907106.1
5.09706	5.74308	5.31262	XM_010907107.1
0.446972	0.304581	0.317553	XM_010907108.1
0.562206	0.200432	0.248855	XM_010907109.1
2.04525	5.29881	1.8284	XM_010907110.1
17.2923	21.0068	13.228	XM_010907111.1
8.9761	11.8786	6.31874	XM_010907112.1
15.55	11.2071	12.3212	XM_010907113.1
2.56728	1.53906	1.07438	XM_010907114.1
0.928599	0.331669	0.305364	XM_010907115.1
0.126444	0.0551982	0.0866621	XM_010907116.1
0.757234	0.379336	0.276512	XM_010907117.1
7.44548	2.47883	0.997348	XM_010907118.1
7.54038	2.66776	0.825906	XM_010907119.1
12.5198	37.7368	25.0791	XM_010907120.1
0.730001	2.61314	1.87623	XM_010907121.1
0.257288	0.161737	0.246876	XM_010907122.1
10.5437	30.3954	19.4055	XM_010907123.1
0.0704212	0.0368902	0.0482652	XM_010907124.1
8.19958	4.52576	0.749771	XM_010907125.1
12.9534	2.51569	0.656679	XM_010907126.1
12.2726	2.10907	0.741388	XM_010907127.1
0.112499	0.0613884	0.204809	XM_010907128.1
25.1271	0.715451	0.29634	XM_010907129.1
8.45864	14.6981	14.179	XM_010907130.1
6.72975	12.3966	12.7308	XM_010907131.1
1.04801	0.287221	0.241576	XM_010907132.1
0.867886	0.0445728	0	XM_010907133.1
6.45041	3.13405	2.35202	XM_010907134.1
0	0	0	XM_010907135.1
14.1052	6.22835	6.61123	XM_010907136.1
0.391284	0.0617393	0.0807765	XM_010907137.1
12.6775	5.85754	6.61911	XM_010907138.1
1.19742	0.290276	0.0445057	XM_010907139.1
1.15163	0.305516	0.0715919	XM_010907140.1
17.6767	17.046	2.0199	XM_010907141.1
6.05116	2.99794	1.24331	XM_010907142.1
21.4674	2.86752	2.25977	XM_010907143.1
21.4975	2.92847	1.79324	XM_010907144.1
0.101968	0	0	XM_010907145.1
0.229187	0.127336	0.062475	XM_010907146.1
40.212	49.0873	41.2179	XM_010907147.1
50.5027	37.5525	24.2461	XM_010907148.1
0.0239954	0.0419	0.205574	XM_010907149.1
7.22158	0.0213876	0.0167894	XM_010907150.1
0.668316	0.0521826	0.0744796	XM_010907151.1
1.17081	7.42473	4.47793	XM_010907152.1
23.9734	8.6113	6.9621	XM_010907153.1
17.4996	22.5902	13.5229	XM_010907154.1
3.23001	3.22452	1.18518	XM_010907155.1
0.329269	0.241483	0.0902695	XM_010907156.1
0.477875	0.159527	0.120414	XM_010907157.1
8.00107	7.67571	4.77077	XM_010907158.1
22.0498	21.4461	5.53794	XM_010907159.1
0.57928	0.331206	0.149324	XM_010907160.1
0.0101761	0.0444228	0.0348723	XM_010907161.1
0.0695928	0.0173601	0.00851739	XM_010907162.1
0.0101419	0.0132821	0.0173776	XM_010907163.1
0.244408	0.173378	0.104695	XM_010907164.1
0.253911	0.14779	0.0815742	XM_010907165.1
9.26183	9.20984	5.76049	XM_010907166.1
8.17111	8.35459	3.47489	XM_010907167.1
0.0599356	0.0697718	0.0684643	XM_010907168.1
5.17943	5.01361	2.60452	XM_010907169.1
3.8322	0.571394	0.934478	XM_010907170.1
0.428823	9.05931	21.6978	XM_010907171.1
0.026064	0.603035	0.245626	XM_010907172.1
2.51192	0.501284	0.21081	XM_010907173.1
6.10959	12.876	19.0675	XM_010907174.1
0.196232	0.279834	0.605218	XM_010907175.1
0.279476	0.471375	0.892434	XM_010907176.1
0.345412	0.793027	1.45769	XM_010907177.1
6.19427	13.8894	19.1303	XM_010907178.1
0.0883084	0.642506	0.0100875	XM_010907179.1
0.0073384	0.00640704	0.012574	XM_010907180.1
0	0	0	XM_010907181.1
0	0	0.0111222	XM_010907182.1
13.2326	0.610205	0.053224	XM_010907183.1
0.0272762	0.0333402	0.336502	XM_010907184.1
0.610666	0.09746	1.51889	XM_010907185.1
0	0.0196504	0.0192821	XM_010907186.1
17.2283	6.87593	0.6604	XM_010907187.1
0.010276	0.0897179	0.052822	XM_010907188.1
0.623828	0.12968	0.356299	XM_010907189.1
5.22749	5.54472	5.40416	XM_010907190.1
2.8479	6.84989	8.30601	XM_010907191.1
41.9107	27.5607	23.4549	XM_010907192.1
9.74419	0.225628	0.416753	XM_010907193.1
12.3546	0.2954	0.922295	XM_010907194.1
37.2662	103.06	114.763	XM_010907195.1
7.89826	4.15234	1.39698	XM_010907196.1
0.0254782	0.0444893	0	XM_010907197.1
0.0247821	0.0865475	0.0424629	XM_010907198.1
4.21816	2.29909	0.960893	XM_010907199.1
0.0557598	0.0803269	0.229299	XM_010907200.1
2.19661	0	0	XM_010907201.1
4.59963	3.95955	2.57642	XM_010907202.1
4.16986	3.57126	2.59422	XM_010907203.1
19.6973	18.2773	9.07812	XM_010907204.1
4.16956	1.86084	0.531835	XM_010907205.1
0.00786438	0.00686627	0	XM_010907206.1
2.75577	6.91266	8.62022	XM_010907207.1
1.71444	0.865651	1.43931	XM_010907208.1
23.4034	2.1348	2.60353	XM_010907209.1
0	0	0	XM_010907210.1
0.154607	0.0299966	0.0294345	XM_010907211.1
0	0	0.0128018	XM_010907212.1
0.0219324	0.37021	0.3758	XM_010907213.1
9.25344	9.80378	4.40283	XM_010907214.1
1.24528	0.601451	0.385887	XM_010907215.1
15.0133	0.397524	3.1206	XM_010907216.1
1.77259	1.14035	0.559491	XM_010907217.1
0.867833	0.745471	0.407722	XM_010907218.1
0.592796	0.353456	0.297285	XM_010907219.1
6.98135	7.0672	2.59023	XM_010907220.1
7.98671	16.2204	5.53294	XM_010907221.1
18.3673	3.15241	4.75208	XM_010907222.1
62.0181	0.529437	1.71913	XM_010907223.1
6.2851	11.9155	33.7012	XM_010907224.1
4.91428	10.3263	28.0616	XM_010907225.1
5.65879	0.388884	0.0520359	XM_010907226.1
2.51458	4.12918	1.68349	XM_010907227.1
0.324947	0.653757	0.21787	XM_010907228.1
7.0748	3.73425	2.24584	XM_010907229.1
2.40685	1.63441	1.11692	XM_010907230.1
0.542608	0.666748	0.172172	XM_010907231.1
11.6236	10.4241	12.1738	XM_010907232.1
11.4581	10.1515	11.9844	XM_010907233.1
1.70667	23.5229	98.9327	XM_010907234.1
116.958	101.909	89.7725	XM_010907235.1
0	2.28203	3.23285	XM_010907236.1
5.28423	6.24425	5.09952	XM_010907237.1
0.721533	0.918176	0.913091	XM_010907238.1
0.372586	0.367273	0.3295	XM_010907239.1
1.51037	1.08659	0.95236	XM_010907240.1
2.3691	3.66406	2.13404	XM_010907241.1
4.62414	5.5221	4.3349	XM_010907242.1
0.0357097	0.12471	0.122373	XM_010907243.1
4.1508	61.4513	14.3999	XM_010907244.1
0.482907	8.08408	0.323779	XM_010907245.1
1.19772	12.1728	3.55934	XM_010907246.1
0.211849	0.390475	0.201662	XM_010907247.1
2.87355	9.18206	6.49791	XM_010907248.1
13.7489	74.1111	129.589	XM_010907249.1
0.513411	0.0344808	0	XM_010907250.1
0.208992	0.0182468	0	XM_010907251.1
0.0286429	0	0	XM_010907252.1
0.379549	0.0254907	0	XM_010907253.1
15.5997	12.637	5.63439	XM_010907254.1
0.554746	0.435085	0.128885	XM_010907255.1
0.168562	0.168193	0.0618905	XM_010907256.1
12.7628	11.0009	4.92163	XM_010907257.1
0.93537	21.1093	5.92516	XM_010907258.1
0.0287945	0	0	XM_010907259.1
0	0	0	XM_010907260.1
0.269859	0.245427	0.0577986	XM_010907261.1
54.58	27.6623	11.4771	XM_010907262.1
0.212896	0	0	XM_010907263.1
21.7605	6.63474	8.40578	XM_010907264.1
0.0169601	0	0	XM_010907265.1
1.09311	0.339133	0.494749	XM_010907266.1
0.225582	0.0923211	0.0120788	XM_010907267.1
184.726	99.0467	22.8507	XM_010907268.1
0.118102	0.0515566	0.0404724	XM_010907269.1
3.76989	0.164861	0.113524	XM_010907270.1
13.693	10.7153	3.78521	XM_010907271.1
11.2602	9.92492	2.45391	XM_010907272.1
3.77697	7.19677	14.0242	XM_010907273.1
23.2335	48.7155	21.4216	XM_010907274.1
6.25486	31.6331	35.2324	XM_010907275.1
13.89	244.705	28.1729	XM_010907276.1
0.265255	0.48248	0.170438	XM_010907277.1
3.53323	5.90184	1.3138	XM_010907278.1
0.127893	0.287129	0.0313054	XM_010907279.1
3.59802	5.90472	1.12851	XM_010907280.1
56.3433	76.0005	60.1325	XM_010907281.1
3.4399	3.66488	2.10257	XM_010907282.1
0.0135579	0	0	XM_010907283.1
0.0141871	0	0.0121544	XM_010907284.1
0.635299	0.660617	0.428082	XM_010907285.1
3.2598	2.7977	2.37373	XM_010907286.1
0.185388	0.296741	0.229415	XM_010907287.1
2.87725	3.51987	1.74514	XM_010907288.1
13.7059	157.262	160.727	XM_010907289.1
25.3691	17.3691	8.69109	XM_010907290.1
5.79602	3.64882	6.06324	XM_010907291.1
9.95368	4.58717	3.39187	XM_010907292.1
0.509267	0.150931	0.0880608	XM_010907293.1
0.0984771	0.0362016	0.044404	XM_010907294.1
0.157713	0.523248	0.198171	XM_010907295.1
10.3011	4.63154	3.30837	XM_010907296.1
75.5539	79.2929	10.0943	XM_010907297.1
6.96137	0.0589511	0.0115693	XM_010907298.1
33.6471	33.6926	23.916	XM_010907299.1
6.88938	5.71227	4.54985	XM_010907300.1
30.005	31.3068	20.9617	XM_010907301.1
14.6954	17.4116	6.43469	XM_010907302.1
0.335659	0.351671	0.230054	XM_010907303.1
0	0.00708327	0	XM_010907304.1
0.00825569	0.0216238	0.00707285	XM_010907305.1
2.12635	1.05471	0.810164	XM_010907306.1
0.30478	0.454142	0.111408	XM_010907307.1
0.0179254	0	0	XM_010907308.1
0.176236	0.348769	0.140919	XM_010907309.1
31.5283	23.4973	6.04388	XM_010907310.1
24.8317	17.2941	4.74977	XM_010907311.1
10.0113	7.68436	6.20391	XM_010907312.1
0.262155	0.147416	0.159881	XM_010907313.1
0.142418	0.194286	0.0991355	XM_010907314.1
0.844086	0.750929	0.568922	XM_010907315.1
9.54612	7.31116	5.55646	XM_010907316.1
2.23605	24.475	25.0024	XM_010907317.1
5.02981	16.6701	7.86741	XM_010907318.1
1.14386	1.82453	1.37573	XM_010907319.1
56.9435	2.88841	0.932803	XM_010907320.1
4.00686	8.18452	3.68895	XM_010907321.1
3.93331	7.00897	3.12117	XM_010907322.1
0.974317	0.0183596	0.108093	XM_010907323.1
0.206477	0.0901361	0.189529	XM_010907324.1
0.321071	0	0	XM_010907325.1
0.0938302	0.518838	0.0714547	XM_010907326.1
314.048	302.169	279.574	XM_010907327.1
11.1006	9.19477	6.76279	XM_010907328.1
10.7797	8.68886	7.5316	XM_010907329.1
9.62429	3.415	1.62008	XM_010907330.1
1.14845	1.44915	0.991088	XM_010907331.1
6.93159	11.4035	12.6131	XM_010907332.1
1.11625	1.34204	16.2573	XM_010907333.1
0.268527	0.41419	13.4045	XM_010907334.1
76.2507	77.6439	13.9482	XM_010907335.1
5.96831	6.54783	4.18811	XM_010907336.1
6.29715	6.07097	3.93601	XM_010907337.1
6.19669	9.39399	9.31466	XM_010907338.1
0.427492	0.530104	0.658174	XM_010907339.1
6.73515	8.92443	9.46813	XM_010907340.1
2.40932	0.0739642	0.069675	XM_010907341.1
0.30773	0.00814164	0.0159781	XM_010907342.1
14.2851	21.0702	9.21594	XM_010907343.1
5.85763	0.00778417	0	XM_010907344.1
0.0364267	0.0954108	0.405699	XM_010907345.1
0	0	0	XM_010907346.1
2.47746	2.01883	1.415	XM_010907347.1
0.1663	0.0816714	0.0356182	XM_010907348.1
0	0.122752	0.0926554	XM_010907349.1
0.0105305	0	0	XM_010907350.1
0.901765	0.866049	0.598737	XM_010907351.1
1.88494	1.50857	1.57346	XM_010907352.1
0.233492	0.141132	0	XM_010907353.1
9.60686	16.9339	7.34064	XM_010907354.1
0	0	0	XM_010907355.1
2.02407	0.252455	0	XM_010907356.1
20.8282	8.9355	8.99355	XM_010907357.1
18.5763	7.94122	7.7707	XM_010907358.1
0.41198	1.08785	0.395996	XM_010907359.1
1.11895	0.510671	0.244015	XM_010907360.1
0.0354307	0.0132574	0	XM_010907361.1
0.974684	0.342147	0.163564	XM_010907362.1
14.2981	52.6508	51.1582	XM_010907363.1
14.3554	23.8621	17.1435	XM_010907364.1
2.42104	0.276867	0.0208983	XM_010907365.1
4.22236	3.85481	2.31249	XM_010907366.1
0.204793	0	0.610265	XM_010907367.1
177.876	37.4503	45.9086	XM_010907368.1
0.668446	0.559789	3.09322	XM_010907369.1
6.3086	17.6992	15.6682	XM_010907370.1
0.0430323	0.106451	0.159756	XM_010907371.1
0.811224	0.532887	0.59571	XM_010907372.1
0.517206	1.74354	1.50162	XM_010907373.1
5.27357	16.2944	14.7178	XM_010907374.1
23.4588	20.9943	7.70224	XM_010907375.1
11.8532	5.02818	1.59682	XM_010907376.1
11.873	4.98415	1.69409	XM_010907377.1
80.8052	48.7797	3.70225	XM_010907378.1
76.8697	46.9956	3.0429	XM_010907379.1
18.7663	1.88871	0.059571	XM_010907380.1
4.91774	23.5117	20.7669	XM_010907381.1
20.7006	22.3735	26.5735	XM_010907382.1
3.74243	4.95776	4.25756	XM_010907383.1
4.0185	5.2732	5.17438	XM_010907384.1
16.8529	18.8775	23.4293	XM_010907385.1
5.99389	25.3396	19.4708	XM_010907386.1
4.94556	21.7023	17.4608	XM_010907387.1
19.6362	33.2092	26.505	XM_010907388.1
6.80269	5.56302	0.972363	XM_010907389.1
5.74865	5.07559	0.912266	XM_010907390.1
10.065	3.62983	2.82518	XM_010907391.1
5.96822	3.63009	7.43791	XM_010907392.1
5.53425	3.59226	6.68461	XM_010907393.1
0.0763811	0.075023	0	XM_010907394.1
0.119871	0.174429	0	XM_010907395.1
0.365389	6.005	6.99731	XM_010907396.1
0.373481	0.16304	0	XM_010907397.1
2.01228	0.0262222	0	XM_010907398.1
669.734	202.925	46.8588	XM_010907399.1
7.28124	3.45359	1.32856	XM_010907400.1
8.83774	4.22611	1.34073	XM_010907401.1
7.70944	2.22402	0.534748	XM_010907402.1
6.12375	1.95265	0.456206	XM_010907403.1
12.0588	9.82579	8.81049	XM_010907404.1
1.48329	2.9771	2.03518	XM_010907405.1
4.99054	1.59045	3.41391	XM_010907406.1
18.0317	10.8851	10.4374	XM_010907407.1
0.0946697	0.200733	0.0695192	XM_010907408.1
0.109943	0.167981	0.0706427	XM_010907409.1
16.6644	2.16738	0.164653	XM_010907410.1
10.8514	1.27813	0.0627091	XM_010907411.1
138.234	155.634	47.3653	XM_010907412.1
5.75638	14.2692	1.89893	XM_010907413.1
0	0.178111	3.68369	XM_010907414.1
1.35811	4.54184	16.5387	XM_010907415.1
1.20721	4.67635	15.0619	XM_010907416.1
0.0627389	0.0234756	0.0460714	XM_010907417.1
69.1599	66.6252	61.1433	XM_010907418.1
0.0144584	0.0504937	0	XM_010907419.1
744.492	585.945	135.061	XM_010907420.1
17.4962	18.75	7.16463	XM_010907421.1
59.7787	25.6876	15.8085	XM_010907422.1
316.192	70.9673	41.213	XM_010907423.1
0.226756	0.14266	0.0342825	XM_010907424.1
0.014329	0	0	XM_010907425.1
0.0542768	0.813498	0.976504	XM_010907426.1
0	0.0111015	0	XM_010907427.1
0.235813	0.349109	0.333783	XM_010907428.1
0.38276	0.121521	0.119244	XM_010907429.1
0.39537	0.230128	0.438347	XM_010907430.1
35.0334	15.1885	0.890278	XM_010907431.1
10.9399	38.9593	41.0714	XM_010907432.1
8.47931	28.9846	30.5505	XM_010907433.1
15.4715	26.2879	32.9499	XM_010907434.1
29.4923	30.5127	20.0042	XM_010907435.1
0.0115105	0.26129	0.355007	XM_010907436.1
60.0834	67.0137	52.3333	XM_010907437.1
10.7206	27.8899	18.7728	XM_010907438.1
37.5181	41.0208	40.3307	XM_010907439.1
5.97783	2.76208	1.13069	XM_010907440.1
2.0108	0.899633	0.497096	XM_010907441.1
5.00428	2.08218	0.736877	XM_010907442.1
7.28502	3.85399	2.26113	XM_010907443.1
1.92729	1.03386	0.713636	XM_010907444.1
6.34631	3.43579	2.15416	XM_010907445.1
0.478708	0.571935	1.10085	XM_010907446.1
0	0.151873	0.234186	XM_010907447.1
0.004257	0.189553	0.335531	XM_010907448.1
0.494132	0.219366	0.566838	XM_010907449.1
11.1822	9.40591	11.475	XM_010907450.1
0.764721	0.412211	0.182304	XM_010907451.1
0.713569	0.379737	0.209599	XM_010907452.1
1.38306	0.56776	0.135883	XM_010907453.1
2.25352	7.251	5.44911	XM_010907454.1
0.0229047	0.0599932	0.0981149	XM_010907455.1
22.6947	0.140335	0.0710735	XM_010907456.1
29.3434	11.1323	3.65408	XM_010907457.1
20.2553	0.281011	0.317807	XM_010907458.1
0.0597251	0.020858	0.0614015	XM_010907459.1
15.6729	49.0214	14.8009	XM_010907460.1
4.93157	10.2047	9.80268	XM_010907461.1
0.211639	0.228774	0.0690729	XM_010907462.1
0.386179	0.916402	0.916196	XM_010907463.1
4.88266	10.2744	10.2587	XM_010907464.1
10.8432	17.8804	13.8157	XM_010907465.1
2.32969	2.6849	2.84216	XM_010907466.1
0.461817	0.997403	1.35354	XM_010907467.1
0.044276	0.160149	0.19508	XM_010907468.1
6.89415	12.176	10.0619	XM_010907469.1
0.316699	3.53926	0.651176	XM_010907470.1
0.0631048	1.01376	0.194628	XM_010907471.1
0.0569859	0.273644	0.0488212	XM_010907472.1
0.470052	4.21795	0.783036	XM_010907473.1
55.867	88.3796	68.0371	XM_010907474.1
0.0172002	0.105121	0.0884151	XM_010907475.1
2.49588	2.06132	0.791296	XM_010907476.1
2.34425	1.70242	0.638174	XM_010907477.1
3.22631	0.0195614	0.00959741	XM_010907478.1
1.49042	2.11455	1.57785	XM_010907479.1
5.9146	8.87188	8.93186	XM_010907480.1
0.624509	0.701035	0.89172	XM_010907481.1
6.54308	8.76327	8.97031	XM_010907482.1
0.227969	0	0	XM_010907483.1
0.207822	0.00403213	0	XM_010907484.1
0.0491879	0.0515343	0	XM_010907485.1
6.2932	27.7074	12.7665	XM_010907486.1
4.46427	0.0247472	0	XM_010907487.1
2.07305	9.41313	4.62886	XM_010907488.1
5.42934	24.125	11.6404	XM_010907489.1
25.2587	118.012	173.118	XM_010907490.1
5.34529	30.7028	41.2303	XM_010907491.1
23.2899	69.9539	169.181	XM_010907492.1
0.0342705	0.199474	1.15484	XM_010907493.1
4.29448	17.5144	33.3992	XM_010907494.1
6.15351	11.4156	4.40235	XM_010907495.1
0.6205	0.948061	0.594138	XM_010907496.1
6.43369	12.2728	4.82012	XM_010907497.1
6.77879	0.392338	0.163824	XM_010907498.1
1.86193	1.06827	0.182304	XM_010907499.1
14.057	4.71792	4.96305	XM_010907500.1
0.308648	0.104313	0.0682389	XM_010907501.1
13.8085	4.60962	5.1825	XM_010907502.1
0	0	0	XM_010907503.1
25.1548	34.4553	20.9242	XM_010907504.1
4.5958	3.70794	2.1311	XM_010907505.1
0.114331	0.11313	0.05224	XM_010907506.1
4.84052	3.97955	2.32859	XM_010907507.1
2.77406	2.19713	1.86598	XM_010907508.1
0.00884041	0	0	XM_010907509.1
0.384062	0.209574	0.0987104	XM_010907510.1
0	0	0	XM_010907511.1
0	0	0	XM_010907512.1
0.779208	0.626605	0.755404	XM_010907513.1
0.084558	0.184566	0.0289771	XM_010907514.1
0.257399	0.224731	0.294027	XM_010907515.1
0	0	0	XM_010907516.1
3.09596	2.96047	5.19651	XM_010907517.1
1.40572	1.60928	2.17514	XM_010907518.1
19.4995	29.7428	34.248	XM_010907519.1
14.7248	10.9013	4.16077	XM_010907520.1
18.028	12.4059	5.41717	XM_010907521.1
17.8994	24.153	18.3312	XM_010907522.1
6.58059	6.54105	6.34786	XM_010907523.1
6.56448	6.22329	5.98109	XM_010907524.1
3.37218	11.461	12.8956	XM_010907525.1
22.9099	16.4933	15.6283	XM_010907526.1
9.68607	0.0139955	0.0068666	XM_010907527.1
17.3281	8.33555	6.2255	XM_010907528.1
0.248762	42.3187	13.443	XM_010907529.1
2.85704	1.08327	1.58835	XM_010907530.1
1.30693	1.13719	0.493418	XM_010907531.1
0.0344767	0.0225758	0.0221528	XM_010907532.1
0	0.00414613	0	XM_010907533.1
0	0.0157542	0.00772948	XM_010907534.1
0	0	0	XM_010907535.1
0	0.00799909	0	XM_010907536.1
0.0186695	0.012225	0.0399865	XM_010907537.1
0.168712	0.142039	0.0722696	XM_010907538.1
1.20048	1.10499	0.366743	XM_010907539.1
11.8223	9.6649	1.69543	XM_010907540.1
13.0706	18.5811	9.41943	XM_010907541.1
45.6872	19.6444	10.9365	XM_010907542.1
41.4373	60.4851	39.6349	XM_010907543.1
40.5615	95.6163	88.8522	XM_010907544.1
38.5158	94.0622	86.3761	XM_010907545.1
6.71879	6.34505	6.59109	XM_010907546.1
1.10457	0.964382	1.09931	XM_010907547.1
8.71768	8.34112	7.70249	XM_010907548.1
0.0406738	0	0.0522693	XM_010907549.1
10.6249	11.2927	5.04836	XM_010907550.1
0	0	0	XM_010907551.1
0	0	0	XM_010907552.1
31.8613	16.3726	11.6561	XM_010907553.1
3.68639	3.66493	1.69957	XM_010907554.1
0.164044	0.0805636	0.0878376	XM_010907555.1
0.0210365	0	0.00901125	XM_010907556.1
0.464254	0.352878	0.25268	XM_010907557.1
3.31919	3.65828	1.66113	XM_010907558.1
3.83805	1.75065	0.49533	XM_010907559.1
9.46263	57.3776	31.63	XM_010907560.1
0.0332244	0.0290077	0.0569282	XM_010907561.1
36.3387	37.7101	20.5942	XM_010907562.1
24.4799	0.732392	1.6052	XM_010907563.1
0	0	0	XM_010907564.1
0.589403	0.0160812	0.0105199	XM_010907565.1
2.59827	0.118504	0.188269	XM_010907566.1
25.1431	0.831902	1.53267	XM_010907567.1
9.50149	14.1227	4.09577	XM_010907568.1
25.9689	6.77059	5.53249	XM_010907569.1
93.2475	81.1708	56.6031	XM_010907570.1
23.1255	17.577	10.3843	XM_010907571.1
9.94679	7.94821	3.25684	XM_010907572.1
13.9863	3.43613	0.145021	XM_010907573.1
0.112235	1.62229	3.6325	XM_010907574.1
11.0845	13.1838	6.09935	XM_010907575.1
3.57012	3.62707	2.16883	XM_010907576.1
3.08975	3.23599	1.86587	XM_010907577.1
7.74415	8.41555	8.39438	XM_010907578.1
4.13943	1.23161	0.46228	XM_010907579.1
2.97541	3.23375	1.45965	XM_010907580.1
5.97401	6.47209	5.8603	XM_010907581.1
0	0	0.0353214	XM_010907582.1
28.7295	28.5398	24.5235	XM_010907583.1
312.838	364.554	169.974	XM_010907584.1
13.0093	6.50084	4.96345	XM_010907585.1
5.03959	5.6156	5.00471	XM_010907586.1
0.0329628	0.0143896	0	XM_010907587.1
21.9984	18.9458	22.8116	XM_010907588.1
8.97491	6.83686	4.88605	XM_010907589.1
7.86358	6.43495	3.68338	XM_010907590.1
13.2584	14.1506	7.39538	XM_010907591.1
1.61393	1.46418	0.84673	XM_010907592.1
17.6162	18.1337	9.17156	XM_010907593.1
7.62988	3.10919	3.28598	XM_010907594.1
10.5514	9.30561	7.74454	XM_010907595.1
5.06046	2.09589	4.60317	XM_010907596.1
0.576499	0.201333	1.05365	XM_010907597.1
0.0232571	0	0	XM_010907598.1
16.8135	0.0506192	0.0331138	XM_010907599.1
4.66812	7.16899	3.37718	XM_010907600.1
3.83605	5.5265	2.73107	XM_010907601.1
2.95633	11.7349	33.8059	XM_010907602.1
5.77198	2.81707	1.04428	XM_010907603.1
18.692	2.96722	4.19503	XM_010907604.1
0.0612855	0.0428059	0.126011	XM_010907605.1
7.34618	5.20368	81.7736	XM_010907606.1
6.5384	4.55169	71.6732	XM_010907607.1
2.03306	1.68487	1.30495	XM_010907608.1
32.7118	117.637	89.6109	XM_010907609.1
0.440174	0.361018	0.251405	XM_010907610.1
0.1443	0.101988	0.058869	XM_010907611.1
1.87281	1.3105	1.12077	XM_010907612.1
1.96232	0.126241	0	XM_010907613.1
0.0778439	0.385131	8.47713	XM_010907614.1
87.6907	0.0604511	0	XM_010907615.1
17.3029	0.499403	0.647558	XM_010907616.1
17.8361	0.114831	0.112679	XM_010907617.1
14.356	0.0893691	0.10231	XM_010907618.1
15.4074	5.16537	8.61823	XM_010907619.1
8.931	9.18254	8.20277	XM_010907620.1
8.56677	9.14272	6.9917	XM_010907621.1
0	0	0	XM_010907622.1
0	0	0	XM_010907623.1
0	0	0	XM_010907624.1
0	0	0	XM_010907625.1
0	0	0	XM_010907626.1
0	0	0	XM_010907627.1
0	0	0	XM_010907628.1
5.19834	7.36763	4.54554	XM_010907629.1
6.65751	5.44136	3.73136	XM_010907630.1
7.17888	5.97582	3.7063	XM_010907631.1
4.14421	8.60555	4.15441	XM_010907632.1
0.617589	0.84905	0.2685	XM_010907633.1
4.9128	0.531434	0.253902	XM_010907634.1
2.08855	1.02996	0.896619	XM_010907635.1
0.0748577	0.0204241	0.0240496	XM_010907636.1
0.0633005	0.0773733	0.0795388	XM_010907637.1
0.224312	0.184545	0.0665215	XM_010907638.1
2.14971	0.979597	0.589669	XM_010907639.1
1.42271	2.36204	0.834975	XM_010907640.1
96.6365	29.6823	10.0738	XM_010907641.1
82.4162	26.8733	9.42028	XM_010907642.1
9.12337	10.7718	4.8191	XM_010907643.1
8.11121	4.9242	3.5657	XM_010907644.1
0.0370719	0.0242752	0.0476405	XM_010907645.1
9.62575	10.5974	7.67126	XM_010907646.1
11.3077	12.0367	8.91226	XM_010907647.1
6.12078	4.52622	4.46252	XM_010907648.1
0.267544	0.0893131	0.121347	XM_010907649.1
0.156654	0.157288	0.187893	XM_010907650.1
0.123089	0.100302	0.112483	XM_010907651.1
1.40031	1.06344	0.86604	XM_010907652.1
2.01758	9.96648	2.13789	XM_010907653.1
5.39483	12.3021	16.6225	XM_010907654.1
3.8051	3.89306	3.28016	XM_010907655.1
49.1478	42.9215	6.09445	XM_010907656.1
0.714885	1.05121	1.12177	XM_010907657.1
0.059186	0.116267	0.101412	XM_010907658.1
0.606657	1.13684	0.925385	XM_010907659.1
6.94635	4.63341	3.53301	XM_010907660.1
14.8919	4.01318	1.79744	XM_010907661.1
14.517	3.98597	1.58069	XM_010907662.1
3.15476	2.563	2.80335	XM_010907663.1
2.09281	1.46028	1.58566	XM_010907664.1
11.8861	8.80557	1.99487	XM_010907665.1
0	0	0	XM_010907666.1
0	0	0.060238	XM_010907667.1
0.884207	1.41946	0.879702	XM_010907668.1
0.0685218	0	0	XM_010907669.1
56.664	51.5948	6.90968	XM_010907670.1
0	0	0.0595456	XM_010907671.1
19.3712	3.37185	0.920368	XM_010907672.1
1.14376	0.339838	0.0923455	XM_010907673.1
0.472024	0.0424237	0	XM_010907674.1
0.113434	0.0757344	0.0800317	XM_010907675.1
0.0477621	0	0	XM_010907676.1
0.165992	0.0155276	0.0203156	XM_010907677.1
1.0198	0.2933	0.0411148	XM_010907678.1
0.0205623	0	0	XM_010907679.1
0.251952	0.065398	0.0583386	XM_010907680.1
1.11162	0.220306	0.0817969	XM_010907681.1
0.44202	0.00771842	0.0151476	XM_010907682.1
33.7422	17.9159	10.1626	XM_010907683.1
29.8149	51.4424	21.7491	XM_010907684.1
58.0184	68.417	20.0236	XM_010907685.1
2.20463	2.58416	1.29396	XM_010907686.1
60.2668	68.4939	19.9818	XM_010907687.1
5.40919	10.9367	5.31454	XM_010907688.1
2.4615	1.47181	1.20139	XM_010907689.1
2.33159	1.5053	1.16331	XM_010907690.1
24.4426	76.6584	64.0326	XM_010907691.1
17.5582	56.6142	44.7978	XM_010907692.1
5.61055	176.813	96.6192	XM_010907693.1
5.71855	183.783	103.686	XM_010907694.1
1.14727	2.57483	0.313562	XM_010907695.1
0	0.0135601	0.026612	XM_010907696.1
55.5846	16.3289	23.7224	XM_010907697.1
15.543	19.4545	4.7779	XM_010907698.1
5.37111	11.4652	6.39976	XM_010907699.1
7.16352	10.3313	8.63748	XM_010907700.1
5.98824	0.0582858	2.10472	XM_010907701.1
17.967	30.9912	23.6741	XM_010907702.1
0.038564	0.18855	0.132155	XM_010907703.1
0.911008	0.860583	0.417963	XM_010907704.1
0.894988	0.274175	0.618786	XM_010907705.1
0.00749608	0.0719918	0.0256883	XM_010907706.1
22.0706	36.8207	39.1152	XM_010907707.1
21.4776	34.4366	36.7039	XM_010907708.1
36.8259	30.4377	36.7764	XM_010907709.1
0.127034	0.0850323	0.0217667	XM_010907710.1
32.6013	37.6113	13.9717	XM_010907711.1
0.555322	0.284749	0.808032	XM_010907712.1
0	0.0742416	2.75212	XM_010907713.1
5.05644	0.0990477	0.027769	XM_010907714.1
0.00817631	0.0499703	0.112077	XM_010907715.1
2.6282	2.74322	1.79454	XM_010907716.1
0.0785483	0.108283	0.0495852	XM_010907717.1
0	0.00948395	0.0465311	XM_010907718.1
0.265212	0	0	XM_010907719.1
0	0	0	XM_010907720.1
0.0142167	0	0	XM_010907721.1
0.709883	0.781152	0.244709	XM_010907722.1
20.78	2.7276	1.47149	XM_010907723.1
1.03684	0.149035	0.0974949	XM_010907724.1
19.9089	2.72436	1.39851	XM_010907725.1
2.0453	1.78572	2.80141	XM_010907726.1
91.0394	55.3182	71.0494	XM_010907727.1
3.35205	4.89683	7.47038	XM_010907728.1
0.145717	0.167399	0.183974	XM_010907729.1
3.56911	4.91886	8.07395	XM_010907730.1
12.4506	10.5238	2.96812	XM_010907731.1
54.6259	28.397	9.89737	XM_010907732.1
168.809	160.653	61.5498	XM_010907733.1
112.497	73.8218	59.7218	XM_010907734.1
11.6273	14.5504	19.6511	XM_010907735.1
9.44451	12.8647	17.7444	XM_010907736.1
300.821	152.592	178.794	XM_010907737.1
5.36804	4.96875	3.54787	XM_010907738.1
15.2078	22.5694	14.8161	XM_010907739.1
121.187	80.6589	49.922	XM_010907740.1
3.76416	2.36781	0.839236	XM_010907741.1
2.90517	1.93373	0.706427	XM_010907742.1
71.0036	50.9391	33.8731	XM_010907743.1
12.1743	14.083	15.9384	XM_010907744.1
0.760997	1.31087	1.022	XM_010907745.1
0.865156	1.79047	0.329422	XM_010907746.1
0.118928	0.0207669	0.794731	XM_010907747.1
14.7674	13.0087	13.2312	XM_010907748.1
12.0679	20.7731	13.3997	XM_010907749.1
41.3068	0.247129	0	XM_010907750.1
2.15803	0.131813	0	XM_010907751.1
2.31534	0.192523	0.13224	XM_010907752.1
45.2739	0.153724	0.041139	XM_010907753.1
35.5512	49.8357	17.8935	XM_010907754.1
38.0231	52.9901	19.5246	XM_010907755.1
5.87353	0.0325799	0	XM_010907756.1
5.29675	3.54773	5.56109	XM_010907757.1
0.022847	0.119684	1.13527	XM_010907758.1
0.144628	0.0721558	0.19471	XM_010907759.1
10.9118	8.53503	14.3483	XM_010907760.1
1.32326	0.707837	0.28741	XM_010907761.1
1.23956	0.528132	0.271861	XM_010907762.1
0.888236	0.0149136	0	XM_010907763.1
0.450921	0.393692	0.506206	XM_010907764.1
37.3291	16.2558	8.21444	XM_010907765.1
31.9942	13.4346	6.88957	XM_010907766.1
3.06522	4.857	0.940516	XM_010907767.1
1.39332	0.402514	0.280869	XM_010907768.1
0.0271836	0.0237336	0	XM_010907769.1
0.873001	0.211072	0.0920517	XM_010907770.1
6.73291	9.28553	2.73585	XM_010907771.1
0.0594381	0.0570839	0.0203688	XM_010907772.1
0.0596014	0.156111	0.055704	XM_010907773.1
3.0288	1.5602	1.59843	XM_010907774.1
0.0858203	0.0549475	0.0196065	XM_010907775.1
0.35156	0.43995	0.250992	XM_010907776.1
7.91516	10.5948	3.58226	XM_010907777.1
19.5317	21.6986	29.6693	XM_010907778.1
93.688	96.3502	39.0243	XM_010907779.1
0.0165919	0.130375	0.113718	XM_010907780.1
15.2885	14.3134	31.3965	XM_010907781.1
22.0321	25.3312	19.3003	XM_010907782.1
1.66658	0.936535	0.166144	XM_010907783.1
0.423303	0.194266	0.0557928	XM_010907784.1
1.59458	0.763467	0.110171	XM_010907785.1
0	0	0	XM_010907786.1
16.0295	7.19597	3.1152	XM_010907787.1
11.9624	9.24732	6.68254	XM_010907788.1
0.72355	0.276918	0.390611	XM_010907789.1
2.52285	1.13159	1.27071	XM_010907790.1
12.5544	10.8426	7.11293	XM_010907791.1
49.644	113.034	147.607	XM_010907792.1
4.26599	2.60886	1.38348	XM_010907793.1
4.2196	2.06028	1.13077	XM_010907794.1
7.59978	5.15083	4.69746	XM_010907795.1
0.0116618	0.0067878	0.0066606	XM_010907796.1
0.00392425	0.0034262	0	XM_010907797.1
0.850841	0.302775	0.552747	XM_010907798.1
8.14351	5.92087	5.36734	XM_010907799.1
7.48555	7.43359	2.47339	XM_010907800.1
4.9211	3.43876	1.62328	XM_010907801.1
0.0687575	0.0300155	0.0441796	XM_010907802.1
4.25426	2.79116	1.68436	XM_010907803.1
10.0988	4.41469	4.07361	XM_010907804.1
0.292973	0.199641	0.306094	XM_010907805.1
17.5105	7.84645	6.76754	XM_010907806.1
0	0	0	XM_010907807.1
17.6452	41.0947	65.2211	XM_010907808.1
129.39	1.62015	0.708179	XM_010907809.1
5.13688	349.107	762.962	XM_010907810.1
0	0	0	XM_010907811.1
0.241577	0.139115	0.26421	XM_010907812.1
1.68448	0.840394	0	XM_010907813.1
46.3577	21.9041	28.6467	XM_010907814.1
44.6564	21.2954	27.4592	XM_010907815.1
90.9853	106.421	41.0699	XM_010907816.1
2.46415	2.98071	2.70807	XM_010907817.1
0.26446	0.483633	0.342915	XM_010907818.1
0.0350316	0.0955797	0.0900371	XM_010907819.1
0.165222	2.05283	4.22471	XM_010907820.1
0.712811	26.2061	2024.91	XM_010907821.1
18.4416	9.41511	8.97274	XM_010907822.1
0.101684	0.0177558	0	XM_010907823.1
0.0102373	0.00893804	0	XM_010907824.1
3.72805	3.45483	5.67631	XM_010907825.1
2.28397	0.601668	0.269894	XM_010907826.1
1.88833	2.08556	0.808886	XM_010907827.1
2.11234	2.52327	0.75678	XM_010907828.1
10.366	1.12021	1.03029	XM_010907829.1
0.399527	0.0225045	0.00736094	XM_010907830.1
10.6539	1.00214	0.903629	XM_010907831.1
6.70729	485.436	4378.4	XM_010907832.1
0.35418	0.17594	0.0523162	XM_010907833.1
0.379116	0.149484	0.0209547	XM_010907834.1
6.63706	6.21324	3.08513	XM_010907835.1
14.1437	17.3065	11.5747	XM_010907836.1
184.453	19.3103	14.7421	XM_010907837.1
64.9644	86.7548	75.0242	XM_010907838.1
8.81265	15.6659	13.8292	XM_010907839.1
13.4498	9.46368	6.17608	XM_010907840.1
1.54176	1.40119	0.648846	XM_010907841.1
0.0629463	0.0785106	0.0462236	XM_010907842.1
12.2403	9.35195	5.45768	XM_010907843.1
3.29693	7.53763	6.68453	XM_010907844.1
0.326028	0.599406	0.864804	XM_010907845.1
2.31035	1.62491	0.879702	XM_010907846.1
2.04655	0.83187	0.858773	XM_010907847.1
0.0461026	0.0290705	0.0263314	XM_010907848.1
0.0266407	0.00465191	0.0136942	XM_010907849.1
0	0	0	XM_010907850.1
0.0284577	0.00677618	0.0044328	XM_010907851.1
0.227235	0.120862	0.0626549	XM_010907852.1
0.774337	0.455715	0.289927	XM_010907853.1
1.4909	0.363802	0.537115	XM_010907854.1
1.77123	104.257	4025.46	XM_010907855.1
7.26641	5.27483	3.72308	XM_010907856.1
19.0791	39.7695	40.3763	XM_010907857.1
13.8256	26.761	28.9554	XM_010907858.1
2.69438	3.04431	2.75858	XM_010907859.1
2.84142	2.86022	1.94745	XM_010907860.1
0.307308	0.140251	0.0478688	XM_010907861.1
0.0510202	0.103938	0.0728503	XM_010907862.1
0.823381	7.33715	69.6228	XM_010907863.1
2.28242	1.66581	0.672171	XM_010907864.1
1.56142	1.39388	0.0601215	XM_010907865.1
0.0443172	0.0257951	0.0632793	XM_010907866.1
50.2419	28.7656	2.56223	XM_010907867.1
1.53397	2.52551	0.793877	XM_010907868.1
8.94769	47.6484	114.657	XM_010907869.1
15.6062	4.04954	3.21009	XM_010907870.1
0.490916	0.0612301	0.120165	XM_010907871.1
5.68555	3.97771	7.96675	XM_010907872.1
0.136901	0.0967595	0.234573	XM_010907873.1
5.61888	4.01648	7.59348	XM_010907874.1
4.97308	42.0035	36.5775	XM_010907875.1
31.3306	123.389	11.9325	XM_010907876.1
10.3188	32.5977	30.4859	XM_010907877.1
21.9927	18.2877	12.3632	XM_010907878.1
0.140208	0.113346	0.16016	XM_010907879.1
43.3539	55.4645	44.4299	XM_010907880.1
146.755	22.4315	11.6182	XM_010907881.1
23.7478	23.6798	35.1288	XM_010907882.1
8.28249	7.09689	1.87602	XM_010907883.1
4.69621	2.02632	9.87762	XM_010907884.1
0.338723	0.246445	0.193461	XM_010907885.1
13.5214	25.456	31.7783	XM_010907886.1
0.043677	0.0190669	0	XM_010907887.1
8.35976	13.0646	9.45855	XM_010907888.1
0.371326	0.265843	0.273586	XM_010907889.1
8.6336	12.5207	9.58868	XM_010907890.1
4.08585	6.58008	3.40976	XM_010907891.1
0.0840487	3.70577	0	XM_010907892.1
0.0267559	3.18866	0	XM_010907893.1
0.222865	0.667132	4.76425	XM_010907894.1
22.5594	14.594	5.76908	XM_010907895.1
5.54332	2.88404	2.93612	XM_010907896.1
11.5253	5.38109	5.21913	XM_010907897.1
0.00557826	0.0146109	0	XM_010907898.1
0.0110658	0.0193227	0.00948032	XM_010907899.1
0.508947	0.957552	0.515863	XM_010907900.1
0.56048	0.297446	0.207135	XM_010907901.1
0.401615	0.1441	0.131973	XM_010907902.1
11.347	5.2468	4.72849	XM_010907903.1
16.7418	14.2694	9.57741	XM_010907904.1
0.0437824	0.162459	0.150038	XM_010907905.1
0.964119	0.531388	0.40607	XM_010907906.1
1.14067	0.822701	0.585399	XM_010907907.1
16.0313	13.6889	9.53165	XM_010907908.1
3.86262	3.23689	1.6546	XM_010907909.1
0.0178081	0.0466439	0	XM_010907910.1
0.210936	0.0997561	0.135535	XM_010907911.1
4.78314	4.48543	2.27657	XM_010907912.1
15.9078	4.51541	2.01739	XM_010907913.1
8.84173	13.2917	14.4596	XM_010907914.1
9.28402	13.8765	15.7453	XM_010907915.1
12.1246	25.4876	31.2004	XM_010907916.1
11.635	24.1431	31.8281	XM_010907917.1
63.9315	21.7041	16.7077	XM_010907918.1
8.12898	3.91175	3.29352	XM_010907919.1
8.56189	4.02251	3.17229	XM_010907920.1
24.9064	16.1892	18.7428	XM_010907921.1
0.428141	1.14218	0.122266	XM_010907922.1
0.130507	5.72568	1.99392	XM_010907923.1
3.83084	2.80031	2.29085	XM_010907924.1
3.56626	2.47172	1.91913	XM_010907925.1
53.5941	18.5146	15.1498	XM_010907926.1
11.1925	16.8531	11.4674	XM_010907927.1
14.1813	11.735	6.20246	XM_010907928.1
7.21604	16.7084	16.2823	XM_010907929.1
7.04942	15.5484	16.0875	XM_010907930.1
0.844836	0.0307339	0	XM_010907931.1
4.07917	1.1445	2.846	XM_010907932.1
3.96116	1.28456	2.38246	XM_010907933.1
6.76943	0.755122	0.313488	XM_010907934.1
1.95428	1.35458	0.639038	XM_010907935.1
6.50812	4.0426	9.16396	XM_010907936.1
2.27705	0.0248507	0.024385	XM_010907937.1
0	0.118035	0.505411	XM_010907938.1
0.12858	0.112261	0.0275394	XM_010907939.1
37.2988	14.3549	7.40514	XM_010907940.1
5.36706	15.9475	8.47713	XM_010907941.1
0.415626	1.3108	0.726687	XM_010907942.1
0.0091434	0.0957956	0.0313335	XM_010907943.1
4.05286	15.0327	6.79038	XM_010907944.1
8.69595	6.95526	7.51973	XM_010907945.1
8.50937	0.615619	0.0274583	XM_010907946.1
5.0133	5.98825	3.36688	XM_010907947.1
0.810917	0.773554	0.385962	XM_010907948.1
59.8892	47.8813	39.736	XM_010907949.1
0.492247	0.493182	0.318018	XM_010907950.1
4.22684	4.83079	3.19725	XM_010907951.1
1.72145	2.63797	2.63431	XM_010907952.1
1.65919	2.27122	2.22358	XM_010907953.1
57.4957	5.82144	1.06773	XM_010907954.1
6.92486	0.696102	0.253392	XM_010907955.1
5.43443	0.764551	0.297883	XM_010907956.1
75.364	0.264811	1.26212	XM_010907957.1
12.36	13.2216	15.7539	XM_010907958.1
87.047	41.1561	32.0304	XM_010907959.1
5.79544	24.3898	11.2905	XM_010907960.1
5.77409	23.1759	10.7791	XM_010907961.1
8.38073	5.81032	3.6153	XM_010907962.1
1.29548	0.963134	0.571898	XM_010907963.1
0.0665119	0.116141	0.050651	XM_010907964.1
0.123224	0.0696138	0.0248397	XM_010907965.1
8.16466	5.98313	3.42681	XM_010907966.1
0.299522	0.412207	0.260956	XM_010907967.1
0.0980432	0.0263385	0.0129225	XM_010907968.1
14.6107	13.8933	7.63369	XM_010907969.1
198.646	204.346	68.3473	XM_010907970.1
1.62086	0.053604	0.0210398	XM_010907971.1
68.2338	72.1611	56.7125	XM_010907972.1
1.16807	0.0231779	0.0227435	XM_010907973.1
12.0593	7.54114	11.7797	XM_010907974.1
170.403	260.744	27.5681	XM_010907975.1
22.4687	7.18988	8.70199	XM_010907976.1
9.64314	11.0434	11.8374	XM_010907977.1
1.77462	2.13523	2.55662	XM_010907978.1
7.9731	10.5945	10.3114	XM_010907979.1
50.6496	50.449	39.784	XM_010907980.1
449.728	434.158	426.443	XM_010907981.1
12.4665	9.48679	7.56852	XM_010907982.1
0.00740631	0.058197	0.0634516	XM_010907983.1
19.6443	13.3483	2.63911	XM_010907984.1
0.655416	0.38789	0.173352	XM_010907985.1
19.1179	12.4713	2.6276	XM_010907986.1
27.2562	8.55421	3.87561	XM_010907987.1
3.92557	1.21341	0.81467	XM_010907988.1
25.419	8.19961	3.72655	XM_010907989.1
2.24732	2.1153	1.90798	XM_010907990.1
0.0278656	0.00608226	0	XM_010907991.1
0.16716	0.158636	0.28642	XM_010907992.1
7.35497	4.30081	0.99563	XM_010907993.1
2.2187	2.28303	2.07732	XM_010907994.1
11.9375	18.3485	8.73694	XM_010907995.1
0.0651495	0	0	XM_010907996.1
0	0.0432475	0	XM_010907997.1
0.114135	0.152525	0.067849	XM_010907998.1
0	0.447806	0.0308361	XM_010907999.1
130.701	38.1026	2.48408	XM_010908000.1
0.443172	0.0451414	0	XM_010908001.1
1.10594	0.809679	0.197393	XM_010908002.1
6.93577	0.355403	0.0983633	XM_010908003.1
16.2023	22.7638	23.5453	XM_010908004.1
11.1245	5.30469	4.11549	XM_010908005.1
8.63561	5.61354	2.99306	XM_010908006.1
1.76939	1.28235	0.721145	XM_010908007.1
1.28218	1.09613	0.503468	XM_010908008.1
7.17995	3.72776	1.08762	XM_010908009.1
0	0.0329048	0	XM_010908010.1
4.25064	6.7064	7.35015	XM_010908011.1
4.23294	6.05196	3.32177	XM_010908012.1
4.72762	6.97795	4.14262	XM_010908013.1
11.3992	14.8644	16.4086	XM_010908014.1
11.0893	14.4437	16.3606	XM_010908015.1
31.0798	26.3822	24.4222	XM_010908016.1
16.0919	2.37913	6.49504	XM_010908017.1
15.7012	2.33734	7.01456	XM_010908018.1
3.61335	4.94675	0.779176	XM_010908019.1
156.467	1.46472	0.116311	XM_010908020.1
11.6125	0.402607	0.0274826	XM_010908021.1
0	0	0.00827845	XM_010908022.1
141.032	134.721	91.7147	XM_010908023.1
45.1169	51.8382	31.0356	XM_010908024.1
6.01844	12.0714	6.52978	XM_010908025.1
0.386621	1.04481	0.252364	XM_010908026.1
4.00753	4.25358	5.40487	XM_010908027.1
1.65796	1.29284	1.14934	XM_010908028.1
3.12356	3.37388	4.40011	XM_010908029.1
3.1048	4.86691	4.95341	XM_010908030.1
3.106	4.43315	5.1477	XM_010908031.1
0.0109368	0.0190975	0.918242	XM_010908032.1
21.0882	0.156334	0.274513	XM_010908033.1
18.3835	25.5983	18.815	XM_010908034.1
52.2511	80.0419	111.382	XM_010908035.1
26.8186	20.5835	3.23061	XM_010908036.1
9.59043	5.82027	1.01244	XM_010908037.1
27.5519	21.2694	3.19768	XM_010908038.1
54.1342	97.1921	104.013	XM_010908039.1
88.5884	1.69236	0.105104	XM_010908040.1
16.8777	0.134222	0.0188153	XM_010908041.1
1.50076	0	0	XM_010908042.1
14.1904	0.110173	0	XM_010908043.1
2.26388	2.11155	1.60838	XM_010908044.1
1.80868	1.68977	1.06592	XM_010908045.1
3.50692	2.25229	1.6674	XM_010908046.1
3.25166	2.20362	1.48364	XM_010908047.1
0	0	0	XM_010908048.1
0.951311	0.0716013	0.0421557	XM_010908049.1
0	0.110328	90.6021	XM_010908050.1
62.6348	2.88392	0.18356	XM_010908051.1
58.522	117.873	50.9456	XM_010908052.1
0.0168592	0.029439	0	XM_010908053.1
0	0	0	XM_010908054.1
0.312095	0.133404	0.0055704	XM_010908055.1
9.4229	13.6042	11.7614	XM_010908056.1
0.553439	1.47644	1.19853	XM_010908057.1
0	0.0507635	2.01739	XM_010908058.1
0.790149	1.14259	1.12823	XM_010908059.1
0.01706	0.253213	0.160773	XM_010908060.1
0.0355232	0.0387684	0.0456503	XM_010908061.1
4.45386	7.21233	5.0448	XM_010908062.1
4.2893	2.35321	2.5896	XM_010908063.1
4.20307	2.19023	2.64253	XM_010908064.1
63.0994	27.0656	8.4164	XM_010908065.1
4.60579	4.50394	3.46156	XM_010908066.1
0.0144201	0.00629499	0.592995	XM_010908067.1
0.240803	0.13412	0.099594	XM_010908068.1
0.0374031	0.0571481	0.00801103	XM_010908069.1
3.68078	1.72483	0.979874	XM_010908070.1
0	0.00450461	0	XM_010908071.1
0.262673	0.0795654	0.0367409	XM_010908072.1
3.70277	1.67489	0.74371	XM_010908073.1
2.66431	4.02714	6.34478	XM_010908074.1
0.0396658	0.0115439	0.0566378	XM_010908075.1
0.019737	0.0689283	0.112728	XM_010908076.1
0.0509804	0.216987	0.33849	XM_010908077.1
0.292819	0.36166	0.832138	XM_010908078.1
2.40583	3.80591	6.53876	XM_010908079.1
0	0.00703711	0	XM_010908080.1
1.82786	4.55964	2.36052	XM_010908081.1
0.297731	0.472625	0.479228	XM_010908082.1
2.47287	4.74343	3.02427	XM_010908083.1
24.2258	11.5667	5.41086	XM_010908084.1
8.65323	11.43	4.74664	XM_010908085.1
9.08489	7.4616	4.34111	XM_010908086.1
7.35168	17.5748	15.705	XM_010908087.1
0.526732	0.802347	0.806514	XM_010908088.1
15.1213	31.0257	5.82261	XM_010908089.1
4.90337	32.7932	353.202	XM_010908090.1
0.877767	0.520033	0.107429	XM_010908091.1
0.0635024	0.0554429	0	XM_010908092.1
0.0569263	0.0165672	0.0325134	XM_010908093.1
0.0373774	0.0815841	0	XM_010908094.1
0.0691506	0.0150936	0	XM_010908095.1
0.0175327	0	0	XM_010908096.1
0.0352928	0.0154068	0	XM_010908097.1
0.301836	0.0397778	0.0390324	XM_010908098.1
1.59477	4.66661	0.576398	XM_010908099.1
3.23771	1.93895	0.560772	XM_010908100.1
35.2746	32.5015	30.1259	XM_010908101.1
14.8383	22.6904	9.38466	XM_010908102.1
1.28089	1.5843	1.15365	XM_010908103.1
4.34818	0.529988	0.271334	XM_010908104.1
2.70699	2.16135	0.120699	XM_010908105.1
13.81	7.1568	5.80048	XM_010908106.1
4.39575	7.17025	1.37778	XM_010908107.1
175.926	2.22531	22.3214	XM_010908108.1
115.668	1.49906	17.2048	XM_010908109.1
4.18805	13.9864	0.911868	XM_010908110.1
3.64664	12.0068	0.741328	XM_010908111.1
4.12183	612.199	545.691	XM_010908112.1
51.0339	359.89	388.655	XM_010908113.1
0.391868	0.462181	0.259154	XM_010908114.1
0.00669227	0.0525862	0.0344005	XM_010908115.1
0.0136258	0	0.0233471	XM_010908116.1
0.0199103	0.0463557	0.0341153	XM_010908117.1
0	0	0	XM_010908118.1
0.00937656	0.0736787	0	XM_010908119.1
3.33498	2.12947	2.78608	XM_010908120.1
0.0959091	0	0	XM_010908121.1
4.03123	6.67722	7.19145	XM_010908122.1
0	0.0167305	0.0109447	XM_010908123.1
0.436811	0.701053	0.869526	XM_010908124.1
0.0131073	0.0171657	0	XM_010908125.1
0.821581	0.998495	1.5654	XM_010908126.1
0	0	0	XM_010908127.1
4.20044	8.41237	8.82293	XM_010908128.1
3.55156	2.27643	1.91203	XM_010908129.1
1.19542	3.26625	1.10519	XM_010908130.1
4.67685	1.56143	0.855702	XM_010908131.1
0.176502	0.0898925	0.0126011	XM_010908132.1
0	0.00694252	0	XM_010908133.1
0.385422	0.174983	0.039624	XM_010908134.1
0.405526	0.0531087	8.54661	XM_010908135.1
0	0.0180801	15.8607	XM_010908136.1
2.77336	3.5626	2.18125	XM_010908137.1
0.454679	3.06891	20.016	XM_010908138.1
0.681465	0.866369	0.553099	XM_010908139.1
0.504348	2.15975	15.5345	XM_010908140.1
0.240095	0	0	XM_010908141.1
0.616675	0.0624939	0	XM_010908142.1
0.809577	0.0392683	0	XM_010908143.1
20.7513	16.1651	30.8868	XM_010908144.1
0.160406	0.292828	4.82233	XM_010908145.1
1.4443	1.66427	0.354377	XM_010908146.1
36.4813	29.5064	19.0332	XM_010908147.1
0.649409	2.47413	0.0275883	XM_010908148.1
4.73808	0.00681506	0.0267494	XM_010908149.1
0.149361	0.106694	0.488577	XM_010908150.1
0	0	0	XM_010908151.1
10.1228	453.186	185.595	XM_010908152.1
2.35827	102.901	43.7335	XM_010908153.1
0.0544215	9.18615	1.21223	XM_010908154.1
0.0181405	6.19274	0.590573	XM_010908155.1
7.55245	342.597	111.234	XM_010908156.1
0.81424	4.62085	6.9109	XM_010908157.1
0	0.0418262	0.114919	XM_010908158.1
0.151171	0.466347	0.967021	XM_010908159.1
0.901273	4.1186	6.48928	XM_010908160.1
6.75142	6.75511	4.06107	XM_010908161.1
0.00948772	1.34194	0.0487701	XM_010908162.1
0.028825	1.54355	0.0658534	XM_010908163.1
28.5418	15.4508	3.12326	XM_010908164.1
0	0	0	XM_010908165.1
1.61848	1.6533	2.09722	XM_010908166.1
0.00410233	0.0232809	0.0140583	XM_010908167.1
0.0292006	0.0582733	0.0107215	XM_010908168.1
0.0357207	0.0642089	0.0504046	XM_010908169.1
0.00852601	0.0279147	0.0109567	XM_010908170.1
0.106258	0.177971	0.115186	XM_010908171.1
0.0821333	0.0788803	0.0914752	XM_010908172.1
1.57262	1.63174	2.02367	XM_010908173.1
146.532	73.2375	70.9702	XM_010908174.1
21.4037	10.8582	5.21343	XM_010908175.1
3.74056	3.34187	2.93758	XM_010908176.1
14.286	8.6405	10.506	XM_010908177.1
5.09903	4.50165	3.84387	XM_010908178.1
4.4127	4.33216	3.72851	XM_010908179.1
8.57301	8.31976	4.11426	XM_010908180.1
1.64982	1.3948	0.671542	XM_010908181.1
8.2625	7.85112	3.91632	XM_010908182.1
9.83984	3.98098	3.22603	XM_010908183.1
0.279469	0.214244	0.221909	XM_010908184.1
13.4858	3.19007	0	XM_010908185.1
4.74266	9.90154	6.92356	XM_010908186.1
0.213697	0.0984705	0.0610265	XM_010908187.1
0.0189402	0.0110243	0.0216354	XM_010908188.1
0.667665	1.11827	0.875517	XM_010908189.1
4.27708	10.1157	6.93063	XM_010908190.1
12.4824	54.9904	34.5272	XM_010908191.1
0.195022	0.797586	0.756258	XM_010908192.1
11.7479	7.57619	8.57429	XM_010908193.1
11.9808	52.218	33.0232	XM_010908194.1
7.30514	45.8362	28.4626	XM_010908195.1
0.38088	2.19631	1.51772	XM_010908196.1
2.02933	10.5401	11.5355	XM_010908197.1
0.854083	4.20593	2.82415	XM_010908198.1
0.410588	0.708808	0.415717	XM_010908199.1
8.03955	46.6944	35.9339	XM_010908200.1
5.40953	20.9686	23.8012	XM_010908201.1
55.1831	13.8735	1.81653	XM_010908202.1
50.388	13.6972	1.51594	XM_010908203.1
5.57688	11.6974	28.3517	XM_010908204.1
0.451096	1.06901	2.47752	XM_010908205.1
0.310129	0.696262	1.49065	XM_010908206.1
54.0208	0.749704	0.0653916	XM_010908207.1
5.15355	10.7804	25.3809	XM_010908208.1
0.162571	17.1745	144.707	XM_010908209.1
66.3601	65.5632	91.9971	XM_010908210.1
0.367713	0.170555	0.236271	XM_010908211.1
0	0.0101701	0	XM_010908212.1
0.594287	0.320149	0.0433311	XM_010908213.1
1.96394	2.30047	1.84243	XM_010908214.1
0	0.00388572	0.0152516	XM_010908215.1
0.0621453	0.0891383	0.0608473	XM_010908216.1
0.0453211	0.0316553	0.0388276	XM_010908217.1
0.00453967	0.0237811	0.00777848	XM_010908218.1
1.86648	2.28308	2.03737	XM_010908219.1
16.0358	9.23758	25.7137	XM_010908220.1
13.8509	0.040393	0.0243914	XM_010908221.1
5.49724	8.36795	5.64398	XM_010908222.1
3.56102	2.8443	5.31431	XM_010908223.1
4.08106	0.20472	0.440032	XM_010908224.1
4.87991	2.44311	1.86119	XM_010908225.1
[truncated: 42,361 more rows]
